# Supplementary material for: Bioinformatic prediction of immunodominant regions in spike protein for early diagnosis of the severe acute respiratory syndrome coronavirus 2 (SARS-CoV-2)
Source: PeerJ. 2021 Apr 8;9:e11232. doi: 10.7717/peerj.11232 (PMC8038641; doi:10.7717/peerj.11232)
Supplement: Supplemental Information 7 — All prediction results including linear B-cell epitope, T-cell epitope, hydrophilicity and surface accessibility of SARS-CoV-2 spike protein S1 subunit. [file peerj-09-11232-s007.zip]

Archive with 12 entries (10 files):
- Raw data/1.Linear B epitope prediction results by ABCpred.xlsx
- Raw data/2. Linear B epitope prediction results by Bepipred.csv
- Raw data/3. MHC-I prediction results by tepitool.csv
- Raw data/4.MHC-II prediction results by tepitool..csv
- Raw data/5. surface accessibility prediction results.xlsx
- Raw data/6. Hydrophilicity prediction results by protscale/
- Raw data/6. Hydrophilicity prediction results by protscale/Hydrophilicity prediction results by protscale.gif
- Raw data/6. Hydrophilicity prediction results by protscale/hydrophilicity prediction results by protscale.xlsx
- Raw data/7. BLAST results/
- Raw data/7. BLAST results/38P864K6013-Alignment-Descriptions.csv
- Raw data/7. BLAST results/seqdump. aligned sequencetxt.txt
- Raw data/7. BLAST results/seqdump.txt
