# Supplementary material for: Bioinformatic prediction of immunodominant regions in spike protein for early diagnosis of the severe acute respiratory syndrome coronavirus 2 (SARS-CoV-2)
Source: PeerJ. 2021 Apr 8;9:e11232. doi: 10.7717/peerj.11232 (PMC8038641; doi:10.7717/peerj.11232)
Supplement: Supplemental Information 7 — All prediction results including linear B-cell epitope, T-cell epitope, hydrophilicity and surface accessibility of SARS-CoV-2 spike protein S1 subunit. [file peerj-09-11232-s007.zip › Raw data/1.Linear B epitope prediction results by ABCpred.xlsx]

## Sheet: sheet1 
No	Position	Sequence	Antigenicity（>0.4)	Rank	Start position	End position	Score
1	583-598	EILDITPCSFGGVSVI	1.3971	12	583	598	0.8
2	406-421	EVRQIAPGQTGKIADY	1.3837	7	406	421	0.85
3	415-430	TGKIADYNYKLPDDFT	0.9642	8	415	430	0.84
4	648-663	GCLIGAEHVNNSYECD	0.848	4	648	663	0.9
5	288-303	AVDCALDPLSETKCTL	0.7905	12	288	303	0.8
6	604-619	TSNQVAVLYQDVNCTE	0.7593	9	604	619	0.83
7	307-322	TVEKGIYQTSNFRVQP	0.6733	3	307	322	0.91
8	200-215	YFKIYSKHTPINLVRD	0.657	8	200	215	0.84
9	257-272	GWTAGAAAYYVGYLQP	0.621	1	257	272	0.95
10	329-344	FPNITNLCPFGEVFNA	0.6058	10	329	344	0.82
11	245-260	HRSYLTPGDSSSGWTA	0.6017	2	245	260	0.92
12	280-295	NENGTITDAVDCALDP	0.5804	9	280	295	0.83
13	49-64	HSTQDLFLPFFSNVTW	0.5305	12	49	64	0.8
14	492-507	LQSYGFQPTNGVGYQP	0.5258	4	492	507	0.9
15	70-85	VSGTNGTKRFDNPVLP	0.5162	10	70	85	0.82
16	236-251	TRFQTLLALHRSYLTP	0.5115	5	236	251	0.89
17	266-281	YVGYLQPRTFLLKYNE	0.5108	6	266	281	0.86
18	594-609	GVSVITPGTNTSNQVA	0.4651	1	594	609	0.95
19	320-335	VQPTESIVRFPNITNL	0.4454	12	320	335	0.8
20	194-209	FKNIDGYFKIYSKHTP	0.3569	12	194	209	0.8
21	347-362	FASVYAWNRKRISNCV	0.3371	11	347	362	0.81
22	476-491	GSTPCNGVEGFNCYFP	0.2489	3	476	491	0.91
23	525-540	CGPKKSTNLVKNKCVN	0.2006	6	525	540	0.86
24	630-645	TPTWRVYSTGSNVFQT	0.1876	8	630	645	0.84
25	151-166	SWMESEFRVYSSANNC	0.1724	6	151	166	0.86
26	391-406	CFTNVYADSFVIRGDE	0.0861	7	391	406	0.85
27	564-579	QFGRDIADTTDAVRDP	0.0689	10	564	579	0.82
28	470-485	TEIYQAGSTPCNGVEG	-0.0105	5	470	485	0.89
29	464-479	FERDISTEIYQAGSTP	-0.2904	6	464	479	0.86
30	124-139	TNVVIKVCEFQFCNDP	-0.3969	12	124	139	0.8
31	97-112	KSNIIRGWIFGTTLDS	-0.5366	8	97	112	0.84
