# Supplementary material for: Bioinformatic prediction of immunodominant regions in spike protein for early diagnosis of the severe acute respiratory syndrome coronavirus 2 (SARS-CoV-2)
Source: PeerJ. 2021 Apr 8;9:e11232. doi: 10.7717/peerj.11232 (PMC8038641; doi:10.7717/peerj.11232)
Supplement: Supplemental Information 7 — All prediction results including linear B-cell epitope, T-cell epitope, hydrophilicity and surface accessibility of SARS-CoV-2 spike protein S1 subunit. [file peerj-09-11232-s007.zip › Raw data/2. Linear B epitope prediction results by Bepipred.csv]

Entry	Position	AminoAcid	Exposed/Buried	RelativeSurfaceAccessilibity	HelixProbability	SheetProbability	CoilProbability	EpitopeProbability
Sequence	1	M	E	0.508	0.016	0.005	0.979	0.164555556
Sequence	2	F	B	0.168	0.148	0.418	0.435	0.186
Sequence	3	V	B	0.103	0.172	0.69	0.138	0.213555556
Sequence	4	F	B	0.061	0.072	0.855	0.073	0.244111111
Sequence	5	L	B	0.057	0.072	0.855	0.073	0.281555556
Sequence	6	V	B	0.057	0.072	0.855	0.073	0.281222222
Sequence	7	L	B	0.062	0.085	0.775	0.14	0.285444444
Sequence	8	L	B	0.045	0.148	0.418	0.435	0.288555556
Sequence	9	P	B	0.078	0.125	0.227	0.648	0.313666667
Sequence	10	L	B	0.055	0.199	0.152	0.649	0.361555556
Sequence	11	V	B	0.129	0.125	0.227	0.648	0.410666667
Sequence	12	S	B	0.105	0.125	0.227	0.648	0.442444444
Sequence	13	S	B	0.145	0.064	0.216	0.721	0.475333333
Sequence	14	Q	E	0.325	0.018	0.088	0.893	0.504222222
Sequence	15	C	E	0.395	0.018	0.088	0.893	0.535444444
Sequence	16	V	B	0.201	0.02	0.205	0.775	0.547111111
Sequence	17	N	B	0.276	0.021	0.279	0.699	0.581888889
Sequence	18	L	B	0.253	0.022	0.359	0.619	0.597222222
Sequence	19	T	E	0.314	0.02	0.205	0.775	0.604444444
Sequence	20	T	B	0.129	0.018	0.088	0.893	0.609666667
Sequence	21	R	E	0.392	0.019	0.141	0.84	0.625333333
Sequence	22	T	E	0.397	0.019	0.141	0.84	0.636222222
Sequence	23	Q	B	0.319	0.02	0.205	0.775	0.632111111
Sequence	24	L	E	0.338	0.019	0.141	0.84	0.62
Sequence	25	P	E	0.444	0.019	0.141	0.84	0.619777778
Sequence	26	P	E	0.367	0.021	0.279	0.699	0.610555556
Sequence	27	A	E	0.373	0.021	0.451	0.528	0.605888889
Sequence	28	Y	B	0.136	0.022	0.552	0.426	0.602
Sequence	29	T	E	0.341	0.021	0.451	0.528	0.580555556
Sequence	30	N	B	0.29	0.021	0.279	0.699	0.558888889
Sequence	31	S	E	0.36	0.019	0.141	0.84	0.534666667
Sequence	32	F	E	0.468	0.02	0.205	0.775	0.511666667
Sequence	33	T	B	0.258	0.021	0.279	0.699	0.512
Sequence	34	R	E	0.311	0.021	0.279	0.699	0.504222222
Sequence	35	G	B	0.189	0.022	0.552	0.426	0.484111111
Sequence	36	V	B	0.098	0.021	0.756	0.223	0.475777778
Sequence	37	Y	B	0.12	0.018	0.846	0.136	0.453222222
Sequence	38	Y	B	0.173	0.022	0.552	0.426	0.438444444
Sequence	39	P	B	0.124	0.021	0.279	0.699	0.417555556
Sequence	40	D	E	0.269	0.052	0.084	0.864	0.406444444
Sequence	41	K	E	0.304	0.125	0.227	0.648	0.403777778
Sequence	42	V	B	0.089	0.079	0.592	0.329	0.378888889
Sequence	43	F	B	0.075	0.085	0.775	0.14	0.367333333
Sequence	44	R	B	0.089	0.172	0.69	0.138	0.349111111
Sequence	45	S	B	0.145	0.159	0.516	0.325	0.339333333
Sequence	46	S	B	0.085	0.352	0.332	0.316	0.331333333
Sequence	47	V	B	0.104	0.352	0.332	0.316	0.342555556
Sequence	48	L	B	0.107	0.352	0.332	0.316	0.370888889
Sequence	49	H	B	0.134	0.252	0.423	0.325	0.388222222
Sequence	50	S	B	0.112	0.252	0.423	0.325	0.399
Sequence	51	T	B	0.257	0.135	0.317	0.548	0.42
Sequence	52	Q	B	0.268	0.066	0.296	0.638	0.428555556
Sequence	53	D	E	0.397	0.069	0.386	0.545	0.460555556
Sequence	54	L	B	0.134	0.023	0.655	0.322	0.468444444
Sequence	55	F	B	0.14	0.022	0.552	0.426	0.486111111
Sequence	56	L	B	0.089	0.021	0.451	0.528	0.505888889
Sequence	57	P	B	0.202	0.022	0.359	0.619	0.513333333
Sequence	58	F	B	0.232	0.022	0.359	0.619	0.518444444
Sequence	59	F	B	0.218	0.02	0.205	0.775	0.536444444
Sequence	60	S	E	0.442	0.018	0.088	0.893	0.550555556
Sequence	61	N	E	0.458	0.018	0.088	0.893	0.558666667
Sequence	62	V	B	0.292	0.02	0.205	0.775	0.558888889
Sequence	63	T	B	0.248	0.021	0.451	0.528	0.562222222
Sequence	64	W	B	0.277	0.021	0.451	0.528	0.553
Sequence	65	F	B	0.102	0.022	0.359	0.619	0.544888889
Sequence	66	H	E	0.326	0.021	0.451	0.528	0.537555556
Sequence	67	A	B	0.23	0.021	0.451	0.528	0.548555556
Sequence	68	I	B	0.139	0.021	0.451	0.528	0.556444444
Sequence	69	H	B	0.236	0.021	0.279	0.699	0.555222222
Sequence	70	V	B	0.183	0.02	0.205	0.775	0.568888889
Sequence	71	S	E	0.503	0.019	0.141	0.84	0.569777778
Sequence	72	G	E	0.429	0.019	0.141	0.84	0.569
Sequence	73	T	E	0.35	0.018	0.088	0.893	0.576666667
Sequence	74	N	E	0.511	0.018	0.047	0.935	0.577555556
Sequence	75	G	E	0.359	0.018	0.088	0.893	0.564333333
Sequence	76	T	B	0.239	0.021	0.279	0.699	0.558222222
Sequence	77	K	B	0.26	0.022	0.552	0.426	0.539666667
Sequence	78	R	B	0.182	0.023	0.655	0.322	0.531777778
Sequence	79	F	B	0.142	0.022	0.552	0.426	0.512444444
Sequence	80	D	E	0.468	0.02	0.205	0.775	0.501888889
Sequence	81	N	B	0.27	0.018	0.047	0.935	0.500888889
Sequence	82	P	B	0.166	0.02	0.205	0.775	0.490111111
Sequence	83	V	B	0.175	0.021	0.451	0.528	0.476111111
Sequence	84	L	B	0.085	0.021	0.451	0.528	0.478888889
Sequence	85	P	B	0.203	0.022	0.552	0.426	0.463111111
Sequence	86	F	B	0.066	0.022	0.359	0.619	0.448
Sequence	87	N	E	0.372	0.019	0.141	0.84	0.448
Sequence	88	D	E	0.354	0.052	0.084	0.864	0.434666667
Sequence	89	G	B	0.111	0.069	0.386	0.545	0.429777778
Sequence	90	V	B	0.062	0.018	0.846	0.136	0.424333333
Sequence	91	Y	B	0.133	0.011	0.918	0.071	0.426
Sequence	92	F	B	0.056	0.011	0.918	0.071	0.431888889
Sequence	93	A	B	0.157	0.011	0.918	0.071	0.445
Sequence	94	S	B	0.213	0.018	0.846	0.136	0.446666667
Sequence	95	T	B	0.23	0.021	0.756	0.223	0.476888889
Sequence	96	E	E	0.265	0.022	0.552	0.426	0.482555556
Sequence	97	K	E	0.385	0.021	0.451	0.528	0.502111111
Sequence	98	S	B	0.085	0.066	0.296	0.638	0.505777778
Sequence	99	N	E	0.469	0.019	0.141	0.84	0.491555556
Sequence	100	I	E	0.365	0.019	0.141	0.84	0.477333333
Sequence	101	I	B	0.245	0.005	0.262	0.733	0.454444444
Sequence	102	R	B	0.241	0.004	0.42	0.576	0.422666667
Sequence	103	G	B	0.088	0.003	0.718	0.279	0.398555556
Sequence	104	W	B	0.059	0.001	0.959	0.04	0.372333333
Sequence	105	I	B	0.038	0.001	0.959	0.04	0.356888889
Sequence	106	F	B	0.066	0.001	0.959	0.04	0.355222222
Sequence	107	G	B	0.058	0.002	0.816	0.182	0.367555556
Sequence	108	T	B	0.202	0.004	0.616	0.381	0.386888889
Sequence	109	T	B	0.192	0.004	0.514	0.481	0.408555556
Sequence	110	L	B	0.201	0.004	0.514	0.481	0.426666667
Sequence	111	D	E	0.525	0.005	0.262	0.733	0.433777778
Sequence	112	S	E	0.415	0.004	0.138	0.858	0.431555556
Sequence	113	K	E	0.469	0.004	0.42	0.576	0.407555556
Sequence	114	T	E	0.25	0.003	0.718	0.279	0.378555556
Sequence	115	Q	B	0.096	0.001	0.9	0.099	0.348333333
Sequence	116	S	B	0.037	0.001	0.959	0.04	0.305555556
Sequence	117	L	B	0.028	0.001	0.959	0.04	0.289555556
Sequence	118	L	B	0.046	0	0.983	0.017	0.287444444
Sequence	119	I	B	0.022	0.001	0.959	0.04	0.294888889
Sequence	120	V	B	0.045	0.001	0.959	0.04	0.302222222
Sequence	121	N	B	0.172	0.004	0.514	0.481	0.324444444
Sequence	122	N	E	0.349	0.005	0.045	0.951	0.338444444
Sequence	123	A	E	0.379	0.005	0.045	0.951	0.356444444
Sequence	124	T	B	0.138	0.005	0.262	0.733	0.358666667
Sequence	125	N	B	0.116	0.018	0.846	0.136	0.375222222
Sequence	126	V	B	0.041	0.006	0.962	0.032	0.368
Sequence	127	V	B	0.1	0.006	0.962	0.032	0.342222222
Sequence	128	I	B	0.024	0.006	0.962	0.032	0.336111111
Sequence	129	K	B	0.089	0.006	0.962	0.032	0.324777778
Sequence	130	V	B	0.051	0.011	0.918	0.071	0.327
Sequence	131	C	B	0.025	0.018	0.846	0.136	0.329666667
Sequence	132	E	B	0.158	0.023	0.655	0.322	0.333888889
Sequence	133	F	B	0.058	0.085	0.775	0.14	0.357555556
Sequence	134	Q	B	0.101	0.085	0.775	0.14	0.375444444
Sequence	135	F	B	0.039	0.087	0.683	0.23	0.397777778
Sequence	136	C	B	0.057	0.148	0.418	0.435	0.421777778
Sequence	137	N	B	0.215	0.125	0.227	0.648	0.421555556
Sequence	138	D	B	0.183	0.052	0.084	0.864	0.439444444
Sequence	139	P	B	0.15	0.053	0.043	0.903	0.441888889
Sequence	140	F	B	0.233	0.052	0.084	0.864	0.475222222
Sequence	141	L	B	0.241	0.113	0.087	0.8	0.507666667
Sequence	142	G	E	0.283	0.113	0.087	0.8	0.529333333
Sequence	143	V	B	0.101	0.056	0.142	0.802	0.549
Sequence	144	Y	E	0.378	0.056	0.142	0.802	0.573777778
Sequence	145	Y	E	0.456	0.056	0.142	0.802	0.597333333
Sequence	146	H	E	0.392	0.018	0.088	0.893	0.621666667
Sequence	147	K	E	0.357	0.018	0.047	0.935	0.640111111
Sequence	148	N	E	0.45	0.053	0.043	0.903	0.655555556
Sequence	149	N	E	0.421	0.113	0.043	0.844	0.640666667
Sequence	150	K	E	0.415	0.058	0.017	0.925	0.629444444
Sequence	151	S	E	0.382	0.113	0.087	0.8	0.621777778
Sequence	152	W	B	0.254	0.118	0.15	0.732	0.616555556
Sequence	153	M	B	0.185	0.118	0.15	0.732	0.585777778
Sequence	154	E	E	0.368	0.118	0.15	0.732	0.570111111
Sequence	155	S	E	0.403	0.064	0.216	0.721	0.534555556
Sequence	156	E	E	0.42	0.066	0.296	0.638	0.517444444
Sequence	157	F	B	0.146	0.069	0.386	0.545	0.504
Sequence	158	R	B	0.239	0.074	0.484	0.442	0.512444444
Sequence	159	V	B	0.097	0.079	0.592	0.329	0.512333333
Sequence	160	Y	B	0.171	0.074	0.484	0.442	0.512444444
Sequence	161	S	B	0.241	0.135	0.317	0.548	0.498555556
Sequence	162	S	B	0.296	0.113	0.087	0.8	0.495666667
Sequence	163	A	E	0.448	0.053	0.043	0.903	0.476777778
Sequence	164	N	B	0.279	0.053	0.043	0.903	0.474444444
Sequence	165	N	E	0.413	0.018	0.088	0.893	0.455
Sequence	166	C	B	0.186	0.019	0.141	0.84	0.429555556
Sequence	167	T	B	0.108	0.021	0.451	0.528	0.398222222
Sequence	168	F	B	0.06	0.021	0.756	0.223	0.382
Sequence	169	E	B	0.055	0.018	0.846	0.136	0.375222222
Sequence	170	Y	B	0.049	0.011	0.918	0.071	0.374111111
Sequence	171	V	B	0.047	0.002	0.816	0.182	0.384111111
Sequence	172	S	B	0.237	0.003	0.718	0.279	0.392111111
Sequence	173	Q	B	0.25	0.005	0.262	0.733	0.402111111
Sequence	174	P	E	0.325	0.005	0.262	0.733	0.416
Sequence	175	F	B	0.124	0.003	0.718	0.279	0.430666667
Sequence	176	L	E	0.335	0.002	0.816	0.182	0.465555556
Sequence	177	M	B	0.144	0.003	0.718	0.279	0.483888889
Sequence	178	D	E	0.346	0.023	0.655	0.322	0.496444444
Sequence	179	L	B	0.124	0.022	0.552	0.426	0.510555556
Sequence	180	E	E	0.468	0.021	0.451	0.528	0.521
Sequence	181	G	B	0.184	0.021	0.279	0.699	0.535555556
Sequence	182	K	E	0.558	0.064	0.216	0.721	0.548
Sequence	183	Q	E	0.374	0.064	0.216	0.721	0.570777778
Sequence	184	G	B	0.221	0.125	0.227	0.648	0.593666667
Sequence	185	N	E	0.304	0.125	0.227	0.648	0.585666667
Sequence	186	F	B	0.266	0.216	0.235	0.548	0.580444444
Sequence	187	K	E	0.548	0.199	0.152	0.649	0.566111111
Sequence	188	N	E	0.444	0.118	0.15	0.732	0.542111111
Sequence	189	L	B	0.225	0.066	0.296	0.638	0.531777778
Sequence	190	R	E	0.412	0.022	0.359	0.619	0.503222222
Sequence	191	E	B	0.273	0.023	0.655	0.322	0.497
Sequence	192	F	B	0.061	0.003	0.718	0.279	0.476888889
Sequence	193	V	B	0.115	0.002	0.816	0.182	0.468
Sequence	194	F	B	0.04	0.001	0.959	0.04	0.468333333
Sequence	195	K	B	0.217	0.001	0.959	0.04	0.465888889
Sequence	196	N	B	0.115	0.001	0.9	0.099	0.461
Sequence	197	I	E	0.499	0.004	0.514	0.481	0.457
Sequence	198	D	E	0.594	0.005	0.045	0.951	0.430666667
Sequence	199	G	E	0.272	0.004	0.085	0.91	0.427888889
Sequence	200	Y	B	0.177	0.002	0.816	0.182	0.416333333
Sequence	201	F	B	0.037	0.001	0.959	0.04	0.396333333
Sequence	202	K	B	0.084	0.001	0.959	0.04	0.390333333
Sequence	203	I	B	0.025	0.001	0.959	0.04	0.399
Sequence	204	Y	B	0.049	0.001	0.959	0.04	0.414666667
Sequence	205	S	B	0.102	0.002	0.816	0.182	0.431777778
Sequence	206	K	B	0.093	0.004	0.42	0.576	0.453444444
Sequence	207	H	E	0.352	0.019	0.141	0.84	0.493111111
Sequence	208	T	E	0.331	0.018	0.088	0.893	0.514
Sequence	209	P	E	0.341	0.018	0.047	0.935	0.532
Sequence	210	I	B	0.266	0.056	0.142	0.802	0.581333333
Sequence	211	N	B	0.313	0.066	0.296	0.638	0.6
Sequence	212	L	B	0.167	0.066	0.296	0.638	0.592666667
Sequence	213	V	E	0.345	0.066	0.296	0.638	0.599222222
Sequence	214	R	E	0.32	0.066	0.296	0.638	0.620555556
Sequence	215	D	E	0.456	0.064	0.216	0.721	0.636222222
Sequence	216	L	B	0.212	0.052	0.084	0.864	0.640222222
Sequence	217	P	E	0.425	0.053	0.043	0.903	0.653555556
Sequence	218	Q	E	0.437	0.053	0.043	0.903	0.645555556
Sequence	219	G	E	0.46	0.053	0.043	0.903	0.607333333
Sequence	220	F	E	0.333	0.018	0.047	0.935	0.581888889
Sequence	221	S	E	0.312	0.018	0.047	0.935	0.567
Sequence	222	A	B	0.244	0.052	0.084	0.864	0.519777778
Sequence	223	L	B	0.133	0.066	0.296	0.638	0.456888889
Sequence	224	E	B	0.171	0.021	0.451	0.528	0.415111111
Sequence	225	P	B	0.107	0.022	0.552	0.426	0.368111111
Sequence	226	L	B	0.055	0.021	0.756	0.223	0.346555556
Sequence	227	V	B	0.043	0.018	0.846	0.136	0.333111111
Sequence	228	D	B	0.139	0.018	0.846	0.136	0.342666667
Sequence	229	L	B	0.03	0.023	0.655	0.322	0.357444444
Sequence	230	P	B	0.12	0.079	0.592	0.329	0.382666667
Sequence	231	I	B	0.063	0.135	0.317	0.548	0.399
Sequence	232	G	B	0.14	0.199	0.152	0.649	0.437444444
Sequence	233	I	E	0.392	0.191	0.086	0.723	0.475111111
Sequence	234	N	E	0.362	0.191	0.086	0.723	0.502333333
Sequence	235	I	B	0.067	0.191	0.086	0.723	0.508333333
Sequence	236	T	E	0.368	0.199	0.152	0.649	0.514
Sequence	237	R	E	0.331	0.199	0.152	0.649	0.495555556
Sequence	238	F	B	0.078	0.125	0.227	0.648	0.482
Sequence	239	Q	B	0.256	0.069	0.386	0.545	0.443666667
Sequence	240	T	B	0.123	0.079	0.592	0.329	0.418777778
Sequence	241	L	B	0.096	0.079	0.592	0.329	0.405888889
Sequence	242	L	B	0.137	0.079	0.592	0.329	0.393222222
Sequence	243	A	B	0.095	0.079	0.592	0.329	0.394333333
Sequence	244	L	B	0.082	0.079	0.592	0.329	0.399777778
Sequence	245	H	B	0.153	0.079	0.592	0.329	0.416222222
Sequence	246	R	B	0.264	0.074	0.484	0.442	0.445111111
Sequence	247	S	E	0.347	0.069	0.386	0.545	0.463555556
Sequence	248	Y	B	0.237	0.021	0.279	0.699	0.495444444
Sequence	249	L	B	0.227	0.021	0.279	0.699	0.553555556
Sequence	250	T	B	0.248	0.005	0.045	0.951	0.584222222
Sequence	251	P	E	0.353	0.018	0.019	0.964	0.602
Sequence	252	G	B	0.277	0.018	0.019	0.964	0.626555556
Sequence	253	D	E	0.479	0.058	0.017	0.925	0.640666667
Sequence	254	S	E	0.47	0.115	0.016	0.868	0.656111111
Sequence	255	S	E	0.385	0.115	0.016	0.868	0.665
Sequence	256	S	E	0.516	0.115	0.016	0.868	0.655777778
Sequence	257	G	E	0.347	0.058	0.017	0.925	0.648333333
Sequence	258	W	B	0.226	0.113	0.043	0.844	0.616444444
Sequence	259	T	E	0.39	0.113	0.043	0.844	0.580555556
Sequence	260	A	E	0.351	0.268	0.043	0.689	0.551
Sequence	261	G	B	0.298	0.354	0.048	0.598	0.505555556
Sequence	262	A	B	0.135	0.386	0.097	0.517	0.47
Sequence	263	A	B	0.047	0.502	0.102	0.396	0.426
Sequence	264	A	B	0.124	0.453	0.248	0.299	0.399444444
Sequence	265	Y	B	0.1	0.478	0.309	0.214	0.398111111
Sequence	266	Y	B	0.076	0.373	0.401	0.226	0.388666667
Sequence	267	V	B	0.044	0.373	0.401	0.226	0.396333333
Sequence	268	G	B	0.152	0.231	0.33	0.439	0.408888889
Sequence	269	Y	E	0.278	0.231	0.33	0.439	0.416444444
Sequence	270	L	B	0.092	0.125	0.227	0.648	0.433666667
Sequence	271	Q	B	0.234	0.113	0.087	0.8	0.441888889
Sequence	272	P	E	0.518	0.113	0.087	0.8	0.438555556
Sequence	273	R	E	0.255	0.135	0.317	0.548	0.427
Sequence	274	T	E	0.372	0.074	0.484	0.442	0.416777778
Sequence	275	F	B	0.1	0.087	0.683	0.23	0.417888889
Sequence	276	L	B	0.063	0.085	0.775	0.14	0.430444444
Sequence	277	L	B	0.054	0.085	0.775	0.14	0.448
Sequence	278	K	E	0.311	0.087	0.683	0.23	0.460666667
Sequence	279	Y	B	0.102	0.021	0.451	0.528	0.457555556
Sequence	280	N	E	0.331	0.056	0.142	0.802	0.47
Sequence	281	E	E	0.515	0.053	0.043	0.903	0.483777778
Sequence	282	N	E	0.622	0.018	0.047	0.935	0.504111111
Sequence	283	G	B	0.211	0.018	0.088	0.893	0.507777778
Sequence	284	T	E	0.278	0.021	0.451	0.528	0.499222222
Sequence	285	I	B	0.097	0.021	0.756	0.223	0.470222222
Sequence	286	T	B	0.167	0.021	0.756	0.223	0.451111111
Sequence	287	D	E	0.337	0.023	0.655	0.322	0.423777778
Sequence	288	A	B	0.091	0.079	0.592	0.329	0.428888889
Sequence	289	V	B	0.093	0.079	0.592	0.329	0.434
Sequence	290	D	B	0.236	0.074	0.484	0.442	0.452444444
Sequence	291	C	B	0.059	0.064	0.216	0.721	0.464222222
Sequence	292	A	B	0.233	0.018	0.088	0.893	0.477888889
Sequence	293	L	E	0.406	0.018	0.047	0.935	0.488333333
Sequence	294	D	E	0.463	0.058	0.017	0.925	0.504111111
Sequence	295	P	E	0.412	0.181	0.016	0.803	0.489333333
Sequence	296	L	B	0.284	0.268	0.043	0.689	0.505222222
Sequence	297	S	E	0.394	0.278	0.093	0.628	0.484888889
Sequence	298	E	E	0.373	0.216	0.235	0.548	0.467444444
Sequence	299	T	B	0.098	0.079	0.592	0.329	0.457555556
Sequence	300	K	E	0.355	0.021	0.756	0.223	0.451
Sequence	301	C	B	0.043	0.018	0.846	0.136	0.448
Sequence	302	T	E	0.319	0.018	0.846	0.136	0.451
Sequence	303	L	E	0.347	0.021	0.756	0.223	0.458
Sequence	304	K	E	0.364	0.023	0.655	0.322	0.477888889
Sequence	305	S	E	0.469	0.022	0.552	0.426	0.480444444
Sequence	306	F	B	0.147	0.022	0.552	0.426	0.504777778
Sequence	307	T	E	0.44	0.005	0.336	0.66	0.515444444
Sequence	308	V	B	0.201	0.019	0.141	0.84	0.521888889
Sequence	309	E	E	0.704	0.019	0.141	0.84	0.522444444
Sequence	310	K	E	0.381	0.018	0.088	0.893	0.520333333
Sequence	311	G	B	0.226	0.021	0.279	0.699	0.519555556
Sequence	312	I	B	0.179	0.022	0.552	0.426	0.523666667
Sequence	313	Y	B	0.203	0.021	0.756	0.223	0.531222222
Sequence	314	Q	E	0.46	0.023	0.655	0.322	0.527666667
Sequence	315	T	B	0.173	0.005	0.336	0.66	0.532555556
Sequence	316	S	E	0.434	0.004	0.138	0.858	0.522666667
Sequence	317	N	E	0.441	0.004	0.197	0.799	0.52
Sequence	318	F	B	0.198	0.004	0.616	0.381	0.520333333
Sequence	319	R	E	0.418	0.002	0.816	0.182	0.517555556
Sequence	320	V	B	0.142	0.001	0.9	0.099	0.521777778
Sequence	321	Q	E	0.354	0.002	0.816	0.182	0.512555556
Sequence	322	P	E	0.336	0.003	0.718	0.279	0.493222222
Sequence	323	T	E	0.315	0.004	0.616	0.381	0.485666667
Sequence	324	E	B	0.221	0.004	0.514	0.481	0.475555556
Sequence	325	S	B	0.289	0.021	0.756	0.223	0.468888889
Sequence	326	I	B	0.145	0.001	0.9	0.099	0.474666667
Sequence	327	V	B	0.161	0.001	0.959	0.04	0.479888889
Sequence	328	R	E	0.337	0.001	0.9	0.099	0.485888889
Sequence	329	F	B	0.117	0.023	0.655	0.322	0.487222222
Sequence	330	P	E	0.291	0.02	0.205	0.775	0.492333333
Sequence	331	N	E	0.543	0.018	0.047	0.935	0.500666667
Sequence	332	I	E	0.334	0.018	0.047	0.935	0.500555556
Sequence	333	T	E	0.358	0.018	0.019	0.964	0.492777778
Sequence	334	N	E	0.728	0.018	0.019	0.964	0.498111111
Sequence	335	L	E	0.512	0.018	0.047	0.935	0.480333333
Sequence	336	C	B	0.045	0.005	0.045	0.951	0.477
Sequence	337	P	E	0.503	0.018	0.047	0.935	0.471888889
Sequence	338	F	B	0.096	0.191	0.086	0.723	0.475777778
Sequence	339	G	E	0.422	0.268	0.043	0.689	0.484777778
Sequence	340	E	E	0.513	0.455	0.046	0.498	0.488666667
Sequence	341	V	B	0.145	0.455	0.046	0.498	0.504333333
Sequence	342	F	B	0.169	0.354	0.048	0.598	0.513888889
Sequence	343	N	E	0.585	0.184	0.043	0.773	0.505888889
Sequence	344	A	E	0.561	0.058	0.017	0.925	0.525222222
Sequence	345	T	E	0.435	0.018	0.047	0.935	0.526
Sequence	346	R	E	0.514	0.018	0.047	0.935	0.535444444
Sequence	347	F	B	0.223	0.018	0.019	0.964	0.534
Sequence	348	A	B	0.241	0.018	0.019	0.964	0.517555556
Sequence	349	S	E	0.434	0.053	0.043	0.903	0.514333333
Sequence	350	V	B	0.197	0.056	0.142	0.802	0.502
Sequence	351	Y	B	0.192	0.066	0.296	0.638	0.506666667
Sequence	352	A	B	0.294	0.069	0.386	0.545	0.525333333
Sequence	353	W	B	0.145	0.148	0.418	0.435	0.522666667
Sequence	354	N	E	0.427	0.159	0.516	0.325	0.502333333
Sequence	355	R	B	0.262	0.148	0.418	0.435	0.498666667
Sequence	356	K	B	0.256	0.268	0.505	0.227	0.509222222
Sequence	357	R	B	0.231	0.268	0.505	0.227	0.510888889
Sequence	358	I	B	0.112	0.252	0.423	0.325	0.517111111
Sequence	359	S	B	0.289	0.231	0.33	0.439	0.526
Sequence	360	N	E	0.401	0.216	0.235	0.548	0.523777778
Sequence	361	C	B	0.069	0.118	0.15	0.732	0.523111111
Sequence	362	V	E	0.335	0.199	0.152	0.649	0.514444444
Sequence	363	A	B	0.213	0.278	0.093	0.628	0.524888889
Sequence	364	D	B	0.296	0.502	0.102	0.396	0.494
Sequence	365	Y	B	0.085	0.831	0.044	0.125	0.463555556
Sequence	366	S	E	0.34	0.831	0.044	0.125	0.472
Sequence	367	V	B	0.255	0.831	0.044	0.125	0.452555556
Sequence	368	L	B	0.043	0.831	0.044	0.125	0.448666667
Sequence	369	Y	B	0.107	0.751	0.05	0.199	0.459777778
Sequence	370	N	E	0.426	0.622	0.015	0.363	0.457888889
Sequence	371	S	B	0.227	0.66	0.049	0.291	0.465
Sequence	372	A	B	0.087	0.502	0.102	0.396	0.479
Sequence	373	S	E	0.312	0.199	0.152	0.649	0.495555556
Sequence	374	F	B	0.146	0.118	0.15	0.732	0.536333333
Sequence	375	S	E	0.407	0.056	0.142	0.802	0.511222222
Sequence	376	T	E	0.366	0.064	0.216	0.721	0.508333333
Sequence	377	F	B	0.065	0.069	0.386	0.545	0.512555556
Sequence	378	K	E	0.411	0.079	0.592	0.329	0.498888889
Sequence	379	C	B	0.057	0.022	0.552	0.426	0.485111111
Sequence	380	Y	E	0.316	0.022	0.359	0.619	0.486111111
Sequence	381	G	E	0.441	0.004	0.197	0.799	0.485333333
Sequence	382	V	B	0.125	0.019	0.141	0.84	0.505555556
Sequence	383	S	E	0.402	0.052	0.084	0.864	0.473555556
Sequence	384	P	B	0.203	0.622	0.015	0.363	0.497
Sequence	385	T	E	0.474	0.717	0.014	0.269	0.494666667
Sequence	386	K	E	0.383	0.717	0.014	0.269	0.495333333
Sequence	387	L	B	0.091	0.66	0.049	0.291	0.489222222
Sequence	388	N	B	0.235	0.522	0.016	0.462	0.492888889
Sequence	389	D	E	0.53	0.339	0.016	0.645	0.475777778
Sequence	390	L	B	0.2	0.278	0.093	0.628	0.451111111
Sequence	391	C	B	0.044	0.118	0.15	0.732	0.407555556
Sequence	392	F	B	0.151	0.066	0.296	0.638	0.410111111
Sequence	393	T	B	0.191	0.069	0.386	0.545	0.377333333
Sequence	394	N	B	0.225	0.022	0.552	0.426	0.370666667
Sequence	395	V	B	0.062	0.018	0.846	0.136	0.359111111
Sequence	396	Y	B	0.142	0.018	0.846	0.136	0.341222222
Sequence	397	A	B	0.053	0.018	0.846	0.136	0.334555556
Sequence	398	D	B	0.088	0.021	0.756	0.223	0.341
Sequence	399	S	B	0.156	0.021	0.756	0.223	0.364222222
Sequence	400	F	B	0.07	0.018	0.846	0.136	0.403666667
Sequence	401	V	B	0.109	0.021	0.756	0.223	0.418444444
Sequence	402	I	B	0.077	0.023	0.655	0.322	0.456
Sequence	403	R	E	0.359	0.021	0.279	0.699	0.484111111
Sequence	404	G	E	0.474	0.052	0.084	0.864	0.502555556
Sequence	405	D	E	0.441	0.113	0.087	0.8	0.535888889
Sequence	406	E	E	0.355	0.135	0.317	0.548	0.538777778
Sequence	407	V	E	0.32	0.159	0.516	0.325	0.538222222
Sequence	408	R	B	0.248	0.159	0.516	0.325	0.549111111
Sequence	409	Q	E	0.35	0.252	0.423	0.325	0.548111111
Sequence	410	I	B	0.071	0.231	0.33	0.439	0.545666667
Sequence	411	A	B	0.274	0.118	0.15	0.732	0.542
Sequence	412	P	E	0.364	0.052	0.084	0.864	0.551111111
Sequence	413	G	B	0.331	0.018	0.047	0.935	0.552888889
Sequence	414	Q	B	0.261	0.018	0.047	0.935	0.544222222
Sequence	415	T	E	0.474	0.018	0.019	0.964	0.574888889
Sequence	416	G	E	0.508	0.018	0.047	0.935	0.589444444
Sequence	417	K	E	0.32	0.052	0.084	0.864	0.579
Sequence	418	I	B	0.085	0.066	0.296	0.638	0.581222222
Sequence	419	A	E	0.34	0.022	0.359	0.619	0.569
Sequence	420	D	E	0.419	0.021	0.279	0.699	0.568222222
Sequence	421	Y	B	0.155	0.022	0.359	0.619	0.552222222
Sequence	422	N	E	0.311	0.021	0.451	0.528	0.546333333
Sequence	423	Y	B	0.148	0.023	0.655	0.322	0.557333333
Sequence	424	K	E	0.334	0.023	0.655	0.322	0.549888889
Sequence	425	L	B	0.146	0.021	0.451	0.528	0.530222222
Sequence	426	P	E	0.403	0.004	0.085	0.91	0.519
Sequence	427	D	E	0.556	0.005	0.015	0.979	0.484555556
Sequence	428	D	E	0.398	0.018	0.019	0.964	0.459666667
Sequence	429	F	B	0.167	0.004	0.085	0.91	0.429777778
Sequence	430	T	B	0.175	0.004	0.514	0.481	0.402888889
Sequence	431	G	B	0.036	0.002	0.816	0.182	0.368333333
Sequence	432	C	B	0.038	0.001	0.9	0.099	0.326333333
Sequence	433	V	B	0.048	0.001	0.959	0.04	0.301777778
Sequence	434	I	B	0.035	0.001	0.959	0.04	0.296777778
Sequence	435	A	B	0.049	0.001	0.959	0.04	0.308333333
Sequence	436	W	B	0.072	0.001	0.9	0.099	0.347333333
Sequence	437	N	B	0.127	0.002	0.816	0.182	0.390777778
Sequence	438	S	B	0.069	0.004	0.514	0.481	0.437
Sequence	439	N	E	0.326	0.02	0.205	0.775	0.488222222
Sequence	440	N	E	0.373	0.018	0.088	0.893	0.537111111
Sequence	441	L	E	0.353	0.019	0.141	0.84	0.579666667
Sequence	442	D	E	0.457	0.019	0.141	0.84	0.609222222
Sequence	443	S	E	0.469	0.021	0.279	0.699	0.634555556
Sequence	444	K	B	0.295	0.022	0.359	0.619	0.628666667
Sequence	445	V	E	0.338	0.021	0.279	0.699	0.625111111
Sequence	446	G	B	0.239	0.021	0.279	0.699	0.609888889
Sequence	447	G	B	0.295	0.019	0.141	0.84	0.593555556
Sequence	448	N	B	0.164	0.018	0.047	0.935	0.57
Sequence	449	Y	B	0.249	0.018	0.088	0.893	0.545555556
Sequence	450	N	E	0.331	0.021	0.279	0.699	0.538777778
Sequence	451	Y	B	0.139	0.021	0.451	0.528	0.524888889
Sequence	452	L	E	0.273	0.021	0.451	0.528	0.515444444
Sequence	453	Y	B	0.154	0.021	0.451	0.528	0.529777778
Sequence	454	R	E	0.268	0.021	0.756	0.223	0.537555556
Sequence	455	L	B	0.138	0.021	0.756	0.223	0.549888889
Sequence	456	F	B	0.236	0.022	0.552	0.426	0.559333333
Sequence	457	R	E	0.379	0.022	0.359	0.619	0.565777778
Sequence	458	K	E	0.434	0.02	0.205	0.775	0.588777778
Sequence	459	S	E	0.366	0.018	0.088	0.893	0.600888889
Sequence	460	N	E	0.476	0.018	0.047	0.935	0.615888889
Sequence	461	L	B	0.177	0.018	0.088	0.893	0.632444444
Sequence	462	K	E	0.376	0.018	0.088	0.893	0.626222222
Sequence	463	P	E	0.495	0.018	0.088	0.893	0.623111111
Sequence	464	F	E	0.37	0.018	0.088	0.893	0.615666667
Sequence	465	E	E	0.394	0.018	0.088	0.893	0.607
Sequence	466	R	B	0.269	0.021	0.279	0.699	0.604
Sequence	467	D	E	0.29	0.022	0.359	0.619	0.596333333
Sequence	468	I	B	0.176	0.021	0.279	0.699	0.583444444
Sequence	469	S	E	0.439	0.069	0.386	0.545	0.577111111
Sequence	470	T	B	0.242	0.066	0.296	0.638	0.568222222
Sequence	471	E	B	0.263	0.135	0.317	0.548	0.568
Sequence	472	I	B	0.166	0.066	0.296	0.638	0.565555556
Sequence	473	Y	B	0.168	0.064	0.216	0.721	0.565222222
Sequence	474	Q	B	0.17	0.018	0.088	0.893	0.563777778
Sequence	475	A	E	0.517	0.005	0.015	0.979	0.57
Sequence	476	G	E	0.483	0.005	0.015	0.979	0.548222222
Sequence	477	S	B	0.256	0.018	0.047	0.935	0.553888889
Sequence	478	T	B	0.234	0.004	0.085	0.91	0.543444444
Sequence	479	P	B	0.149	0.004	0.197	0.799	0.523888889
Sequence	480	C	B	0.127	0.004	0.197	0.799	0.529111111
Sequence	481	N	E	0.305	0.021	0.279	0.699	0.521
Sequence	482	G	B	0.201	0.021	0.451	0.528	0.515555556
Sequence	483	V	B	0.107	0.005	0.262	0.733	0.520555556
Sequence	484	E	B	0.186	0.019	0.141	0.84	0.521111111
Sequence	485	G	B	0.319	0.019	0.141	0.84	0.544888889
Sequence	486	F	B	0.247	0.018	0.047	0.935	0.549555556
Sequence	487	N	E	0.31	0.018	0.047	0.935	0.564888889
Sequence	488	C	E	0.356	0.019	0.141	0.84	0.586111111
Sequence	489	Y	E	0.525	0.02	0.205	0.775	0.575
Sequence	490	F	E	0.324	0.019	0.141	0.84	0.568888889
Sequence	491	P	E	0.65	0.018	0.047	0.935	0.558666667
Sequence	492	L	E	0.479	0.018	0.019	0.964	0.537666667
Sequence	493	Q	B	0.196	0.004	0.085	0.91	0.505555556
Sequence	494	S	E	0.294	0.005	0.336	0.66	0.482666667
Sequence	495	Y	B	0.125	0.004	0.616	0.381	0.458444444
Sequence	496	G	B	0.095	0.003	0.718	0.279	0.444111111
Sequence	497	F	B	0.07	0.001	0.9	0.099	0.439222222
Sequence	498	Q	B	0.159	0.001	0.959	0.04	0.428222222
Sequence	499	P	B	0.127	0.001	0.9	0.099	0.436
Sequence	500	T	B	0.164	0.003	0.718	0.279	0.452666667
Sequence	501	N	E	0.322	0.004	0.514	0.481	0.463
Sequence	502	G	B	0.127	0.005	0.336	0.66	0.494444444
Sequence	503	V	E	0.333	0.004	0.514	0.481	0.501444444
Sequence	504	G	B	0.269	0.004	0.42	0.576	0.509777778
Sequence	505	Y	E	0.321	0.005	0.262	0.733	0.490111111
Sequence	506	Q	B	0.252	0.004	0.42	0.576	0.451444444
Sequence	507	P	B	0.117	0.004	0.616	0.381	0.424
Sequence	508	Y	B	0.149	0.003	0.718	0.279	0.386777778
Sequence	509	R	B	0.099	0.002	0.816	0.182	0.355777778
Sequence	510	V	B	0.032	0.001	0.959	0.04	0.330222222
Sequence	511	V	B	0.032	0.001	0.959	0.04	0.303777778
Sequence	512	V	B	0.027	0	0.983	0.017	0.292444444
Sequence	513	L	B	0.033	0	0.983	0.017	0.283
Sequence	514	S	B	0.027	0.001	0.959	0.04	0.311777778
Sequence	515	F	B	0.076	0.001	0.959	0.04	0.356888889
Sequence	516	E	B	0.166	0.001	0.9	0.099	0.387
Sequence	517	L	B	0.156	0.002	0.816	0.182	0.423444444
Sequence	518	L	B	0.272	0.005	0.262	0.733	0.446111111
Sequence	519	H	E	0.639	0.004	0.085	0.91	0.458222222
Sequence	520	A	E	0.324	0.004	0.085	0.91	0.473555556
Sequence	521	P	E	0.597	0.004	0.138	0.858	0.47
Sequence	522	A	E	0.443	0.005	0.336	0.66	0.479111111
Sequence	523	T	B	0.162	0.022	0.552	0.426	0.473666667
Sequence	524	V	B	0.164	0.023	0.655	0.322	0.483888889
Sequence	525	C	B	0.082	0.022	0.552	0.426	0.507666667
Sequence	526	G	B	0.205	0.005	0.336	0.66	0.516111111
Sequence	527	P	B	0.273	0.004	0.197	0.799	0.518111111
Sequence	528	K	E	0.455	0.005	0.045	0.951	0.540111111
Sequence	529	K	E	0.579	0.018	0.019	0.964	0.547
Sequence	530	S	E	0.554	0.018	0.019	0.964	0.565666667
Sequence	531	T	B	0.302	0.052	0.084	0.864	0.569555556
Sequence	532	N	E	0.424	0.022	0.359	0.619	0.568666667
Sequence	533	L	B	0.201	0.021	0.756	0.223	0.546888889
Sequence	534	V	E	0.338	0.018	0.846	0.136	0.511555556
Sequence	535	K	E	0.397	0.022	0.552	0.426	0.495333333
Sequence	536	N	E	0.398	0.005	0.262	0.733	0.493777778
Sequence	537	K	E	0.396	0.004	0.616	0.381	0.481444444
Sequence	538	C	B	0.078	0.002	0.816	0.182	0.477222222
Sequence	539	V	B	0.163	0.002	0.816	0.182	0.466222222
Sequence	540	N	E	0.547	0.002	0.816	0.182	0.462777778
Sequence	541	F	B	0.141	0.003	0.718	0.279	0.461444444
Sequence	542	N	B	0.326	0.003	0.718	0.279	0.457111111
Sequence	543	F	B	0.12	0.003	0.718	0.279	0.467777778
Sequence	544	N	B	0.308	0.003	0.718	0.279	0.464444444
Sequence	545	G	B	0.291	0.004	0.616	0.381	0.446555556
Sequence	546	L	B	0.189	0.003	0.718	0.279	0.431666667
Sequence	547	T	E	0.389	0.003	0.718	0.279	0.428777778
Sequence	548	G	B	0.145	0.004	0.616	0.381	0.409888889
Sequence	549	T	E	0.304	0.004	0.616	0.381	0.408555556
Sequence	550	G	B	0.06	0.001	0.9	0.099	0.409666667
Sequence	551	V	B	0.14	0.001	0.959	0.04	0.412333333
Sequence	552	L	B	0.053	0.001	0.959	0.04	0.419333333
Sequence	553	T	E	0.301	0.001	0.9	0.099	0.436444444
Sequence	554	E	E	0.486	0.004	0.616	0.381	0.459666667
Sequence	555	S	B	0.198	0.004	0.42	0.576	0.475222222
Sequence	556	N	E	0.625	0.021	0.451	0.528	0.478666667
Sequence	557	K	B	0.262	0.022	0.552	0.426	0.512444444
Sequence	558	K	E	0.471	0.023	0.655	0.322	0.521666667
Sequence	559	F	B	0.159	0.022	0.552	0.426	0.523222222
Sequence	560	L	E	0.268	0.022	0.359	0.619	0.525666667
Sequence	561	P	E	0.485	0.004	0.197	0.799	0.507222222
Sequence	562	F	B	0.31	0.005	0.336	0.66	0.484222222
Sequence	563	Q	B	0.241	0.003	0.718	0.279	0.481444444
Sequence	564	Q	B	0.117	0.011	0.918	0.071	0.480888889
Sequence	565	F	B	0.083	0.011	0.918	0.071	0.493555556
Sequence	566	G	B	0.086	0.011	0.918	0.071	0.489555556
Sequence	567	R	B	0.125	0.018	0.846	0.136	0.486222222
Sequence	568	D	B	0.143	0.023	0.655	0.322	0.479111111
Sequence	569	I	E	0.309	0.022	0.359	0.619	0.470777778
Sequence	570	A	E	0.355	0.019	0.141	0.84	0.486222222
Sequence	571	D	E	0.363	0.004	0.085	0.91	0.471777778
Sequence	572	T	B	0.236	0.005	0.262	0.733	0.445111111
Sequence	573	T	B	0.071	0.002	0.816	0.182	0.445555556
Sequence	574	D	B	0.149	0.001	0.9	0.099	0.425111111
Sequence	575	A	B	0.053	0.011	0.918	0.071	0.424333333
Sequence	576	V	B	0.045	0.001	0.9	0.099	0.435111111
Sequence	577	R	B	0.224	0.001	0.9	0.099	0.445222222
Sequence	578	D	B	0.143	0.003	0.718	0.279	0.455777778
Sequence	579	P	B	0.278	0.004	0.138	0.858	0.460555556
Sequence	580	Q	E	0.565	0.005	0.045	0.951	0.487777778
Sequence	581	T	E	0.535	0.005	0.045	0.951	0.486444444
Sequence	582	L	E	0.406	0.005	0.045	0.951	0.481555556
Sequence	583	E	E	0.38	0.004	0.514	0.481	0.460555556
Sequence	584	I	B	0.123	0.001	0.9	0.099	0.446888889
Sequence	585	L	B	0.066	0.001	0.959	0.04	0.421555556
Sequence	586	D	B	0.158	0.001	0.959	0.04	0.404777778
Sequence	587	I	B	0.037	0.001	0.9	0.099	0.399777778
Sequence	588	T	B	0.147	0.003	0.718	0.279	0.395
Sequence	589	P	B	0.108	0.005	0.336	0.66	0.392444444
Sequence	590	C	B	0.043	0.021	0.279	0.699	0.410111111
Sequence	591	S	B	0.201	0.022	0.359	0.619	0.397666667
Sequence	592	F	E	0.319	0.021	0.451	0.528	0.408
Sequence	593	G	B	0.14	0.022	0.359	0.619	0.389111111
Sequence	594	G	B	0.292	0.022	0.359	0.619	0.366444444
Sequence	595	V	B	0.1	0.023	0.655	0.322	0.354555556
Sequence	596	S	B	0.097	0.021	0.756	0.223	0.346666667
Sequence	597	V	B	0.04	0.018	0.846	0.136	0.348
Sequence	598	I	B	0.062	0.018	0.846	0.136	0.362444444
Sequence	599	T	B	0.121	0.021	0.756	0.223	0.391333333
Sequence	600	P	B	0.273	0.022	0.552	0.426	0.430222222
Sequence	601	G	B	0.249	0.021	0.279	0.699	0.458777778
Sequence	602	T	E	0.377	0.02	0.205	0.775	0.498333333
Sequence	603	N	E	0.442	0.018	0.088	0.893	0.537555556
Sequence	604	T	E	0.51	0.018	0.047	0.935	0.559
Sequence	605	S	E	0.348	0.053	0.043	0.903	0.547222222
Sequence	606	N	B	0.269	0.113	0.043	0.844	0.540888889
Sequence	607	Q	E	0.343	0.191	0.086	0.723	0.5
Sequence	608	V	B	0.245	0.216	0.235	0.548	0.473888889
Sequence	609	A	B	0.064	0.252	0.423	0.325	0.462111111
Sequence	610	V	B	0.119	0.268	0.505	0.227	0.455222222
Sequence	611	L	B	0.069	0.268	0.505	0.227	0.452444444
Sequence	612	Y	B	0.122	0.159	0.516	0.325	0.464222222
Sequence	613	Q	E	0.382	0.066	0.296	0.638	0.463555556
Sequence	614	D	E	0.438	0.019	0.141	0.84	0.493
Sequence	615	V	B	0.126	0.02	0.205	0.775	0.504444444
Sequence	616	N	E	0.452	0.056	0.142	0.802	0.525222222
Sequence	617	C	B	0.071	0.118	0.15	0.732	0.533222222
Sequence	618	T	E	0.507	0.216	0.235	0.548	0.534111111
Sequence	619	E	E	0.404	0.352	0.332	0.316	0.539
Sequence	620	V	B	0.198	0.373	0.401	0.226	0.526555556
Sequence	621	P	B	0.224	0.373	0.401	0.226	0.511666667
Sequence	622	V	E	0.317	0.321	0.252	0.427	0.516333333
Sequence	623	A	B	0.2	0.321	0.252	0.427	0.524888889
Sequence	624	I	B	0.159	0.199	0.152	0.649	0.544666667
Sequence	625	H	B	0.241	0.199	0.152	0.649	0.570666667
Sequence	626	A	E	0.385	0.191	0.086	0.723	0.585555556
Sequence	627	D	E	0.402	0.278	0.093	0.628	0.588666667
Sequence	628	Q	E	0.428	0.268	0.043	0.689	0.577444444
Sequence	629	L	B	0.316	0.278	0.093	0.628	0.587111111
Sequence	630	T	E	0.364	0.191	0.086	0.723	0.600888889
Sequence	631	P	B	0.257	0.307	0.165	0.527	0.603333333
Sequence	632	T	B	0.165	0.307	0.165	0.527	0.610111111
Sequence	633	W	B	0.205	0.321	0.252	0.427	0.598666667
Sequence	634	R	B	0.259	0.321	0.252	0.427	0.604111111
Sequence	635	V	B	0.23	0.352	0.332	0.316	0.605333333
Sequence	636	Y	E	0.321	0.216	0.235	0.548	0.611888889
Sequence	637	S	E	0.345	0.216	0.235	0.548	0.628888889
Sequence	638	T	E	0.456	0.113	0.087	0.8	0.631333333
Sequence	639	G	E	0.477	0.052	0.084	0.864	0.618777778
Sequence	640	S	E	0.516	0.053	0.043	0.903	0.629
Sequence	641	N	E	0.342	0.052	0.084	0.864	0.601111111
Sequence	642	V	E	0.301	0.064	0.216	0.721	0.589111111
Sequence	643	F	B	0.122	0.066	0.296	0.638	0.551666667
Sequence	644	Q	E	0.333	0.064	0.216	0.721	0.514111111
Sequence	645	T	B	0.101	0.064	0.216	0.721	0.468888889
Sequence	646	R	B	0.224	0.021	0.279	0.699	0.435444444
Sequence	647	A	B	0.055	0.022	0.359	0.619	0.407888889
Sequence	648	G	B	0.044	0.021	0.451	0.528	0.389555556
Sequence	649	C	B	0.025	0.021	0.756	0.223	0.347333333
Sequence	650	L	B	0.031	0.011	0.918	0.071	0.349555556
Sequence	651	I	B	0.049	0.001	0.9	0.099	0.342333333
Sequence	652	G	B	0.107	0.002	0.816	0.182	0.362333333
Sequence	653	A	B	0.077	0.004	0.616	0.381	0.383222222
Sequence	654	E	E	0.372	0.004	0.616	0.381	0.419777778
Sequence	655	H	E	0.361	0.004	0.514	0.481	0.443888889
Sequence	656	V	B	0.225	0.02	0.205	0.775	0.463222222
Sequence	657	N	E	0.57	0.02	0.205	0.775	0.479666667
Sequence	658	N	E	0.297	0.021	0.451	0.528	0.487666667
Sequence	659	S	B	0.294	0.021	0.756	0.223	0.486
Sequence	660	Y	B	0.137	0.018	0.846	0.136	0.476888889
Sequence	661	E	E	0.463	0.018	0.846	0.136	0.478555556
Sequence	662	C	B	0.041	0.021	0.756	0.223	0.477666667
Sequence	663	D	E	0.474	0.023	0.655	0.322	0.469888889
Sequence	664	I	B	0.107	0.021	0.451	0.528	0.460888889
Sequence	665	P	E	0.371	0.022	0.359	0.619	0.463444444
Sequence	666	I	B	0.202	0.02	0.205	0.775	0.459444444
Sequence	667	G	B	0.307	0.019	0.141	0.84	0.462666667
Sequence	668	A	E	0.395	0.018	0.088	0.893	0.467888889
Sequence	669	G	B	0.238	0.021	0.279	0.699	0.473
Sequence	670	I	B	0.17	0.021	0.451	0.528	0.470555556
Sequence	671	C	B	0.048	0.022	0.552	0.426	0.483666667
Sequence	672	A	B	0.144	0.022	0.552	0.426	0.495
Sequence	673	S	E	0.362	0.066	0.296	0.638	0.522222222
Sequence	674	Y	B	0.192	0.056	0.142	0.802	0.533555556
Sequence	675	Q	E	0.354	0.052	0.084	0.864	0.552111111
Sequence	676	T	E	0.505	0.052	0.084	0.864	0.580444444
Sequence	677	Q	E	0.494	0.064	0.216	0.721	0.589666667
Sequence	678	T	E	0.41	0.069	0.386	0.545	0.606888889
Sequence	679	N	E	0.326	0.074	0.484	0.442	0.617888889
Sequence	680	S	E	0.342	0.074	0.484	0.442	0.619555556
Sequence	681	P	E	0.351	0.074	0.484	0.442	0.612333333
Sequence	682	R	E	0.34	0.079	0.592	0.329	0.534777778
Sequence	683	R	E	0.467	0.069	0.386	0.545	0.467333333
Sequence	684	A	E	0.443	0.056	0.142	0.802	0.396888889
Sequence	685	R	E	0.819	0.003	0.003	0.994	0.330111111
