# Supplementary material for: Bioinformatic prediction of immunodominant regions in spike protein for early diagnosis of the severe acute respiratory syndrome coronavirus 2 (SARS-CoV-2)
Source: PeerJ. 2021 Apr 8;9:e11232. doi: 10.7717/peerj.11232 (PMC8038641; doi:10.7717/peerj.11232)
Supplement: Supplemental Information 7 — All prediction results including linear B-cell epitope, T-cell epitope, hydrophilicity and surface accessibility of SARS-CoV-2 spike protein S1 subunit. [file peerj-09-11232-s007.zip › Raw data/3. MHC-I prediction results by tepitool.csv]

allele	seq_num	start	end	length	peptide	method	Percentile Rank	ann_ic50	ann_rank	smm_ic50	smm_rank	comblib_sidney2008_score	comblib_sidney2008_rank	netmhcpan_ic50	netmhcpan_rank
H-2-Kb	1	233	241	9	INITRFQTL	Consensus (ann/smm)	0.12	10.19	0.03	54.72	0.2	-	-	-	-
H-2-Kb	1	447	455	9	GNYNYLYRL	Consensus (ann/smm)	0.14	30.24	0.09	53.22	0.2	-	-	-	-
H-2-Kd	1	268	276	9	GYLQPRTFL	Consensus (ann/comblib_sidney2008/smm)	0.2	27.33	0.03	194.65	0.6	9.04e-07	0.2	-	-
H-2-Dd	1	525	533	9	CGPKKSTNL	Consensus (ann/comblib_sidney2008/smm)	0.2	158.67	0.01	504.99	0.2	3.03e-05	0.7	-	-
H-2-Db	1	133	141	9	FQFCNDPFL	Consensus (ann/comblib_sidney2008/smm)	0.2	36.41	0.04	83.30	0.2	2.05e-06	0.2	-	-
H-2-Kk	1	464	472	9	FERDISTEI	Consensus (ann/comblib_sidney2008/smm)	0.2	16.70	0.13	16.73	0.2	7.74e-06	0.3	-	-
H-2-Ld	1	84	92	9	LPFNDGVYF	Consensus (ann/smm)	0.21	25	0.02	75.31	0.4	-	-	-	-
H-2-Kb	1	202	210	9	KIYSKHTPI	Consensus (ann/smm)	0.27	48.62	0.13	132.77	0.4	-	-	-	-
H-2-Kd	1	379	387	9	CYGVSPTKL	Consensus (ann/comblib_sidney2008/smm)	0.3	92.61	0.14	107.71	0.3	2.88e-05	1.1	-	-
H-2-Kd	1	472	480	9	IYQAGSTPC	Consensus (ann/comblib_sidney2008/smm)	0.3	52.79	0.08	102.86	0.3	1.34e-05	0.5	-	-
H-2-Dd	1	505	513	9	YQPYRVVVL	Consensus (ann/comblib_sidney2008/smm)	0.3	756.67	0.05	2057.22	1.3	1.26e-05	0.3	-	-
H-2-Kd	1	673	681	9	SYQTQTNSP	Consensus (ann/comblib_sidney2008/smm)	0.4	113.88	0.16	131.30	0.4	0.000101	3.3	-	-
H-2-Db	1	612	620	9	YQDVNCTEV	Consensus (ann/comblib_sidney2008/smm)	0.4	259.43	0.15	305.93	0.5	5.11e-06	0.4	-	-
H-2-Kb	1	54	62	9	LFLPFFSNV	Consensus (ann/smm)	0.41	38.98	0.11	199.58	0.7	-	-	-	-
H-2-Kb	1	510	518	9	VVVLSFELL	Consensus (ann/smm)	0.43	109.91	0.26	183.70	0.6	-	-	-	-
H-2-Kb	1	503	511	9	VGYQPYRVV	Consensus (ann/smm)	0.47	51.59	0.13	231.80	0.8	-	-	-	-
H-2-Kb	1	539	547	9	VNFNFNGLT	Consensus (ann/smm)	0.47	96.47	0.23	201.89	0.7	-	-	-	-
H-2-Kb	1	171	179	9	VSQPFLMDL	Consensus (ann/smm)	0.49	29.56	0.08	255.92	0.9	-	-	-	-
H-2-Db	1	160	168	9	YSSANNCTF	Consensus (ann/comblib_sidney2008/smm)	0.5	809.20	0.35	324.80	0.5	4.43e-05	3.1	-	-
H-2-Kk	1	168	176	9	FEYVSQPFL	Consensus (ann/comblib_sidney2008/smm)	0.5	19.70	0.16	54.76	0.5	3.09e-05	0.9	-	-
H-2-Kb	1	342	350	9	FNATRFASV	Consensus (ann/smm)	0.56	94.35	0.23	264.31	0.9	-	-	-	-
H-2-Kk	1	223	231	9	LEPLVDLPI	Consensus (ann/comblib_sidney2008/smm)	0.59	61.53	0.59	11.41	0.2	2.66e-05	0.8	-	-
H-2-Kd	1	312	320	9	IYQTSNFRV	Consensus (ann/comblib_sidney2008/smm)	0.6	45.99	0.06	203.36	0.6	0.0001	3.3	-	-
H-2-Kk	1	643	651	9	FQTRAGCLI	Consensus (ann/comblib_sidney2008/smm)	0.6	32.87	0.31	58.40	0.6	0.000133	4.1	-	-
H-2-Kb	1	62	70	9	VTWFHAIHV	Consensus (ann/smm)	0.61	147.62	0.33	263.70	0.9	-	-	-	-
H-2-Kd	1	488	496	9	CYFPLQSYG	Consensus (ann/comblib_sidney2008/smm)	0.64	431.73	0.64	134.36	0.4	0.000134	4.2	-	-
H-2-Dd	1	215	223	9	DLPQGFSAL	Consensus (ann/comblib_sidney2008/smm)	0.69	5963.88	0.69	1203.04	0.6	0.000185	4.5	-	-
H-2-Kb	1	2	10	9	FVFLVLLPL	Consensus (ann/smm)	0.69	360.79	0.69	221.37	0.7	-	-	-	-
H-2-Kd	1	350	358	9	VYAWNRKRI	Consensus (ann/comblib_sidney2008/smm)	0.7	285.71	0.43	270.56	0.7	7.76e-05	2.7	-	-
H-2-Dd	1	24	32	9	LPPAYTNSF	Consensus (ann/comblib_sidney2008/smm)	0.7	6481.32	0.78	1316.07	0.7	6.18e-06	0.2	-	-
H-2-Dd	1	489	497	9	YFPLQSYGF	Consensus (ann/comblib_sidney2008/smm)	0.8	7107.20	0.92	621.27	0.2	3.31e-05	0.8	-	-
H-2-Kb	1	60	68	9	SNVTWFHAI	Consensus (ann/smm)	0.82	103.03	0.24	383.80	1.4	-	-	-	-
H-2-Kb	1	484	492	9	EGFNCYFPL	Consensus (ann/smm)	0.84	178.70	0.39	351.65	1.3	-	-	-	-
H-2-Kb	1	16	24	9	VNLTTRTQL	Consensus (ann/smm)	0.86	191.38	0.42	348.43	1.3	-	-	-	-
H-2-Kd	1	16	24	9	VNLTTRTQL	Consensus (ann/comblib_sidney2008/smm)	0.88	619.16	0.88	1214.12	3.4	8.5e-06	0.4	-	-
H-2-Ld	1	484	492	9	EGFNCYFPL	Consensus (ann/smm)	0.92	1205.26	0.94	214.70	0.9	-	-	-	-
H-2-Kb	1	262	270	9	AAAYYVGYL	Consensus (ann/smm)	0.98	168.01	0.36	417.94	1.6	-	-	-	-
H-2-Kk	1	323	331	9	TESIVRFPN	Consensus (ann/comblib_sidney2008/smm)	1.0	1673.95	4.8	58.54	0.6	3.25e-05	1	-	-
H-2-Kb	1	382	390	9	VSPTKLNDL	Consensus (ann/smm)	1.03	501.66	0.96	291.82	1.1	-	-	-	-
H-2-Kb	1	324	332	9	ESIVRFPNI	Consensus (ann/smm)	1.07	202.91	0.44	438.64	1.7	-	-	-	-
H-2-Kd	1	27	35	9	AYTNSFTRG	Consensus (ann/comblib_sidney2008/smm)	1.2	1466.41	1.9	396.52	1.2	2.02e-05	0.7	-	-
H-2-Kd	1	247	255	9	SYLTPGDSS	Consensus (ann/comblib_sidney2008/smm)	1.2	286.94	0.44	395.60	1.2	6.89e-05	2.4	-	-
H-2-Dd	1	559	567	9	FLPFQQFGR	Consensus (ann/comblib_sidney2008/smm)	1.2	30460.92	20	1919.91	1.2	2.4e-05	0.5	-	-
H-2-Dd	1	577	585	9	RDPQTLEIL	Consensus (ann/comblib_sidney2008/smm)	1.2	4938.68	0.47	1924.33	1.2	0.000598	15	-	-
H-2-Kb	1	3	11	9	VFLVLLPLV	Consensus (ann/smm)	1.2	560.21	1.2	332.74	1.2	-	-	-	-
H-2-Kb	1	433	441	9	VIAWNSNNL	Consensus (ann/smm)	1.25	557.35	1.2	360.67	1.3	-	-	-	-
H-2-Dd	1	310	318	9	KGIYQTSNF	Consensus (ann/comblib_sidney2008/smm)	1.3	8144.83	1.3	3992.82	4	1.37e-05	0.3	-	-
H-2-Dd	1	382	390	9	VSPTKLNDL	Consensus (ann/comblib_sidney2008/smm)	1.3	11659.66	2.1	738.38	0.3	5.28e-05	1.3	-	-
H-2-Db	1	366	374	9	SVLYNSASF	Consensus (ann/comblib_sidney2008/smm)	1.3	3597.04	1.3	573.61	0.8	2.75e-05	2.1	-	-
H-2-Kb	1	538	546	9	CVNFNFNGL	Consensus (ann/smm)	1.36	379.25	0.72	511.81	2	-	-	-	-
H-2-Kb	1	218	226	9	QGFSALEPL	Consensus (ann/smm)	1.38	449.02	0.85	485.41	1.9	-	-	-	-
H-2-Db	1	658	666	9	NSYECDIPI	Consensus (ann/comblib_sidney2008/smm)	1.4	2222.59	0.81	1252.05	1.4	4.17e-05	2.9	-	-
H-2-Kb	1	327	335	9	VRFPNITNL	Consensus (ann/smm)	1.45	466.28	0.9	503.63	2	-	-	-	-
H-2-Kd	1	144	152	9	YYHKNNKSW	Consensus (ann/comblib_sidney2008/smm)	1.6	770.46	1.2	515.54	1.6	0.000345	9.6	-	-
H-2-Dd	1	71	79	9	SGTNGTKRF	Consensus (ann/comblib_sidney2008/smm)	1.6	25808.03	13	2281.81	1.6	6e-05	1.4	-	-
H-2-Kk	1	515	523	9	FELLHAPAT	Consensus (ann/comblib_sidney2008/smm)	1.6	189.47	1.6	375.34	3.6	3.61e-06	0.2	-	-
H-2-Kb	1	366	374	9	SVLYNSASF	Consensus (ann/smm)	1.6	427.26	0.81	580.91	2.4	-	-	-	-
H-2-Ld	1	336	344	9	CPFGEVFNA	Consensus (ann/smm)	1.65	4808.97	2.9	72.42	0.4	-	-	-	-
H-2-Kb	1	444	452	9	KVGGNYNYL	Consensus (ann/smm)	1.7	800.22	1.6	471.10	1.8	-	-	-	-
H-2-Db	1	13	21	9	SQCVNLTTR	Consensus (ann/comblib_sidney2008/smm)	1.7	12008.30	4.5	1494.93	1.7	2.24e-05	1.7	-	-
H-2-Kk	1	470	478	9	TEIYQAGST	Consensus (ann/comblib_sidney2008/smm)	1.7	163.54	1.4	186.82	1.7	0.000123	3.8	-	-
H-2-Kk	1	553	561	9	TESNKKFLP	Consensus (ann/comblib_sidney2008/smm)	1.7	1245.32	4.2	50.63	0.5	5.29e-05	1.7	-	-
H-2-Kb	1	267	275	9	VGYLQPRTF	Consensus (ann/smm)	1.75	655.85	1.3	554.77	2.2	-	-	-	-
H-2-Ld	1	208	216	9	TPINLVRDL	Consensus (ann/smm)	1.79	802.84	0.69	783.12	2.9	-	-	-	-
H-2-Kd	1	278	286	9	KYNENGTIT	Consensus (ann/comblib_sidney2008/smm)	1.8	1078.37	1.6	552.41	1.8	0.000244	7.1	-	-
H-2-Kd	1	453	461	9	YRLFRKSNL	Consensus (ann/comblib_sidney2008/smm)	1.8	4855.50	4.6	544.83	1.8	4.25e-05	1.6	-	-
H-2-Dd	1	267	275	9	VGYLQPRTF	Consensus (ann/comblib_sidney2008/smm)	1.8	16344.93	4.0	2439.38	1.8	6.92e-05	1.7	-	-
H-2-Dd	1	328	336	9	RFPNITNLC	Consensus (ann/comblib_sidney2008/smm)	1.8	10282.82	1.8	8400.01	12	6.93e-05	1.7	-	-
H-2-Kb	1	151	159	9	SWMESEFRV	Consensus (ann/smm)	1.8	560.30	1.2	584.94	2.4	-	-	-	-
H-2-Db	1	444	452	9	KVGGNYNYL	Consensus (ann/comblib_sidney2008/smm)	1.8	1732.17	0.66	1576.23	1.8	0.000136	8.3	-	-
H-2-Dd	1	484	492	9	EGFNCYFPL	Consensus (ann/comblib_sidney2008/smm)	2.0	11087.67	2.0	3014.95	2.6	3.53e-05	0.8	-	-
H-2-Ld	1	664	672	9	IPIGAGICA	Consensus (ann/smm)	2.0	2572.57	1.8	556.97	2.2	-	-	-	-
H-2-Db	1	221	229	9	SALEPLVDL	Consensus (ann/comblib_sidney2008/smm)	2.0	4231.88	1.6	1818.11	2	0.0002	13	-	-
H-2-Db	1	330	338	9	PNITNLCPF	Consensus (ann/comblib_sidney2008/smm)	2.0	5519.72	2.0	947.59	1.1	9.77e-05	6	-	-
H-2-Kb	1	50	58	9	STQDLFLPF	Consensus (ann/smm)	2.05	655.51	1.3	666.98	2.8	-	-	-	-
H-2-Ld	1	535	543	9	KNKCVNFNF	Consensus (ann/smm)	2.1	7018.10	3.9	59.13	0.3	-	-	-	-
H-2-Kb	1	333	341	9	TNLCPFGEV	Consensus (ann/smm)	2.1	555.53	1.2	709.76	3	-	-	-	-
H-2-Kb	1	656	664	9	VNNSYECDI	Consensus (ann/smm)	2.2	866.79	1.7	659.34	2.7	-	-	-	-
H-2-Db	1	2	10	9	FVFLVLLPL	Consensus (ann/comblib_sidney2008/smm)	2.2	3478.62	1.3	2145.95	2.2	3.72e-05	2.6	-	-
H-2-Ld	1	24	32	9	LPPAYTNSF	Consensus (ann/smm)	2.35	815.34	0.7	1278.88	4	-	-	-	-
H-2-Ld	1	138	146	9	DPFLGVYYH	Consensus (ann/smm)	2.4	4268.12	2.7	512.66	2.1	-	-	-	-
H-2-Kk	1	52	60	9	QDLFLPFFS	Consensus (ann/comblib_sidney2008/smm)	2.4	12864.56	15	245.15	2.4	7.06e-05	2.2	-	-
H-2-Kb	1	587	595	9	ITPCSFGGV	Consensus (ann/smm)	2.42	196.41	0.43	1000.25	4.4	-	-	-	-
H-2-Ld	1	327	335	9	VRFPNITNL	Consensus (ann/smm)	2.45	2439.73	1.7	920.09	3.2	-	-	-	-
H-2-Kd	1	368	376	9	LYNSASFST	Consensus (ann/comblib_sidney2008/smm)	2.5	1006	1.5	815.19	2.5	0.000478	14	-	-
H-2-Db	1	118	126	9	LIVNNATNV	Consensus (ann/comblib_sidney2008/smm)	2.5	5854.42	2.1	2435.68	2.5	0.000653	28	-	-
H-2-Db	1	602	610	9	TNTSNQVAV	Consensus (ann/comblib_sidney2008/smm)	2.5	6495.22	2.3	2402.26	2.5	0.000131	8	-	-
H-2-Kb	1	634	642	9	RVYSTGSNV	Consensus (ann/smm)	2.6	414.75	0.79	982	4.4	-	-	-	-
H-2-Kb	1	557	565	9	KKFLPFQQF	Consensus (ann/smm)	2.6	729.50	1.5	845.49	3.7	-	-	-	-
H-2-Kd	1	60	68	9	SNVTWFHAI	Consensus (ann/comblib_sidney2008/smm)	2.7	2520.06	2.7	1038.15	2.9	5.75e-05	2.1	-	-
H-2-Kd	1	369	377	9	YNSASFSTF	Consensus (ann/comblib_sidney2008/smm)	2.7	10536.45	9.5	908.36	2.7	8.01e-06	0.4	-	-
H-2-Kd	1	611	619	9	LYQDVNCTE	Consensus (ann/comblib_sidney2008/smm)	2.7	2515.18	2.7	593.28	1.9	0.00132	27	-	-
H-2-Dd	1	47	55	9	VLHSTQDLF	Consensus (ann/comblib_sidney2008/smm)	2.7	28556.47	16	3120.90	2.7	0.000109	2.7	-	-
H-2-Ld	1	509	517	9	RVVVLSFEL	Consensus (ann/smm)	2.7	7751.22	4.3	268.43	1.1	-	-	-	-
H-2-Db	1	145	153	9	YHKNNKSWM	Consensus (ann/comblib_sidney2008/smm)	2.7	6954.46	2.5	2683	2.7	0.000304	17	-	-
H-2-Ld	1	133	141	9	FQFCNDPFL	Consensus (ann/smm)	2.75	7387.98	4.1	336.38	1.4	-	-	-	-
H-2-Ld	1	168	176	9	FEYVSQPFL	Consensus (ann/smm)	2.8	6879.10	3.9	409.10	1.7	-	-	-	-
H-2-Db	1	477	485	9	STPCNGVEG	Consensus (ann/comblib_sidney2008/smm)	2.8	6128.92	2.2	5340.97	4.8	4.06e-05	2.8	-	-
H-2-Kd	1	90	98	9	VYFASTEKS	Consensus (ann/comblib_sidney2008/smm)	2.9	3035.42	3.1	1019.20	2.9	6.07e-05	2.1	-	-
H-2-Kd	1	202	210	9	KIYSKHTPI	Consensus (ann/comblib_sidney2008/smm)	2.9	520.51	0.76	993.71	2.9	0.000128	4	-	-
H-2-Kb	1	221	229	9	SALEPLVDL	Consensus (ann/smm)	2.9	793.24	1.6	946.48	4.2	-	-	-	-
H-2-Kb	1	375	383	9	STFKCYGVS	Consensus (ann/smm)	2.95	2744.58	4.4	406.55	1.5	-	-	-	-
H-2-Kd	1	199	207	9	GYFKIYSKH	Consensus (ann/comblib_sidney2008/smm)	3.0	2853.87	3.0	261.98	0.7	0.000413	12	-	-
H-2-Kd	1	494	502	9	SYGFQPTNG	Consensus (ann/comblib_sidney2008/smm)	3.0	2823.62	3.0	851.65	2.5	0.000158	4.9	-	-
H-2-Dd	1	74	82	9	NGTKRFDNP	Consensus (ann/comblib_sidney2008/smm)	3.0	8054.31	1.3	124531.72	61	0.000119	3	-	-
H-2-Db	1	168	176	9	FEYVSQPFL	Consensus (ann/comblib_sidney2008/smm)	3.0	1616.67	0.61	3073.41	3	8.41e-05	5.3	-	-
H-2-Db	1	259	267	9	TAGAAAYYV	Consensus (ann/comblib_sidney2008/smm)	3.0	5842.96	2.1	5042.20	4.6	4.35e-05	3	-	-
H-2-Dd	1	218	226	9	QGFSALEPL	Consensus (ann/comblib_sidney2008/smm)	3.1	14415.13	3.1	4337.90	4.4	0.00011	2.7	-	-
H-2-Kb	1	236	244	9	TRFQTLLAL	Consensus (ann/smm)	3.1	1098.33	2.0	942.13	4.2	-	-	-	-
H-2-Db	1	202	210	9	KIYSKHTPI	Consensus (ann/comblib_sidney2008/smm)	3.1	5081.62	1.8	3842.55	3.6	4.49e-05	3.1	-	-
H-2-Kb	1	387	395	9	LNDLCFTNV	Consensus (ann/smm)	3.25	786.83	1.6	1081.71	4.9	-	-	-	-
H-2-Ld	1	227	235	9	VDLPIGINI	Consensus (ann/smm)	3.3	6902.58	3.9	742.73	2.7	-	-	-	-
H-2-Db	1	161	169	9	SSANNCTFE	Consensus (ann/comblib_sidney2008/smm)	3.3	8976.31	3.3	764.93	0.9	5.58e-05	3.9	-	-
H-2-Db	1	163	171	9	ANNCTFEYV	Consensus (ann/comblib_sidney2008/smm)	3.3	8634.14	3.1	15581.89	12	4.81e-05	3.3	-	-
H-2-Kb	1	102	110	9	RGWIFGTTL	Consensus (ann/smm)	3.42	201.90	0.44	1346.20	6.4	-	-	-	-
H-2-Dd	1	83	91	9	VLPFNDGVY	Consensus (ann/comblib_sidney2008/smm)	3.5	16993.60	4.3	2625.91	2.1	0.000142	3.5	-	-
H-2-Ld	1	127	135	9	VIKVCEFQF	Consensus (ann/smm)	3.5	12155.88	6.3	164.75	0.7	-	-	-	-
H-2-Db	1	218	226	9	QGFSALEPL	Consensus (ann/comblib_sidney2008/smm)	3.5	5945.83	2.1	4079.62	3.8	4.95e-05	3.5	-	-
H-2-Kb	1	658	666	9	NSYECDIPI	Consensus (ann/smm)	3.6	1626.20	2.8	988.80	4.4	-	-	-	-
H-2-Db	1	102	110	9	RGWIFGTTL	Consensus (ann/comblib_sidney2008/smm)	3.6	4162.36	1.5	3816.10	3.6	0.000279	16	-	-
H-2-Db	1	327	335	9	VRFPNITNL	Consensus (ann/comblib_sidney2008/smm)	3.6	9912.27	3.6	2486.68	2.5	0.000679	29	-	-
H-2-Db	1	509	517	9	RVVVLSFEL	Consensus (ann/comblib_sidney2008/smm)	3.6	9848.13	3.6	1805.59	2	0.000347	18	-	-
H-2-Kd	1	46	54	9	SVLHSTQDL	Consensus (ann/comblib_sidney2008/smm)	3.7	9913.02	8.9	1322.09	3.7	1.55e-05	0.5	-	-
H-2-Kd	1	233	241	9	INITRFQTL	Consensus (ann/comblib_sidney2008/smm)	3.7	3726.99	3.7	480.02	1.5	0.00249	40	-	-
H-2-Db	1	505	513	9	YQPYRVVVL	Consensus (ann/comblib_sidney2008/smm)	3.7	10086.13	3.7	16773.36	12	5.25e-05	3.7	-	-
H-2-Db	1	574	582	9	DAVRDPQTL	Consensus (ann/comblib_sidney2008/smm)	3.7	10020.97	3.7	2521.27	2.5	0.000811	32	-	-
H-2-Kd	1	504	512	9	GYQPYRVVV	Consensus (ann/comblib_sidney2008/smm)	3.8	1076.06	1.6	3367.13	8.5	0.000119	3.8	-	-
H-2-Ld	1	312	320	9	IYQTSNFRV	Consensus (ann/smm)	3.8	11039.56	5.8	433.34	1.8	-	-	-	-
H-2-Db	1	394	402	9	NVYADSFVI	Consensus (ann/comblib_sidney2008/smm)	3.8	9376.88	3.4	6510.58	5.6	5.4e-05	3.8	-	-
H-2-Db	1	643	651	9	FQTRAGCLI	Consensus (ann/comblib_sidney2008/smm)	3.8	10345.54	3.8	9238.89	7.3	5.85e-06	0.4	-	-
H-2-Kd	1	674	682	9	YQTQTNSPR	Consensus (ann/comblib_sidney2008/smm)	3.9	13589.54	14	1419.91	3.9	0.000122	3.8	-	-
H-2-Kb	1	453	461	9	YRLFRKSNL	Consensus (ann/smm)	3.9	2012.75	3.4	991.08	4.4	-	-	-	-
H-2-Dd	1	167	175	9	TFEYVSQPF	Consensus (ann/comblib_sidney2008/smm)	4.0	22229.88	7.8	3965.34	4	0.000101	2.5	-	-
H-2-Db	1	510	518	9	VVVLSFELL	Consensus (ann/comblib_sidney2008/smm)	4.0	5602.51	2.0	4331.32	4	0.000134	8.2	-	-
H-2-Kb	1	372	380	9	ASFSTFKCY	Consensus (ann/smm)	4.05	4152.51	6.3	479.85	1.8	-	-	-	-
H-2-Dd	1	410	418	9	IAPGQTGKI	Consensus (ann/comblib_sidney2008/smm)	4.2	16776.74	4.2	3947.12	3.9	0.000555	14	-	-
H-2-Ld	1	421	429	9	YNYKLPDDF	Consensus (ann/smm)	4.25	5390.64	3.2	1757.24	5.3	-	-	-	-
H-2-Dd	1	55	63	9	FLPFFSNVT	Consensus (ann/comblib_sidney2008/smm)	4.3	22402.77	8.0	1194.76	0.6	0.00018	4.3	-	-
H-2-Ld	1	269	277	9	YLQPRTFLL	Consensus (ann/smm)	4.3	15792.29	8.2	83.72	0.4	-	-	-	-
H-2-Ld	1	321	329	9	QPTESIVRF	Consensus (ann/smm)	4.3	1416.51	1.2	2753.15	7.4	-	-	-	-
H-2-Kb	1	642	650	9	VFQTRAGCL	Consensus (ann/smm)	4.3	1715.76	3.0	1183.34	5.6	-	-	-	-
H-2-Db	1	59	67	9	FSNVTWFHA	Consensus (ann/comblib_sidney2008/smm)	4.3	11532.94	4.3	6034.20	5.1	1.5e-05	1.1	-	-
H-2-Kk	1	179	187	9	LEGKQGNFK	Consensus (ann/comblib_sidney2008/smm)	4.3	3940.30	7.1	41.06	0.4	0.000138	4.3	-	-
H-2-Kb	1	184	192	9	GNFKNLREF	Consensus (ann/smm)	4.35	2501.64	4.1	1028.28	4.6	-	-	-	-
H-2-Kb	1	554	562	9	ESNKKFLPF	Consensus (ann/smm)	4.35	2481.21	4.0	1054.65	4.7	-	-	-	-
H-2-Kb	1	632	640	9	TWRVYSTGS	Consensus (ann/smm)	4.35	4742.11	7.0	429.65	1.7	-	-	-	-
H-2-Dd	1	127	135	9	VIKVCEFQF	Consensus (ann/comblib_sidney2008/smm)	4.4	34671.36	30	4367.97	4.4	4.61e-05	1.1	-	-
H-2-Kk	1	155	163	9	SEFRVYSSA	Consensus (ann/comblib_sidney2008/smm)	4.4	1368.24	4.4	199.26	1.9	0.000342	11	-	-
H-2-Dd	1	102	110	9	RGWIFGTTL	Consensus (ann/comblib_sidney2008/smm)	4.5	6538.30	0.79	4521.47	4.6	0.000185	4.5	-	-
H-2-Dd	1	320	328	9	VQPTESIVR	Consensus (ann/comblib_sidney2008/smm)	4.5	23094.36	8.6	3245.49	2.9	0.000183	4.5	-	-
H-2-Dd	1	445	453	9	VGGNYNYLY	Consensus (ann/comblib_sidney2008/smm)	4.5	10124.83	1.7	5562.63	5.9	0.000185	4.5	-	-
H-2-Db	1	26	34	9	PAYTNSFTR	Consensus (ann/comblib_sidney2008/smm)	4.5	28874.30	19	4771.12	4.3	6.9e-05	4.5	-	-
H-2-Db	1	456	464	9	FRKSNLKPF	Consensus (ann/comblib_sidney2008/smm)	4.5	23242.25	13	5030.60	4.5	1.88e-05	1.4	-	-
H-2-Ld	1	8	16	9	LPLVSSQCV	Consensus (ann/smm)	4.55	2894.23	2.0	2605.13	7.1	-	-	-	-
H-2-Kb	1	127	135	9	VIKVCEFQF	Consensus (ann/smm)	4.55	2597.35	4.2	1074.26	4.9	-	-	-	-
H-2-Dd	1	186	194	9	FKNLREFVF	Consensus (ann/comblib_sidney2008/smm)	4.6	24904.69	12	4511.07	4.6	1.64e-05	0.4	-	-
H-2-Kb	1	607	615	9	QVAVLYQDV	Consensus (ann/smm)	4.65	2755.56	4.4	1081.71	4.9	-	-	-	-
H-2-Kd	1	151	159	9	SWMESEFRV	Consensus (ann/comblib_sidney2008/smm)	4.7	5045.46	4.7	3267.83	8.2	0.000118	3.7	-	-
H-2-Db	1	313	321	9	YQTSNFRVQ	Consensus (ann/comblib_sidney2008/smm)	4.7	16108.62	6.8	5219.39	4.7	2.15e-05	1.6	-	-
H-2-Ld	1	171	179	9	VSQPFLMDL	Consensus (ann/smm)	4.8	3501.96	2.3	2709.13	7.3	-	-	-	-
H-2-Db	1	60	68	9	SNVTWFHAI	Consensus (ann/comblib_sidney2008/smm)	4.8	5319.14	1.9	5377.99	4.8	0.000556	25	-	-
H-2-Db	1	653	661	9	AEHVNNSYE	Consensus (ann/comblib_sidney2008/smm)	4.8	30783.97	22	2770.89	2.8	7.46e-05	4.8	-	-
H-2-Kk	1	582	590	9	LEILDITPC	Consensus (ann/comblib_sidney2008/smm)	4.8	8014.41	12	459.65	4.1	0.000152	4.8	-	-
H-2-Kb	1	195	203	9	KNIDGYFKI	Consensus (ann/smm)	4.85	1403.43	2.5	1517.43	7.2	-	-	-	-
H-2-Kb	1	234	242	9	NITRFQTLL	Consensus (ann/smm)	4.85	1082.20	2.0	1622.22	7.7	-	-	-	-
H-2-Kb	1	241	249	9	LLALHRSYL	Consensus (ann/smm)	4.85	2557.41	4.1	1191.54	5.6	-	-	-	-
H-2-Kd	1	155	163	9	SEFRVYSSA	Consensus (ann/comblib_sidney2008/smm)	4.9	5237.36	4.9	1387.59	3.8	0.000364	11	-	-
H-2-Dd	1	137	145	9	NDPFLGVYY	Consensus (ann/comblib_sidney2008/smm)	4.9	12517.86	2.4	4800.43	4.9	0.000407	9.3	-	-
H-2-Kb	1	143	151	9	VYYHKNNKS	Consensus (ann/smm)	4.9	5718.56	8.3	408.42	1.5	-	-	-	-
H-2-Kb	1	449	457	9	YNYLYRLFR	Consensus (ann/smm)	4.9	2731.84	4.4	1148.44	5.4	-	-	-	-
H-2-Ld	1	181	189	9	GKQGNFKNL	Consensus (ann/smm)	4.95	13861.45	7.2	722.49	2.7	-	-	-	-
H-2-Kb	1	511	519	9	VVLSFELLH	Consensus (ann/smm)	4.95	5268.68	7.7	559.90	2.2	-	-	-	-
H-2-Dd	1	544	552	9	NGLTGTGVL	Consensus (ann/comblib_sidney2008/smm)	5.0	27280.73	15	4923.57	5	0.00016	3.9	-	-
H-2-Ld	1	478	486	9	TPCNGVEGF	Consensus (ann/smm)	5.0	10396.37	5.5	1468.35	4.5	-	-	-	-
H-2-Kb	1	330	338	9	PNITNLCPF	Consensus (ann/smm)	5.05	2885.39	4.6	1167.11	5.5	-	-	-	-
H-2-Kd	1	304	312	9	KSFTVEKGI	Consensus (ann/comblib_sidney2008/smm)	5.1	5468.47	5.1	496.89	1.5	0.00153	30	-	-
H-2-Kd	1	642	650	9	VFQTRAGCL	Consensus (ann/comblib_sidney2008/smm)	5.1	4089.99	4.0	1867.50	5.1	0.01	60	-	-
H-2-Kb	1	672	680	9	ASYQTQTNS	Consensus (ann/smm)	5.25	4669.10	6.9	835.81	3.6	-	-	-	-
H-2-Kd	1	145	153	9	YHKNNKSWM	Consensus (ann/comblib_sidney2008/smm)	5.3	3196.75	3.3	1973.60	5.3	0.0005	14	-	-
H-2-Dd	1	223	231	9	LEPLVDLPI	Consensus (ann/comblib_sidney2008/smm)	5.3	18686.91	5.3	2340.35	1.7	0.000417	9.5	-	-
H-2-Dd	1	482	490	9	GVEGFNCYF	Consensus (ann/comblib_sidney2008/smm)	5.3	18054.70	4.9	5084.87	5.3	0.0046	57	-	-
H-2-Ld	1	186	194	9	FKNLREFVF	Consensus (ann/smm)	5.35	17580.67	9.2	353.04	1.5	-	-	-	-
H-2-Ld	1	490	498	9	FPLQSYGFQ	Consensus (ann/smm)	5.4	4488.83	2.8	3018.77	8	-	-	-	-
H-2-Kb	1	374	382	9	FSTFKCYGV	Consensus (ann/smm)	5.4	1524.44	2.7	1694.77	8.1	-	-	-	-
H-2-Kd	1	635	643	9	VYSTGSNVF	Consensus (ann/comblib_sidney2008/smm)	5.5	1912.41	2.3	2019.58	5.5	0.000461	13	-	-
H-2-Kb	1	417	425	9	KIADYNYKL	Consensus (ann/smm)	5.5	1868.68	3.2	1625.96	7.8	-	-	-	-
H-2-Db	1	538	546	9	CVNFNFNGL	Consensus (ann/comblib_sidney2008/smm)	5.5	11338.68	4.2	6406.49	5.5	0.000405	20	-	-
H-2-Kb	1	28	36	9	YTNSFTRGV	Consensus (ann/smm)	5.55	1165.36	2.2	1854	8.9	-	-	-	-
H-2-Kb	1	210	218	9	INLVRDLPQ	Consensus (ann/smm)	5.6	6384.30	9.2	514.17	2	-	-	-	-
H-2-Kb	1	493	501	9	QSYGFQPTN	Consensus (ann/smm)	5.6	6510.56	9.4	472.18	1.8	-	-	-	-
H-2-Db	1	536	544	9	NKCVNFNFN	Consensus (ann/comblib_sidney2008/smm)	5.6	34671	28	6555.71	5.6	5.71e-05	4	-	-
H-2-Kb	1	509	517	9	RVVVLSFEL	Consensus (ann/smm)	5.65	2610.62	4.2	1496.61	7.1	-	-	-	-
H-2-Kd	1	54	62	9	LFLPFFSNV	Consensus (ann/comblib_sidney2008/smm)	5.7	6211.64	5.7	8496.89	19	4.79e-05	1.8	-	-
H-2-Kd	1	159	167	9	VYSSANNCT	Consensus (ann/comblib_sidney2008/smm)	5.7	2618.68	2.8	2124.52	5.7	0.000509	14	-	-
H-2-Kd	1	590	598	9	CSFGGVSVI	Consensus (ann/comblib_sidney2008/smm)	5.7	6236.62	5.7	224.01	0.7	0.000257	7.5	-	-
H-2-Db	1	288	296	9	AVDCALDPL	Consensus (ann/comblib_sidney2008/smm)	5.7	13623.69	5.3	6801.74	5.7	0.00011	6.8	-	-
H-2-Kk	1	490	498	9	FPLQSYGFQ	Consensus (ann/comblib_sidney2008/smm)	5.7	29495.09	29	715.20	5.7	6.02e-05	1.9	-	-
H-2-Kb	1	166	174	9	CTFEYVSQP	Consensus (ann/smm)	5.75	6109.72	8.8	639.90	2.7	-	-	-	-
H-2-Kd	1	92	100	9	FASTEKSNI	Consensus (ann/comblib_sidney2008/smm)	5.8	8213.69	7.3	2159.04	5.8	0.000162	5	-	-
H-2-Kb	1	133	141	9	FQFCNDPFL	Consensus (ann/smm)	5.8	2129.54	3.6	1683.10	8	-	-	-	-
H-2-Kb	1	525	533	9	CGPKKSTNL	Consensus (ann/smm)	5.85	2395.94	3.9	1641.01	7.8	-	-	-	-
H-2-Dd	1	446	454	9	GGNYNYLYR	Consensus (ann/comblib_sidney2008/smm)	5.9	11300.47	2.0	5653.01	6	0.000243	5.9	-	-
H-2-Db	1	268	276	9	GYLQPRTFL	Consensus (ann/comblib_sidney2008/smm)	5.9	9212.26	3.3	12990.32	9.3	9.44e-05	5.9	-	-
H-2-Kd	1	120	128	9	VNNATNVVI	Consensus (ann/comblib_sidney2008/smm)	6.0	12805.68	13	1052.59	3	0.000199	6	-	-
H-2-Kd	1	264	272	9	AYYVGYLQP	Consensus (ann/comblib_sidney2008/smm)	6.0	6636.30	6.0	656.54	2.1	0.000964	22	-	-
H-2-Kd	1	464	472	9	FERDISTEI	Consensus (ann/comblib_sidney2008/smm)	6.0	6574.62	6.0	5837.95	14	0.000121	3.8	-	-
H-2-Db	1	433	441	9	VIAWNSNNL	Consensus (ann/comblib_sidney2008/smm)	6.1	13117.84	5.1	7509.66	6.1	0.000615	27	-	-
H-2-Ld	1	462	470	9	KPFERDIST	Consensus (ann/smm)	6.15	16696.89	8.7	1139.80	3.6	-	-	-	-
H-2-Kb	1	168	176	9	FEYVSQPFL	Consensus (ann/smm)	6.15	4456.75	6.7	1194.29	5.6	-	-	-	-
H-2-Kd	1	265	273	9	YYVGYLQPR	Consensus (ann/comblib_sidney2008/smm)	6.2	6827.64	6.2	3919.76	9.6	0.000196	5.9	-	-
H-2-Db	1	324	332	9	ESIVRFPNI	Consensus (ann/comblib_sidney2008/smm)	6.2	25724.11	16	7702.29	6.2	9.57e-05	5.9	-	-
H-2-Dd	1	392	400	9	FTNVYADSF	Consensus (ann/comblib_sidney2008/smm)	6.3	36169.61	36	5824.79	6.3	0.000227	5.4	-	-
H-2-Ld	1	204	212	9	YSKHTPINL	Consensus (ann/smm)	6.45	15651.44	8.1	1587.93	4.8	-	-	-	-
H-2-Ld	1	229	237	9	LPIGINITR	Consensus (ann/smm)	6.45	18088.72	9.5	1058.84	3.4	-	-	-	-
H-2-Ld	1	332	340	9	ITNLCPFGE	Consensus (ann/smm)	6.45	18010.02	9.4	1083.50	3.5	-	-	-	-
H-2-Kb	1	163	171	9	ANNCTFEYV	Consensus (ann/smm)	6.45	2337.94	3.8	1875.47	9.1	-	-	-	-
H-2-Dd	1	554	562	9	ESNKKFLPF	Consensus (ann/comblib_sidney2008/smm)	6.5	22728.47	8.3	2987.31	2.6	0.000269	6.5	-	-
H-2-Kk	1	483	491	9	VEGFNCYFP	Consensus (ann/comblib_sidney2008/smm)	6.5	3276.73	6.5	60.59	0.6	0.000516	16	-	-
H-2-Kb	1	98	106	9	SNIIRGWIF	Consensus (ann/smm)	6.6	4838.04	7.2	1265.06	6	-	-	-	-
H-2-Db	1	544	552	9	NGLTGTGVL	Consensus (ann/comblib_sidney2008/smm)	6.6	11772.48	4.4	17402.83	13	0.000106	6.6	-	-
H-2-Db	1	590	598	9	CSFGGVSVI	Consensus (ann/comblib_sidney2008/smm)	6.6	12504.18	4.8	8215.24	6.6	0.000388	20	-	-
H-2-Ld	1	57	65	9	PFFSNVTWF	Consensus (ann/smm)	6.7	6537.31	3.7	3961.23	9.7	-	-	-	-
H-2-Kb	1	51	59	9	TQDLFLPFF	Consensus (ann/smm)	6.7	3380.99	5.2	1714.39	8.2	-	-	-	-
H-2-Kk	1	426	434	9	PDDFTGCVI	Consensus (ann/comblib_sidney2008/smm)	6.7	3520.46	6.7	869.82	6.6	0.0014	33	-	-
H-2-Kd	1	612	620	9	YQDVNCTEV	Consensus (ann/comblib_sidney2008/smm)	6.8	7523.18	6.8	9846	21	0.000162	5	-	-
H-2-Dd	1	584	592	9	ILDITPCSF	Consensus (ann/comblib_sidney2008/smm)	6.8	40453.39	58	5096.59	5.4	0.000282	6.8	-	-
H-2-Kb	1	242	250	9	LALHRSYLT	Consensus (ann/smm)	6.8	5167.06	7.6	1241.97	6	-	-	-	-
H-2-Ld	1	233	241	9	INITRFQTL	Consensus (ann/smm)	6.85	16015.46	8.3	1781.68	5.4	-	-	-	-
H-2-Ld	1	560	568	9	LPFQQFGRD	Consensus (ann/smm)	6.85	7847.76	4.4	3774.24	9.3	-	-	-	-
H-2-Kd	1	360	368	9	NCVADYSVL	Consensus (ann/comblib_sidney2008/smm)	6.9	21286.02	25	2656.20	6.9	0.000151	4.6	-	-
H-2-Ld	1	46	54	9	SVLHSTQDL	Consensus (ann/smm)	6.9	15857.69	8.2	1922.34	5.6	-	-	-	-
H-2-Db	1	3	11	9	VFLVLLPLV	Consensus (ann/comblib_sidney2008/smm)	6.9	16234.07	6.9	1454.19	1.7	0.000209	13	-	-
H-2-Db	1	117	125	9	LLIVNNATN	Consensus (ann/comblib_sidney2008/smm)	6.9	25426.37	15	812.12	1	0.000111	6.9	-	-
H-2-Kk	1	153	161	9	MESEFRVYS	Consensus (ann/comblib_sidney2008/smm)	6.9	3855.24	7.1	266.34	2.5	0.000219	6.9	-	-
H-2-Kb	1	46	54	9	SVLHSTQDL	Consensus (ann/smm)	6.95	3426.95	5.3	1795.19	8.6	-	-	-	-
H-2-Dd	1	233	241	9	INITRFQTL	Consensus (ann/comblib_sidney2008/smm)	7.0	21151.94	7.0	26932.71	32	0.000166	4	-	-
H-2-Dd	1	270	278	9	LQPRTFLLK	Consensus (ann/comblib_sidney2008/smm)	7.0	21284.63	7.0	48896.75	45	0.000172	4.1	-	-
H-2-Db	1	356	364	9	KRISNCVAD	Consensus (ann/comblib_sidney2008/smm)	7.0	42245.34	49	8682	7	0.000103	6.4	-	-
H-2-Kb	1	369	377	9	YNSASFSTF	Consensus (ann/smm)	7.05	2923.38	4.6	1977.47	9.5	-	-	-	-
H-2-Dd	1	193	201	9	VFKNIDGYF	Consensus (ann/comblib_sidney2008/smm)	7.1	21298.23	7.1	3135.31	2.8	0.000527	13	-	-
H-2-Db	1	358	366	9	ISNCVADYS	Consensus (ann/comblib_sidney2008/smm)	7.1	34146.07	27	8802.78	7.1	3.45e-05	2.5	-	-
H-2-Dd	1	160	168	9	YSSANNCTF	Consensus (ann/comblib_sidney2008/smm)	7.2	21444.13	7.2	4278.39	4.3	0.000682	16	-	-
H-2-Ld	1	98	106	9	SNIIRGWIF	Consensus (ann/smm)	7.2	20228.43	12	623.49	2.4	-	-	-	-
H-2-Db	1	16	24	9	VNLTTRTQL	Consensus (ann/comblib_sidney2008/smm)	7.2	12737.83	4.9	8987.11	7.2	0.000415	21	-	-
H-2-Kd	1	327	335	9	VRFPNITNL	Consensus (ann/comblib_sidney2008/smm)	7.3	7625.53	6.9	4469.51	12	0.000251	7.3	-	-
H-2-Dd	1	369	377	9	YNSASFSTF	Consensus (ann/comblib_sidney2008/smm)	7.3	21550.89	7.3	8556.18	12	0.000268	6.5	-	-
H-2-Ld	1	557	565	9	KKFLPFQQF	Consensus (ann/smm)	7.35	12429.60	6.5	3197.64	8.2	-	-	-	-
H-2-Dd	1	56	64	9	LPFFSNVTW	Consensus (ann/comblib_sidney2008/smm)	7.4	12815.80	2.5	6580.82	7.4	0.00241	39	-	-
H-2-Ld	1	169	177	9	EYVSQPFLM	Consensus (ann/smm)	7.4	21017.57	13	431.35	1.8	-	-	-	-
H-2-Kd	1	236	244	9	TRFQTLLAL	Consensus (ann/comblib_sidney2008/smm)	7.5	8398	7.5	2209.33	5.9	0.000288	8.2	-	-
H-2-Db	1	262	270	9	AAAYYVGYL	Consensus (ann/comblib_sidney2008/smm)	7.5	9453.99	3.4	9652.06	7.5	0.000237	14	-	-
H-2-Kd	1	341	349	9	VFNATRFAS	Consensus (ann/comblib_sidney2008/smm)	7.6	16493.45	18	2973.45	7.6	7e-05	2.4	-	-
H-2-Dd	1	98	106	9	SNIIRGWIF	Consensus (ann/comblib_sidney2008/smm)	7.6	21923.91	7.6	12772.62	18	0.000149	3.6	-	-
H-2-Dd	1	342	350	9	FNATRFASV	Consensus (ann/comblib_sidney2008/smm)	7.6	21979.71	7.6	20667.12	27	0.000129	3.2	-	-
H-2-Kk	1	131	139	9	CEFQFCNDP	Consensus (ann/comblib_sidney2008/smm)	7.6	4698.95	7.8	396.67	3.7	0.000248	7.6	-	-
H-2-Kb	1	421	429	9	YNYKLPDDF	Consensus (ann/smm)	7.65	4329	6.5	1820.16	8.8	-	-	-	-
H-2-Ld	1	51	59	9	TQDLFLPFF	Consensus (ann/smm)	7.7	17492.82	9.1	2268.98	6.3	-	-	-	-
H-2-Ld	1	151	159	9	SWMESEFRV	Consensus (ann/smm)	7.7	21534.11	13	622.06	2.4	-	-	-	-
H-2-Ld	1	259	267	9	TAGAAAYYV	Consensus (ann/smm)	7.7	13756.56	7.1	3257.09	8.3	-	-	-	-
H-2-Kb	1	57	65	9	PFFSNVTWF	Consensus (ann/smm)	7.7	5374.39	7.9	1574.38	7.5	-	-	-	-
H-2-Ld	1	491	499	9	PLQSYGFQP	Consensus (ann/smm)	7.75	21382.51	13	651.37	2.5	-	-	-	-
H-2-Kd	1	508	516	9	YRVVVLSFE	Consensus (ann/comblib_sidney2008/smm)	7.8	20046.72	23	2105.04	5.7	0.000267	7.8	-	-
H-2-Dd	1	642	650	9	VFQTRAGCL	Consensus (ann/comblib_sidney2008/smm)	7.8	24809.21	12	6843.53	7.8	7.13e-05	1.8	-	-
H-2-Ld	1	447	455	9	GNYNYLYRL	Consensus (ann/smm)	7.8	22444.51	14	381.79	1.6	-	-	-	-
H-2-Kd	1	248	256	9	YLTPGDSSS	Consensus (ann/comblib_sidney2008/smm)	7.9	18950.39	21	826.53	2.5	0.00027	7.9	-	-
H-2-Db	1	552	560	9	LTESNKKFL	Consensus (ann/comblib_sidney2008/smm)	7.9	21205.79	12	4973.02	4.5	0.000128	7.9	-	-
H-2-Kk	1	662	670	9	CDIPIGAGI	Consensus (ann/comblib_sidney2008/smm)	7.9	3383.96	6.6	1443.54	8.9	0.000257	7.9	-	-
H-2-Kd	1	97	105	9	KSNIIRGWI	Consensus (ann/comblib_sidney2008/smm)	8.0	14185.37	15	1077.11	3.1	0.000275	8	-	-
H-2-Kd	1	662	670	9	CDIPIGAGI	Consensus (ann/comblib_sidney2008/smm)	8.0	8949.93	8.0	3049.72	7.7	0.000456	13	-	-
H-2-Dd	1	298	306	9	ETKCTLKSF	Consensus (ann/comblib_sidney2008/smm)	8.0	36555.18	37	5398.59	5.7	0.00034	8	-	-
H-2-Db	1	318	326	9	FRVQPTESI	Consensus (ann/comblib_sidney2008/smm)	8.0	18054.12	8.0	22941.40	15	3.21e-05	2.3	-	-
H-2-Kk	1	227	235	9	VDLPIGINI	Consensus (ann/comblib_sidney2008/smm)	8.0	1784.22	5.0	1223.01	8	0.000486	15	-	-
H-2-Db	1	184	192	9	GNFKNLREF	Consensus (ann/comblib_sidney2008/smm)	8.1	18178.18	8.1	5088.85	4.6	0.00104	37	-	-
H-2-Ld	1	59	67	9	FSNVTWFHA	Consensus (ann/smm)	8.15	20381.56	12	1367.19	4.3	-	-	-	-
H-2-Ld	1	195	203	9	KNIDGYFKI	Consensus (ann/smm)	8.15	23124.87	14	580.54	2.3	-	-	-	-
H-2-Kb	1	448	456	9	NYNYLYRLF	Consensus (ann/smm)	8.15	2668.82	4.3	2275.67	12	-	-	-	-
H-2-Kd	1	91	99	9	YFASTEKSN	Consensus (ann/comblib_sidney2008/smm)	8.2	9096.27	8.2	1937.58	5.3	0.003	44	-	-
H-2-Kd	1	596	604	9	SVITPGTNT	Consensus (ann/comblib_sidney2008/smm)	8.2	8985.93	8.1	3237.87	8.2	0.000649	17	-	-
H-2-Db	1	97	105	9	KSNIIRGWI	Consensus (ann/comblib_sidney2008/smm)	8.2	18220.71	8.2	13508.90	9.5	6.92e-05	4.5	-	-
H-2-Ld	1	533	541	9	LVKNKCVNF	Consensus (ann/smm)	8.25	20789.14	13	1071.10	3.5	-	-	-	-
H-2-Kd	1	643	651	9	FQTRAGCLI	Consensus (ann/comblib_sidney2008/smm)	8.3	7594.57	6.8	3290.49	8.3	0.000524	15	-	-
H-2-Kb	1	590	598	9	CSFGGVSVI	Consensus (ann/smm)	8.3	4619.70	6.9	2023.53	9.7	-	-	-	-
H-2-Kb	1	541	549	9	FNFNGLTGT	Consensus (ann/smm)	8.35	4643.96	6.9	2056.41	9.8	-	-	-	-
H-2-Dd	1	587	595	9	ITPCSFGGV	Consensus (ann/comblib_sidney2008/smm)	8.4	22865.86	8.4	13221.48	18	0.000219	5.3	-	-
H-2-Kb	1	264	272	9	AYYVGYLQP	Consensus (ann/smm)	8.4	9660.28	15	483.18	1.8	-	-	-	-
H-2-Db	1	637	645	9	STGSNVFQT	Consensus (ann/comblib_sidney2008/smm)	8.4	18575.43	8.4	7596.61	6.1	0.000197	12	-	-
H-2-Kd	1	201	209	9	FKIYSKHTP	Consensus (ann/comblib_sidney2008/smm)	8.5	9468.94	8.5	3267.83	8.2	0.000411	12	-	-
H-2-Kd	1	319	327	9	RVQPTESIV	Consensus (ann/comblib_sidney2008/smm)	8.5	9424.99	8.5	2286.97	6.1	0.00064	17	-	-
H-2-Kb	1	10	18	9	LVSSQCVNL	Consensus (ann/smm)	8.5	2479.68	4.0	2553.35	13	-	-	-	-
H-2-Kb	1	533	541	9	LVKNKCVNF	Consensus (ann/smm)	8.5	2414.47	4.0	2455.33	13	-	-	-	-
H-2-Ld	1	368	376	9	LYNSASFST	Consensus (ann/smm)	8.55	24140.86	15	548.06	2.1	-	-	-	-
H-2-Kb	1	304	312	9	KSFTVEKGI	Consensus (ann/smm)	8.55	2567.59	4.1	2432.82	13	-	-	-	-
H-2-Kb	1	505	513	9	YQPYRVVVL	Consensus (ann/smm)	8.55	2546.01	4.1	2571.05	13	-	-	-	-
H-2-Ld	1	52	60	9	QDLFLPFFS	Consensus (ann/smm)	8.6	23771.52	15	567.32	2.2	-	-	-	-
H-2-Dd	1	132	140	9	EFQFCNDPF	Consensus (ann/comblib_sidney2008/smm)	8.7	26218.67	13	3336.41	3.1	0.000377	8.7	-	-
H-2-Dd	1	456	464	9	FRKSNLKPF	Consensus (ann/comblib_sidney2008/smm)	8.7	33678.61	27	4327.93	4.3	0.000382	8.7	-	-
H-2-Kb	1	361	369	9	CVADYSVLY	Consensus (ann/smm)	8.7	7434.97	12	1159.07	5.4	-	-	-	-
H-2-Db	1	46	54	9	SVLHSTQDL	Consensus (ann/comblib_sidney2008/smm)	8.7	16940.91	7.3	11847.32	8.7	0.000381	20	-	-
H-2-Db	1	92	100	9	FASTEKSNI	Consensus (ann/comblib_sidney2008/smm)	8.7	30113.25	21	11874.63	8.7	5.32e-05	3.7	-	-
H-2-Kk	1	189	197	9	LREFVFKNI	Consensus (ann/comblib_sidney2008/smm)	8.7	8234.51	12	328.42	3.2	0.000286	8.7	-	-
H-2-Kd	1	561	569	9	PFQQFGRDI	Consensus (ann/comblib_sidney2008/smm)	8.8	9463.41	8.5	3509.62	8.8	0.00123	26	-	-
H-2-Dd	1	109	117	9	TLDSKTQSL	Consensus (ann/comblib_sidney2008/smm)	8.8	36399.29	36	7417.88	8.8	0.000222	5.4	-	-
H-2-Kk	1	60	68	9	SNVTWFHAI	Consensus (ann/comblib_sidney2008/smm)	8.8	6044.89	8.8	8325.88	31	8.41e-06	0.3	-	-
H-2-Dd	1	635	643	9	VYSTGSNVF	Consensus (ann/comblib_sidney2008/smm)	8.9	23360.75	8.9	8189.93	9.9	0.000147	3.5	-	-
H-2-Kk	1	339	347	9	GEVFNATRF	Consensus (ann/comblib_sidney2008/smm)	8.9	1541.46	4.6	1467	8.9	0.00107	27	-	-
H-2-Ld	1	620	628	9	VPVAIHADQ	Consensus (ann/smm)	8.95	2792.78	1.9	7513.29	16	-	-	-	-
H-2-Kd	1	318	326	9	FRVQPTESI	Consensus (ann/comblib_sidney2008/smm)	9.0	4640.44	4.4	3632.95	9	0.000385	12	-	-
H-2-Dd	1	40	48	9	DKVFRSSVL	Consensus (ann/comblib_sidney2008/smm)	9.0	23530.46	9.0	13717.66	19	0.000257	6.2	-	-
H-2-Ld	1	394	402	9	NVYADSFVI	Consensus (ann/smm)	9.0	25596.41	16	502.15	2	-	-	-	-
H-2-Kb	1	350	358	9	VYAWNRKRI	Consensus (ann/smm)	9.0	3215.44	5.0	2355.65	13	-	-	-	-
H-2-Db	1	484	492	9	EGFNCYFPL	Consensus (ann/comblib_sidney2008/smm)	9.0	10105.68	3.7	12348.66	9	0.000364	19	-	-
H-2-Kd	1	112	120	9	SKTQSLLIV	Consensus (ann/comblib_sidney2008/smm)	9.1	14601.30	15	3666.57	9.1	0.000214	6.4	-	-
H-2-Ld	1	369	377	9	YNSASFSTF	Consensus (ann/smm)	9.1	9778.79	5.2	5185.97	13	-	-	-	-
H-2-Db	1	382	390	9	VSPTKLNDL	Consensus (ann/comblib_sidney2008/smm)	9.1	8301.60	3.0	12607.24	9.1	0.00053	24	-	-
H-2-Ld	1	214	222	9	RDLPQGFSA	Consensus (ann/smm)	9.15	23452.93	15	967.90	3.3	-	-	-	-
H-2-Kb	1	365	373	9	YSVLYNSAS	Consensus (ann/smm)	9.2	7497.34	12	1336.93	6.4	-	-	-	-
H-2-Kb	1	451	459	9	YLYRLFRKS	Consensus (ann/smm)	9.2	5958.65	8.6	2037.56	9.8	-	-	-	-
H-2-Db	1	233	241	9	INITRFQTL	Consensus (ann/comblib_sidney2008/smm)	9.2	9912.81	3.6	12841.63	9.2	0.000776	31	-	-
H-2-Kb	1	261	269	9	GAAAYYVGY	Consensus (ann/smm)	9.25	10240.18	16	613.92	2.5	-	-	-	-
H-2-Ld	1	50	58	9	STQDLFLPF	Consensus (ann/smm)	9.3	19599.97	12	2408.96	6.6	-	-	-	-
H-2-Kb	1	100	108	9	IIRGWIFGT	Consensus (ann/smm)	9.35	6946.64	10	1811.80	8.7	-	-	-	-
H-2-Ld	1	216	224	9	LPQGFSALE	Consensus (ann/smm)	9.4	21349.44	13	2026.89	5.8	-	-	-	-
H-2-Kb	1	35	43	9	GVYYPDKVF	Consensus (ann/smm)	9.4	6373.39	9.2	2004.98	9.6	-	-	-	-
H-2-Kb	1	315	323	9	TSNFRVQPT	Consensus (ann/smm)	9.45	6459.48	9.3	2009.60	9.6	-	-	-	-
H-2-Kd	1	169	177	9	EYVSQPFLM	Consensus (ann/comblib_sidney2008/smm)	9.5	3245.54	3.3	3865.98	9.5	0.00337	46	-	-
H-2-Kd	1	450	458	9	NYLYRLFRK	Consensus (ann/comblib_sidney2008/smm)	9.5	11087.67	10	2260.79	6	0.000337	9.5	-	-
H-2-Dd	1	184	192	9	GNFKNLREF	Consensus (ann/comblib_sidney2008/smm)	9.5	24029.07	9.5	2749.67	2.2	0.0011	23	-	-
H-2-Ld	1	656	664	9	VNNSYECDI	Consensus (ann/smm)	9.55	19410.67	12	2635.30	7.1	-	-	-	-
H-2-Kd	1	669	677	9	GICASYQTQ	Consensus (ann/comblib_sidney2008/smm)	9.6	17435.19	19	2524.99	6.6	0.000341	9.6	-	-
H-2-Dd	1	481	489	9	NGVEGFNCY	Consensus (ann/comblib_sidney2008/smm)	9.6	21265.30	7.0	12684.69	18	0.00042	9.6	-	-
H-2-Db	1	392	400	9	FTNVYADSF	Consensus (ann/comblib_sidney2008/smm)	9.6	24209.13	14	13760.05	9.6	0.000128	7.9	-	-
H-2-Db	1	421	429	9	YNYKLPDDF	Consensus (ann/comblib_sidney2008/smm)	9.6	20376.71	9.6	13571.25	9.5	0.00275	59	-	-
H-2-Kd	1	634	642	9	RVYSTGSNV	Consensus (ann/comblib_sidney2008/smm)	9.7	3419.66	3.4	4048.18	9.7	0.000524	15	-	-
H-2-Dd	1	88	96	9	DGVYFASTE	Consensus (ann/comblib_sidney2008/smm)	9.7	18392.24	5.1	79484.05	54	0.000424	9.7	-	-
H-2-Dd	1	497	505	9	FQPTNGVGY	Consensus (ann/comblib_sidney2008/smm)	9.7	24892.02	12	3795.60	3.7	0.000425	9.7	-	-
H-2-Kk	1	194	202	9	FKNIDGYFK	Consensus (ann/comblib_sidney2008/smm)	9.7	38222.82	43	1668.90	9.7	0.000307	9.1	-	-
H-2-Kk	1	350	358	9	VYAWNRKRI	Consensus (ann/comblib_sidney2008/smm)	9.7	7329.14	9.7	742.04	5.8	0.00133	32	-	-
H-2-Kk	1	658	666	9	NSYECDIPI	Consensus (ann/comblib_sidney2008/smm)	9.7	26834.57	26	1657.41	9.7	0.000206	6.5	-	-
H-2-Dd	1	260	268	9	AGAAAYYVG	Consensus (ann/comblib_sidney2008/smm)	9.8	24345.99	9.8	17389.22	24	0.000279	6.8	-	-
H-2-Dd	1	269	277	9	YLQPRTFLL	Consensus (ann/comblib_sidney2008/smm)	9.8	24354.15	9.8	9960.47	14	2.06e-05	0.5	-	-
H-2-Dd	1	324	332	9	ESIVRFPNI	Consensus (ann/comblib_sidney2008/smm)	9.8	24296.78	9.8	7133.13	8.2	0.000608	15	-	-
H-2-Dd	1	643	651	9	FQTRAGCLI	Consensus (ann/comblib_sidney2008/smm)	9.8	19318.68	5.7	8133.55	9.8	0.00118	25	-	-
H-2-Kk	1	79	87	9	FDNPVLPFN	Consensus (ann/comblib_sidney2008/smm)	9.8	12735.90	15	417.28	3.9	0.000332	9.8	-	-
H-2-Kd	1	520	528	9	APATVCGPK	Consensus (ann/comblib_sidney2008/smm)	9.9	10961.59	9.9	2839.62	7.3	0.01	61	-	-
H-2-Dd	1	35	43	9	GVYYPDKVF	Consensus (ann/comblib_sidney2008/smm)	9.9	23885.20	9.4	8152.30	9.9	0.000981	22	-	-
H-2-Db	1	497	505	9	FQPTNGVGY	Consensus (ann/comblib_sidney2008/smm)	9.9	20747.35	9.9	29215.95	17	4.53e-06	0.4	-	-
H-2-Kk	1	110	118	9	LDSKTQSLL	Consensus (ann/comblib_sidney2008/smm)	9.9	6046	8.8	1727.55	9.9	0.00407	59	-	-
H-2-Ld	1	2	10	9	FVFLVLLPL	Consensus (ann/smm)	9.95	11185.64	5.9	5468.02	14	-	-	-	-
H-2-Kb	1	274	282	9	TFLLKYNEN	Consensus (ann/smm)	9.95	9382.66	15	1071.79	4.9	-	-	-	-
H-2-Kb	1	392	400	9	FTNVYADSF	Consensus (ann/smm)	9.95	3147.56	4.9	3013.77	15	-	-	-	-
H-2-Dd	1	666	674	9	IGAGICASY	Consensus (ann/comblib_sidney2008/smm)	10.0	22745.44	8.3	8246.70	10	0.000466	12	-	-
H-2-Db	1	365	373	9	YSVLYNSAS	Consensus (ann/comblib_sidney2008/smm)	10.0	39512.93	39	14475.05	10	0.000119	7.3	-	-
H-2-Kk	1	618	626	9	TEVPVAIHA	Consensus (ann/comblib_sidney2008/smm)	10.0	1677.90	4.8	1763.72	10	0.0004	13	-	-
H-2-Kb	1	310	318	9	KGIYQTSNF	Consensus (ann/smm)	10.1	3387.69	5.2	2851.74	15	-	-	-	-
H-2-Ld	1	444	452	9	KVGGNYNYL	Consensus (ann/smm)	10.15	16059.54	8.3	4424.15	12	-	-	-	-
H-2-Kb	1	495	503	9	YGFQPTNGV	Consensus (ann/smm)	10.15	4952.81	7.3	2547.48	13	-	-	-	-
H-2-Ld	1	47	55	9	VLHSTQDLF	Consensus (ann/smm)	10.35	25647.70	16	1526.97	4.7	-	-	-	-
H-2-Ld	1	273	281	9	RTFLLKYNE	Consensus (ann/smm)	10.35	25580.89	16	1526.97	4.7	-	-	-	-
H-2-Kb	1	489	497	9	YFPLQSYGF	Consensus (ann/smm)	10.6	3371.17	5.2	3141.30	16	-	-	-	-
H-2-Ld	1	480	488	9	CNGVEGFNC	Consensus (ann/smm)	10.75	28365.83	19	645.40	2.5	-	-	-	-
H-2-Ld	1	173	181	9	QPFLMDLEG	Consensus (ann/smm)	10.9	15092.99	7.8	5621.21	14	-	-	-	-
H-2-Dd	1	565	573	9	FGRDIADTT	Consensus (ann/comblib_sidney2008/smm)	11.0	24687.10	11	4867.21	5	0.000848	20	-	-
H-2-Ld	1	230	238	9	PIGINITRF	Consensus (ann/smm)	11.0	13561.92	7.0	6121.11	15	-	-	-	-
H-2-Ld	1	102	110	9	RGWIFGTTL	Consensus (ann/smm)	11.2	12233.34	6.4	7175.13	16	-	-	-	-
H-2-Ld	1	162	170	9	SANNCTFEY	Consensus (ann/smm)	11.2	28163.39	19	1051.55	3.4	-	-	-	-
H-2-Kb	1	30	38	9	NSFTRGVYY	Consensus (ann/smm)	11.2	9260.63	15	1559.95	7.4	-	-	-	-
H-2-Kb	1	155	163	9	SEFRVYSSA	Consensus (ann/smm)	11.25	5094.67	7.5	2918.17	15	-	-	-	-
H-2-Ld	1	489	497	9	YFPLQSYGF	Consensus (ann/smm)	11.35	21828.75	13	4007.10	9.7	-	-	-	-
H-2-Kb	1	500	508	9	TNGVGYQPY	Consensus (ann/smm)	11.35	12058.81	19	841.61	3.7	-	-	-	-
H-2-Kb	1	445	453	9	VGGNYNYLY	Consensus (ann/smm)	11.55	9473.86	15	1702.59	8.1	-	-	-	-
H-2-Ld	1	330	338	9	PNITNLCPF	Consensus (ann/smm)	11.6	15793.83	8.2	6206.26	15	-	-	-	-
H-2-Ld	1	81	89	9	NPVLPFNDG	Consensus (ann/smm)	11.65	5608.09	3.3	10371.22	20	-	-	-	-
H-2-Ld	1	578	586	9	DPQTLEILD	Consensus (ann/smm)	11.65	28174.67	19	1383.02	4.3	-	-	-	-
H-2-Kb	1	47	55	9	VLHSTQDLF	Consensus (ann/smm)	11.65	4223.92	6.3	3590.13	17	-	-	-	-
H-2-Kb	1	513	521	9	LSFELLHAP	Consensus (ann/smm)	11.7	12016.48	19	997.95	4.4	-	-	-	-
H-2-Kb	1	45	53	9	SSVLHSTQD	Consensus (ann/smm)	11.85	12029.23	19	1044.98	4.7	-	-	-	-
H-2-Kd	1	2	10	9	FVFLVLLPL	Consensus (ann/comblib_sidney2008/smm)	12.0	8306.18	7.4	4469.51	12	0.000793	20	-	-
H-2-Kd	1	12	20	9	SSQCVNLTT	Consensus (ann/comblib_sidney2008/smm)	12.0	11433.42	12	2174	5.8	0.01	56	-	-
H-2-Kd	1	102	110	9	RGWIFGTTL	Consensus (ann/comblib_sidney2008/smm)	12.0	9015.63	8.1	22400.62	33	0.000379	12	-	-
H-2-Kd	1	110	118	9	LDSKTQSLL	Consensus (ann/comblib_sidney2008/smm)	12.0	23715.50	30	2959.78	7.6	0.000371	12	-	-
H-2-Kd	1	116	124	9	SLLIVNNAT	Consensus (ann/comblib_sidney2008/smm)	12.0	14054.75	14	4584.16	12	6.33e-05	2.2	-	-
H-2-Kd	1	195	203	9	KNIDGYFKI	Consensus (ann/comblib_sidney2008/smm)	12.0	12152.85	12	516.73	1.6	0.00231	38	-	-
H-2-Kd	1	227	235	9	VDLPIGINI	Consensus (ann/comblib_sidney2008/smm)	12.0	11891.03	12	26197.51	35	0.00018	5.4	-	-
H-2-Kd	1	364	372	9	DYSVLYNSA	Consensus (ann/comblib_sidney2008/smm)	12.0	3605.23	3.6	4563.10	12	0.000697	18	-	-
H-2-Kd	1	543	551	9	FNGLTGTGV	Consensus (ann/comblib_sidney2008/smm)	12.0	11835.58	12	13685.48	25	0.000178	5.4	-	-
H-2-Dd	1	78	86	9	RFDNPVLPF	Consensus (ann/comblib_sidney2008/smm)	12.0	32731.64	25	4123.63	4.1	0.000484	12	-	-
H-2-Dd	1	84	92	9	LPFNDGVYF	Consensus (ann/comblib_sidney2008/smm)	12.0	18218.94	5.0	8477.74	12	0.00184	33	-	-
H-2-Dd	1	93	101	9	ASTEKSNII	Consensus (ann/comblib_sidney2008/smm)	12.0	17823.53	4.8	8419.38	12	0.01	62	-	-
H-2-Dd	1	125	133	9	NVVIKVCEF	Consensus (ann/comblib_sidney2008/smm)	12.0	35323.03	32	8615.49	12	0.000169	4.1	-	-
H-2-Dd	1	180	188	9	EGKQGNFKN	Consensus (ann/comblib_sidney2008/smm)	12.0	25297.94	12	16341.05	22	0.000399	9.2	-	-
H-2-Dd	1	250	258	9	TPGDSSSGW	Consensus (ann/comblib_sidney2008/smm)	12.0	25272.50	12	2813.71	2.2	0.01	68	-	-
H-2-Dd	1	315	323	9	TSNFRVQPT	Consensus (ann/comblib_sidney2008/smm)	12.0	40926.20	62	8836.49	12	0.00022	5.3	-	-
H-2-Dd	1	339	347	9	GEVFNATRF	Consensus (ann/comblib_sidney2008/smm)	12.0	31057.98	21	3328.74	3.1	0.000476	12	-	-
H-2-Dd	1	557	565	9	KKFLPFQQF	Consensus (ann/comblib_sidney2008/smm)	12.0	36620.50	37	8400.01	12	0.000446	12	-	-
H-2-Dd	1	638	646	9	TGSNVFQTR	Consensus (ann/comblib_sidney2008/smm)	12.0	19849.02	6.0	9189.25	13	0.000458	12	-	-
H-2-Db	1	51	59	9	TQDLFLPFF	Consensus (ann/comblib_sidney2008/smm)	12.0	21071.08	12	66469.13	27	0.000114	7	-	-
H-2-Db	1	57	65	9	PFFSNVTWF	Consensus (ann/comblib_sidney2008/smm)	12.0	21314.14	12	3123.35	3.1	0.000327	18	-	-
H-2-Db	1	241	249	9	LLALHRSYL	Consensus (ann/comblib_sidney2008/smm)	12.0	15961.32	6.7	16055.36	12	0.000325	17	-	-
H-2-Db	1	390	398	9	LCFTNVYAD	Consensus (ann/comblib_sidney2008/smm)	12.0	28277.60	19	16850.78	12	7.59e-05	4.9	-	-
H-2-Kk	1	111	119	9	DSKTQSLLI	Consensus (ann/comblib_sidney2008/smm)	12.0	15474.14	16	1031.41	7.3	0.000344	12	-	-
H-2-Kk	1	388	396	9	NDLCFTNVY	Consensus (ann/comblib_sidney2008/smm)	12.0	9143.63	12	7437.55	28	0.000316	9.4	-	-
H-2-Kk	1	405	413	9	DEVRQIAPG	Consensus (ann/comblib_sidney2008/smm)	12.0	9053.37	12	453.35	4.1	0.000564	17	-	-
H-2-Kk	1	616	624	9	NCTEVPVAI	Consensus (ann/comblib_sidney2008/smm)	12.0	14263.24	16	2001.84	12	0.000163	5.1	-	-
H-2-Kb	1	555	563	9	SNKKFLPFQ	Consensus (ann/smm)	12.2	11064.54	17	1545.65	7.4	-	-	-	-
H-2-Ld	1	193	201	9	VFKNIDGYF	Consensus (ann/smm)	12.3	26928.81	18	2431.25	6.6	-	-	-	-
H-2-Kb	1	269	277	9	YLQPRTFLL	Consensus (ann/smm)	12.3	4365.45	6.6	3829.22	18	-	-	-	-
H-2-Kb	1	602	610	9	TNTSNQVAV	Consensus (ann/smm)	12.3	5145.41	7.6	3524.60	17	-	-	-	-
H-2-Ld	1	392	400	9	FTNVYADSF	Consensus (ann/smm)	12.45	27437.61	18	2563.48	6.9	-	-	-	-
H-2-Kb	1	63	71	9	TWFHAIHVS	Consensus (ann/smm)	12.5	10890.66	17	1686.98	8	-	-	-	-
H-2-Kb	1	316	324	9	SNFRVQPTE	Consensus (ann/smm)	12.6	10398.62	16	1914.74	9.2	-	-	-	-
H-2-Kb	1	118	126	9	LIVNNATNV	Consensus (ann/smm)	12.7	2782.34	4.4	4689.32	21	-	-	-	-
H-2-Kb	1	393	401	9	TNVYADSFV	Consensus (ann/smm)	12.7	6543.19	9.4	3289.35	16	-	-	-	-
H-2-Ld	1	630	638	9	TPTWRVYST	Consensus (ann/smm)	12.75	27428.71	18	2830.28	7.5	-	-	-	-
H-2-Kb	1	204	212	9	YSKHTPINL	Consensus (ann/smm)	12.8	5129.24	7.6	3673.75	18	-	-	-	-
H-2-Ld	1	145	153	9	YHKNNKSWM	Consensus (ann/smm)	12.85	27868.75	19	2482.16	6.7	-	-	-	-
H-2-Kb	1	288	296	9	AVDCALDPL	Consensus (ann/smm)	12.85	6722.88	9.7	3296.93	16	-	-	-	-
H-2-Kb	1	367	375	9	VLYNSASFS	Consensus (ann/smm)	12.95	10311.67	16	2061.15	9.9	-	-	-	-
H-2-Kd	1	218	226	9	QGFSALEPL	Consensus (ann/comblib_sidney2008/smm)	13.0	8832.76	7.9	5275.46	13	0.0012	26	-	-
H-2-Kd	1	241	249	9	LLALHRSYL	Consensus (ann/comblib_sidney2008/smm)	13.0	13083.26	13	5038.02	13	0.000164	5	-	-
H-2-Kd	1	394	402	9	NVYADSFVI	Consensus (ann/comblib_sidney2008/smm)	13.0	21274.51	25	2461.84	6.4	0.000438	13	-	-
H-2-Kd	1	432	440	9	CVIAWNSNN	Consensus (ann/comblib_sidney2008/smm)	13.0	22648.93	28	2595.73	6.7	0.000467	13	-	-
H-2-Kd	1	448	456	9	NYNYLYRLF	Consensus (ann/comblib_sidney2008/smm)	13.0	12286.93	13	1742.85	4.8	0.00171	32	-	-
H-2-Kd	1	507	515	9	PYRVVVLSF	Consensus (ann/comblib_sidney2008/smm)	13.0	9254.51	8.3	5014.87	13	0.0018	33	-	-
H-2-Kd	1	544	552	9	NGLTGTGVL	Consensus (ann/comblib_sidney2008/smm)	13.0	12756.72	13	3919.76	9.6	0.000467	13	-	-
H-2-Dd	1	57	65	9	PFFSNVTWF	Consensus (ann/comblib_sidney2008/smm)	13.0	26278.03	13	4327.93	4.3	0.00133	27	-	-
H-2-Dd	1	415	423	9	TGKIADYNY	Consensus (ann/comblib_sidney2008/smm)	13.0	26086.52	13	9778.67	13	0.000511	13	-	-
H-2-Dd	1	433	441	9	VIAWNSNNL	Consensus (ann/comblib_sidney2008/smm)	13.0	26049.57	13	5666.04	6	0.0009	21	-	-
H-2-Dd	1	448	456	9	NYNYLYRLF	Consensus (ann/comblib_sidney2008/smm)	13.0	25844.92	13	10239.53	14	7.43e-05	1.9	-	-
H-2-Dd	1	503	511	9	VGYQPYRVV	Consensus (ann/comblib_sidney2008/smm)	13.0	25632.98	13	26259.11	32	0.000191	4.6	-	-
H-2-Dd	1	535	543	9	KNKCVNFNF	Consensus (ann/comblib_sidney2008/smm)	13.0	28262.90	16	9823.81	13	0.000128	3.2	-	-
H-2-Dd	1	663	671	9	DIPIGAGIC	Consensus (ann/comblib_sidney2008/smm)	13.0	24577.05	11	9869.16	13	0.00136	27	-	-
H-2-Kb	1	325	333	9	SIVRFPNIT	Consensus (ann/smm)	13.0	7509.68	12	2637	14	-	-	-	-
H-2-Db	1	192	200	9	FVFKNIDGY	Consensus (ann/comblib_sidney2008/smm)	13.0	24283.91	14	17604.35	13	6.12e-05	4.1	-	-
H-2-Kk	1	58	66	9	FFSNVTWFH	Consensus (ann/comblib_sidney2008/smm)	13.0	37040.91	41	2200.04	13	0.000242	7.5	-	-
H-2-Kk	1	133	141	9	FQFCNDPFL	Consensus (ann/comblib_sidney2008/smm)	13.0	9565.84	13	3246.61	16	0.000337	9.9	-	-
H-2-Kk	1	185	193	9	NFKNLREFV	Consensus (ann/comblib_sidney2008/smm)	13.0	31411.45	31	2417.85	13	0.000248	7.6	-	-
H-2-Kk	1	205	213	9	SKHTPINLV	Consensus (ann/comblib_sidney2008/smm)	13.0	18583.28	19	1767.79	10	0.000412	13	-	-
H-2-Kk	1	269	277	9	YLQPRTFLL	Consensus (ann/comblib_sidney2008/smm)	13.0	27968.75	27	2341.15	13	0.000116	3.6	-	-
H-2-Kb	1	459	467	9	SNLKPFERD	Consensus (ann/smm)	13.25	12050.99	19	1574.38	7.5	-	-	-	-
H-2-Ld	1	310	318	9	KGIYQTSNF	Consensus (ann/smm)	13.4	28377.51	19	2970.50	7.8	-	-	-	-
H-2-Kb	1	244	252	9	LHRSYLTPG	Consensus (ann/smm)	13.4	10773.58	17	2042.26	9.8	-	-	-	-
H-2-Kb	1	192	200	9	FVFKNIDGY	Consensus (ann/smm)	13.5	9253.51	15	2280.92	12	-	-	-	-
H-2-Kb	1	349	357	9	SVYAWNRKR	Consensus (ann/smm)	13.65	6445.86	9.3	3742.05	18	-	-	-	-
H-2-Ld	1	10	18	9	LVSSQCVNL	Consensus (ann/smm)	13.7	16113.68	8.4	9371.95	19	-	-	-	-
H-2-Kb	1	158	166	9	RVYSSANNC	Consensus (ann/smm)	13.85	5978.28	8.7	3963.78	19	-	-	-	-
H-2-Kb	1	399	407	9	SFVIRGDEV	Consensus (ann/smm)	13.85	6043.32	8.7	4160.16	19	-	-	-	-
H-2-Kb	1	485	493	9	GFNCYFPLQ	Consensus (ann/smm)	13.85	12346.36	19	1815.98	8.7	-	-	-	-
H-2-Ld	1	54	62	9	LFLPFFSNV	Consensus (ann/smm)	13.9	15055.15	7.8	10491.32	20	-	-	-	-
H-2-Kd	1	8	16	9	LPLVSSQCV	Consensus (ann/comblib_sidney2008/smm)	14.0	13686.63	14	6169.64	15	0.000129	4	-	-
H-2-Kd	1	64	72	9	WFHAIHVSG	Consensus (ann/comblib_sidney2008/smm)	14.0	13832.38	14	16953.52	28	0.000336	9.5	-	-
H-2-Kd	1	161	169	9	SSANNCTFE	Consensus (ann/comblib_sidney2008/smm)	14.0	16567.32	18	3367.13	8.5	0.000513	14	-	-
H-2-Kd	1	301	309	9	CTLKSFTVE	Consensus (ann/comblib_sidney2008/smm)	14.0	19526.95	22	5946.48	14	5.1e-05	1.9	-	-
H-2-Kd	1	367	375	9	VLYNSASFS	Consensus (ann/comblib_sidney2008/smm)	14.0	22028.05	27	5652.75	14	0.000262	7.6	-	-
H-2-Kd	1	395	403	9	VYADSFVIR	Consensus (ann/comblib_sidney2008/smm)	14.0	13983.92	14	3035.71	7.7	0.000541	15	-	-
H-2-Kd	1	495	503	9	YGFQPTNGV	Consensus (ann/comblib_sidney2008/smm)	14.0	20351.81	24	5851.40	14	0.000197	6	-	-
H-2-Kd	1	636	644	9	YSTGSNVFQ	Consensus (ann/comblib_sidney2008/smm)	14.0	33086.64	56	6001.50	14	0.000462	13	-	-
H-2-Dd	1	50	58	9	STQDLFLPF	Consensus (ann/comblib_sidney2008/smm)	14.0	33299.96	26	10006.45	14	0.000392	9	-	-
H-2-Dd	1	51	59	9	TQDLFLPFF	Consensus (ann/comblib_sidney2008/smm)	14.0	36599.11	37	4833.70	4.9	0.000541	14	-	-
H-2-Dd	1	501	509	9	NGVGYQPYR	Consensus (ann/comblib_sidney2008/smm)	14.0	26935.81	14	9711.36	13	0.00285	44	-	-
H-2-Dd	1	509	517	9	RVVVLSFEL	Consensus (ann/comblib_sidney2008/smm)	14.0	26760.64	14	21295.12	28	0.000176	4.2	-	-
H-2-Dd	1	593	601	9	GGVSVITPG	Consensus (ann/comblib_sidney2008/smm)	14.0	25588.37	12	12802.06	18	0.000571	14	-	-
H-2-Ld	1	25	33	9	PPAYTNSFT	Consensus (ann/smm)	14.0	25301.50	16	4434.35	12	-	-	-	-
H-2-Ld	1	561	569	9	PFQQFGRDI	Consensus (ann/smm)	14.0	19199.07	12	7191.67	16	-	-	-	-
H-2-Ld	1	599	607	9	TPGTNTSNQ	Consensus (ann/smm)	14.0	19935.76	12	7582.81	16	-	-	-	-
H-2-Kb	1	75	83	9	GTKRFDNPV	Consensus (ann/smm)	14.0	8863.39	14	2799.69	14	-	-	-	-
H-2-Kb	1	486	494	9	FNCYFPLQS	Consensus (ann/smm)	14.0	10624.48	16	2239.29	12	-	-	-	-
H-2-Db	1	45	53	9	SSVLHSTQD	Consensus (ann/comblib_sidney2008/smm)	14.0	36481.30	32	12871.23	9.2	0.00022	14	-	-
H-2-Db	1	93	101	9	ASTEKSNII	Consensus (ann/comblib_sidney2008/smm)	14.0	24529.48	15	12123.28	8.8	0.000235	14	-	-
H-2-Db	1	172	180	9	SQPFLMDLE	Consensus (ann/comblib_sidney2008/smm)	14.0	27360.53	17	11657.89	8.6	0.000234	14	-	-
H-2-Db	1	339	347	9	GEVFNATRF	Consensus (ann/comblib_sidney2008/smm)	14.0	23754.54	14	10705.82	8	0.000676	29	-	-
H-2-Db	1	360	368	9	NCVADYSVL	Consensus (ann/comblib_sidney2008/smm)	14.0	12245.38	4.6	20399.52	14	0.000855	33	-	-
H-2-Db	1	418	426	9	IADYNYKLP	Consensus (ann/comblib_sidney2008/smm)	14.0	37268.04	33	17442.95	13	0.00023	14	-	-
H-2-Db	1	513	521	9	LSFELLHAP	Consensus (ann/comblib_sidney2008/smm)	14.0	23820.42	14	12782.62	9.2	0.00171	48	-	-
H-2-Kk	1	51	59	9	TQDLFLPFF	Consensus (ann/comblib_sidney2008/smm)	14.0	8299.18	12	3431.07	17	0.000425	14	-	-
H-2-Kk	1	112	120	9	SKTQSLLIV	Consensus (ann/comblib_sidney2008/smm)	14.0	9633.25	13	2555.23	14	0.00119	30	-	-
H-2-Kk	1	280	288	9	NENGTITDA	Consensus (ann/comblib_sidney2008/smm)	14.0	11518.73	14	3676.46	18	0.000357	12	-	-
H-2-Kk	1	297	305	9	SETKCTLKS	Consensus (ann/comblib_sidney2008/smm)	14.0	11688.84	14	185.11	1.7	0.00116	29	-	-
H-2-Kk	1	393	401	9	TNVYADSFV	Consensus (ann/comblib_sidney2008/smm)	14.0	11533.32	14	18383.58	48	0.000421	14	-	-
H-2-Kk	1	394	402	9	NVYADSFVI	Consensus (ann/comblib_sidney2008/smm)	14.0	22425.08	22	2485.59	14	8.67e-06	0.3	-	-
H-2-Kk	1	653	661	9	AEHVNNSYE	Consensus (ann/comblib_sidney2008/smm)	14.0	18416.74	19	1043.35	7.4	0.000421	14	-	-
H-2-Ld	1	132	140	9	EFQFCNDPF	Consensus (ann/smm)	14.05	30647.38	22	2146.99	6.1	-	-	-	-
H-2-Ld	1	417	425	9	KIADYNYKL	Consensus (ann/smm)	14.3	30530.21	22	2453.75	6.6	-	-	-	-
H-2-Kb	1	59	67	9	FSNVTWFHA	Consensus (ann/smm)	14.35	5228.76	7.7	4572.04	21	-	-	-	-
H-2-Ld	1	16	24	9	VNLTTRTQL	Consensus (ann/smm)	14.5	26290.83	17	4751.49	12	-	-	-	-
H-2-Ld	1	221	229	9	SALEPLVDL	Consensus (ann/smm)	14.5	19948.71	12	8586.77	17	-	-	-	-
H-2-Kb	1	93	101	9	ASTEKSNII	Consensus (ann/smm)	14.5	10873.24	17	2188.32	12	-	-	-	-
H-2-Kb	1	273	281	9	RTFLLKYNE	Consensus (ann/smm)	14.5	9302.90	15	2717.13	14	-	-	-	-
H-2-Kb	1	531	539	9	TNLVKNKCV	Consensus (ann/smm)	14.5	10177.33	16	2512.52	13	-	-	-	-
H-2-Ld	1	329	337	9	FPNITNLCP	Consensus (ann/smm)	14.6	30894.07	23	2212.23	6.2	-	-	-	-
H-2-Kd	1	13	21	9	SQCVNLTTR	Consensus (ann/comblib_sidney2008/smm)	15.0	12113.08	12	7383.46	17	0.000521	15	-	-
H-2-Kd	1	36	44	9	VYYPDKVFR	Consensus (ann/comblib_sidney2008/smm)	15.0	12441.71	13	8058.61	18	0.000533	15	-	-
H-2-Kd	1	118	126	9	LIVNNATNV	Consensus (ann/comblib_sidney2008/smm)	15.0	10340.72	9.3	18589.17	30	0.000571	15	-	-
H-2-Kd	1	185	193	9	NFKNLREFV	Consensus (ann/comblib_sidney2008/smm)	15.0	7645.69	6.9	8714.85	19	0.00055	15	-	-
H-2-Kd	1	256	264	9	SGWTAGAAA	Consensus (ann/comblib_sidney2008/smm)	15.0	14610	15	48112.73	48	0.000469	13	-	-
H-2-Kd	1	393	401	9	TNVYADSFV	Consensus (ann/comblib_sidney2008/smm)	15.0	8351.87	7.5	7642.93	17	0.000567	15	-	-
H-2-Dd	1	37	45	9	YYPDKVFRS	Consensus (ann/comblib_sidney2008/smm)	15.0	27333.02	15	115419.72	60	5.51e-05	1.3	-	-
H-2-Dd	1	228	236	9	DLPIGINIT	Consensus (ann/comblib_sidney2008/smm)	15.0	27511.33	15	1493.76	0.8	0.00157	30	-	-
H-2-Dd	1	318	326	9	FRVQPTESI	Consensus (ann/comblib_sidney2008/smm)	15.0	36231.11	36	11175.84	15	0.00063	15	-	-
H-2-Dd	1	330	338	9	PNITNLCPF	Consensus (ann/comblib_sidney2008/smm)	15.0	36790.48	38	10771.59	15	0.000519	13	-	-
H-2-Dd	1	366	374	9	SVLYNSASF	Consensus (ann/comblib_sidney2008/smm)	15.0	27848.55	15	13654.63	19	7.64e-05	1.9	-	-
H-2-Dd	1	477	485	9	STPCNGVEG	Consensus (ann/comblib_sidney2008/smm)	15.0	27399.34	15	17269.51	23	0.000604	15	-	-
H-2-Dd	1	533	541	9	LVKNKCVNF	Consensus (ann/comblib_sidney2008/smm)	15.0	27056.72	14	11098.90	15	0.000769	18	-	-
H-2-Ld	1	53	61	9	DLFLPFFSN	Consensus (ann/smm)	15.0	24210.97	15	6665.46	15	-	-	-	-
H-2-Ld	1	506	514	9	QPYRVVVLS	Consensus (ann/smm)	15.0	23560.51	15	6424.36	15	-	-	-	-
H-2-Ld	1	584	592	9	ILDITPCSF	Consensus (ann/smm)	15.0	19074.02	11	10252.51	19	-	-	-	-
H-2-Kb	1	90	98	9	VYFASTEKS	Consensus (ann/smm)	15.0	10868.53	17	2388.42	13	-	-	-	-
H-2-Kb	1	410	418	9	IAPGQTGKI	Consensus (ann/smm)	15.0	7726.28	12	3690.71	18	-	-	-	-
H-2-Db	1	207	215	9	HTPINLVRD	Consensus (ann/comblib_sidney2008/smm)	15.0	37955.78	35	23207.05	15	0.000118	7.2	-	-
H-2-Db	1	446	454	9	GGNYNYLYR	Consensus (ann/comblib_sidney2008/smm)	15.0	27924.28	18	23153.68	15	4.82e-05	3.3	-	-
H-2-Db	1	554	562	9	ESNKKFLPF	Consensus (ann/comblib_sidney2008/smm)	15.0	31129.62	22	23747.62	15	0.000233	14	-	-
H-2-Kk	1	8	16	9	LPLVSSQCV	Consensus (ann/comblib_sidney2008/smm)	15.0	13031.55	15	5500.85	23	0.000307	9.1	-	-
H-2-Kk	1	190	198	9	REFVFKNID	Consensus (ann/comblib_sidney2008/smm)	15.0	18745.44	19	162.34	1.5	0.000495	15	-	-
H-2-Kk	1	308	316	9	VEKGIYQTS	Consensus (ann/comblib_sidney2008/smm)	15.0	13899.59	15	817.39	6.3	0.00253	46	-	-
H-2-Kk	1	318	326	9	FRVQPTESI	Consensus (ann/comblib_sidney2008/smm)	15.0	21443.91	21	2860.42	15	5.26e-05	1.7	-	-
H-2-Kk	1	324	332	9	ESIVRFPNI	Consensus (ann/comblib_sidney2008/smm)	15.0	33183.79	34	2988.34	15	0.000169	5.3	-	-
H-2-Kk	1	354	362	9	NRKRISNCV	Consensus (ann/comblib_sidney2008/smm)	15.0	13002.25	15	3975.85	18	0.000241	7.4	-	-
H-2-Kk	1	531	539	9	TNLVKNKCV	Consensus (ann/comblib_sidney2008/smm)	15.0	6761.76	9.3	16422.15	45	0.000472	15	-	-
H-2-Ld	1	634	642	9	RVYSTGSNV	Consensus (ann/smm)	15.1	15915.11	8.2	12936.89	22	-	-	-	-
H-2-Kb	1	312	320	9	IYQTSNFRV	Consensus (ann/smm)	15.2	2779.27	4.4	6195.98	26	-	-	-	-
H-2-Kb	1	418	426	9	IADYNYKLP	Consensus (ann/smm)	15.2	15061.34	24	1358.66	6.4	-	-	-	-
H-2-Kb	1	193	201	9	VFKNIDGYF	Consensus (ann/smm)	15.3	6673.67	9.6	4593.14	21	-	-	-	-
H-2-Ld	1	538	546	9	CVNFNFNGL	Consensus (ann/smm)	15.35	29459.99	21	3979.51	9.7	-	-	-	-
H-2-Ld	1	637	645	9	STGSNVFQT	Consensus (ann/smm)	15.4	33200.31	26	1591.59	4.8	-	-	-	-
H-2-Ld	1	537	545	9	KCVNFNFNG	Consensus (ann/smm)	15.5	32825.27	26	1674.29	5	-	-	-	-
H-2-Ld	1	642	650	9	VFQTRAGCL	Consensus (ann/smm)	15.5	28430.98	19	4590.18	12	-	-	-	-
H-2-Kb	1	5	13	9	LVLLPLVSS	Consensus (ann/smm)	15.5	11434.41	18	2529.94	13	-	-	-	-
H-2-Kb	1	42	50	9	VFRSSVLHS	Consensus (ann/smm)	15.5	11563.17	18	2495.23	13	-	-	-	-
H-2-Kb	1	263	271	9	AAYYVGYLQ	Consensus (ann/smm)	15.5	11779.75	18	2350.23	13	-	-	-	-
H-2-Kb	1	622	630	9	VAIHADQLT	Consensus (ann/smm)	15.5	10667.79	17	2637	14	-	-	-	-
H-2-Ld	1	483	491	9	VEGFNCYFP	Consensus (ann/smm)	15.9	32285.30	25	2539.98	6.8	-	-	-	-
H-2-Kd	1	163	171	9	ANNCTFEYV	Consensus (ann/comblib_sidney2008/smm)	16.0	11348.50	12	6906.53	16	0.00209	36	-	-
H-2-Kd	1	359	367	9	SNCVADYSV	Consensus (ann/comblib_sidney2008/smm)	16.0	9083.58	8.2	6938.41	16	0.00156	30	-	-
H-2-Kd	1	616	624	9	NCTEVPVAI	Consensus (ann/comblib_sidney2008/smm)	16.0	15551.17	16	622.67	2	0.0006	16	-	-
H-2-Dd	1	7	15	9	LLPLVSSQC	Consensus (ann/comblib_sidney2008/smm)	16.0	28167.97	16	11783.65	16	0.000286	6.9	-	-
H-2-Dd	1	144	152	9	YYHKNNKSW	Consensus (ann/comblib_sidney2008/smm)	16.0	27963.59	16	8152.30	9.9	0.00336	48	-	-
H-2-Ld	1	241	249	9	LLALHRSYL	Consensus (ann/smm)	16.0	21433.69	13	9524.23	19	-	-	-	-
H-2-Ld	1	472	480	9	IYQAGSTPC	Consensus (ann/smm)	16.0	23174.70	14	8847.69	18	-	-	-	-
H-2-Db	1	70	78	9	VSGTNGTKR	Consensus (ann/comblib_sidney2008/smm)	16.0	30383.89	21	24924.13	16	7.57e-05	4.9	-	-
H-2-Db	1	333	341	9	TNLCPFGEV	Consensus (ann/comblib_sidney2008/smm)	16.0	26181.53	16	42522.62	21	0.000128	7.9	-	-
H-2-Db	1	503	511	9	VGYQPYRVV	Consensus (ann/comblib_sidney2008/smm)	16.0	14164.05	5.6	26461.84	16	0.00177	49	-	-
H-2-Db	1	672	680	9	ASYQTQTNS	Consensus (ann/comblib_sidney2008/smm)	16.0	25852.75	16	13571.25	9.5	0.000728	30	-	-
H-2-Kk	1	2	10	9	FVFLVLLPL	Consensus (ann/comblib_sidney2008/smm)	16.0	14920.07	16	3314.59	16	0.000375	12	-	-
H-2-Kk	1	93	101	9	ASTEKSNII	Consensus (ann/comblib_sidney2008/smm)	16.0	20140.43	20	2120.46	13	0.000519	16	-	-
H-2-Kk	1	169	177	9	EYVSQPFLM	Consensus (ann/comblib_sidney2008/smm)	16.0	34923.24	37	3121.98	16	0.00043	14	-	-
H-2-Kk	1	277	285	9	LKYNENGTI	Consensus (ann/comblib_sidney2008/smm)	16.0	21822.15	21	2149.96	13	0.000521	16	-	-
H-2-Kk	1	311	319	9	GIYQTSNFR	Consensus (ann/comblib_sidney2008/smm)	16.0	45262.61	73	3269.11	16	0.000423	14	-	-
H-2-Kk	1	536	544	9	NKCVNFNFN	Consensus (ann/comblib_sidney2008/smm)	16.0	43010.04	59	3086.24	16	0.000173	5.5	-	-
H-2-Ld	1	26	34	9	PAYTNSFTR	Consensus (ann/smm)	16.5	26847.64	18	6680.82	15	-	-	-	-
H-2-Ld	1	433	441	9	VIAWNSNNL	Consensus (ann/smm)	16.5	23282.53	14	9415.21	19	-	-	-	-
H-2-Kb	1	359	367	9	SNCVADYSV	Consensus (ann/smm)	16.5	7854.98	13	4509.31	20	-	-	-	-
H-2-Ld	1	453	461	9	YRLFRKSNL	Consensus (ann/smm)	16.7	33614.55	27	2305.84	6.4	-	-	-	-
H-2-Ld	1	73	81	9	TNGTKRFDN	Consensus (ann/smm)	16.85	33117.45	26	2889.55	7.7	-	-	-	-
H-2-Ld	1	458	466	9	KSNLKPFER	Consensus (ann/smm)	16.85	33114.93	26	2916.29	7.7	-	-	-	-
H-2-Kb	1	543	551	9	FNGLTGTGV	Consensus (ann/smm)	16.95	6924.42	9.9	5547.66	24	-	-	-	-
H-2-Kd	1	43	51	9	FRSSVLHST	Consensus (ann/comblib_sidney2008/smm)	17.0	15781.01	17	4428.53	12	0.00207	36	-	-
H-2-Kd	1	167	175	9	TFEYVSQPF	Consensus (ann/comblib_sidney2008/smm)	17.0	11598.26	12	7182.24	17	0.01	55	-	-
H-2-Kd	1	168	176	9	FEYVSQPFL	Consensus (ann/comblib_sidney2008/smm)	17.0	18995.76	21	7132.80	17	0.000338	9.5	-	-
H-2-Kd	1	205	213	9	SKHTPINLV	Consensus (ann/comblib_sidney2008/smm)	17.0	12208.74	12	13466.66	25	0.000639	17	-	-
H-2-Kd	1	541	549	9	FNFNGLTGT	Consensus (ann/comblib_sidney2008/smm)	17.0	19079.38	21	7555.44	17	0.000352	9.8	-	-
H-2-Dd	1	232	240	9	GINITRFQT	Consensus (ann/comblib_sidney2008/smm)	17.0	42899.87	78	12510.65	17	0.000567	14	-	-
H-2-Dd	1	234	242	9	NITRFQTLL	Consensus (ann/comblib_sidney2008/smm)	17.0	27936.08	16	12339	17	0.00244	40	-	-
H-2-Dd	1	251	259	9	PGDSSSGWT	Consensus (ann/comblib_sidney2008/smm)	17.0	29016.49	17	6270.18	6.9	0.00147	29	-	-
H-2-Dd	1	321	329	9	QPTESIVRF	Consensus (ann/comblib_sidney2008/smm)	17.0	29146.74	17	6780.79	7.6	0.000969	21	-	-
H-2-Dd	1	478	486	9	TPCNGVEGF	Consensus (ann/comblib_sidney2008/smm)	17.0	29440.87	18	6270.18	6.9	0.00073	17	-	-
H-2-Dd	1	592	600	9	FGGVSVITP	Consensus (ann/comblib_sidney2008/smm)	17.0	28680.94	17	75557.92	53	0.000504	13	-	-
H-2-Dd	1	668	676	9	AGICASYQT	Consensus (ann/comblib_sidney2008/smm)	17.0	29038.78	17	12282.31	17	0.000298	7.1	-	-
H-2-Ld	1	366	374	9	SVLYNSASF	Consensus (ann/smm)	17.0	27197.90	18	7060.41	16	-	-	-	-
H-2-Ld	1	384	392	9	PTKLNDLCF	Consensus (ann/smm)	17.0	19904.94	12	13238.23	22	-	-	-	-
H-2-Kb	1	82	90	9	PVLPFNDGV	Consensus (ann/smm)	17.0	11457.57	18	3177.68	16	-	-	-	-
H-2-Kb	1	212	220	9	LVRDLPQGF	Consensus (ann/smm)	17.0	11195.81	17	3581.87	17	-	-	-	-
H-2-Kb	1	468	476	9	ISTEIYQAG	Consensus (ann/smm)	17.0	13173.03	20	2812.61	14	-	-	-	-
H-2-Kb	1	469	477	9	STEIYQAGS	Consensus (ann/smm)	17.0	13068.12	20	2819.10	14	-	-	-	-
H-2-Kb	1	639	647	9	GSNVFQTRA	Consensus (ann/smm)	17.0	9076.71	14	4276.71	20	-	-	-	-
H-2-Db	1	483	491	9	VEGFNCYFP	Consensus (ann/comblib_sidney2008/smm)	17.0	26715.22	17	32630.22	18	7.85e-05	5	-	-
H-2-Db	1	646	654	9	RAGCLIGAE	Consensus (ann/comblib_sidney2008/smm)	17.0	42602.46	50	27581.63	17	0.00019	12	-	-
H-2-Db	1	648	656	9	GCLIGAEHV	Consensus (ann/comblib_sidney2008/smm)	17.0	27194.96	17	64360.59	26	8.45e-05	5.3	-	-
H-2-Kk	1	87	95	9	NDGVYFAST	Consensus (ann/comblib_sidney2008/smm)	17.0	28781.98	28	3634.38	17	0.000437	14	-	-
H-2-Kk	1	151	159	9	SWMESEFRV	Consensus (ann/comblib_sidney2008/smm)	17.0	22806.81	22	3584.51	17	0.000108	3.4	-	-
H-2-Kk	1	660	668	9	YECDIPIGA	Consensus (ann/comblib_sidney2008/smm)	17.0	27146.16	26	3438.98	17	0.000571	17	-	-
H-2-Kb	1	379	387	9	CYGVSPTKL	Consensus (ann/smm)	17.35	6772.89	9.7	5944.43	25	-	-	-	-
H-2-Kb	1	125	133	9	NVVIKVCEF	Consensus (ann/smm)	17.45	6855.69	9.9	5862.87	25	-	-	-	-
H-2-Kb	1	120	128	9	VNNATNVVI	Consensus (ann/smm)	17.5	8602.90	14	4678.54	21	-	-	-	-
H-2-Kb	1	186	194	9	FKNLREFVF	Consensus (ann/smm)	17.5	8627.23	14	4689.32	21	-	-	-	-
H-2-Kb	1	621	629	9	PVAIHADQL	Consensus (ann/smm)	17.5	13955.49	22	2388.42	13	-	-	-	-
H-2-Kb	1	670	678	9	ICASYQTQT	Consensus (ann/smm)	17.5	11306.34	18	3590.13	17	-	-	-	-
H-2-Ld	1	359	367	9	SNCVADYSV	Consensus (ann/smm)	17.7	34746.10	29	2311.16	6.4	-	-	-	-
H-2-Kd	1	6	14	9	VLLPLVSSQ	Consensus (ann/comblib_sidney2008/smm)	18.0	20891.96	24	8040.07	18	0.000141	4.4	-	-
H-2-Kd	1	342	350	9	FNATRFASV	Consensus (ann/comblib_sidney2008/smm)	18.0	7859.83	7.1	8040.07	18	0.00288	43	-	-
H-2-Kd	1	593	601	9	GGVSVITPG	Consensus (ann/comblib_sidney2008/smm)	18.0	15918.72	17	21392.42	32	0.000716	18	-	-
H-2-Dd	1	65	73	9	FHAIHVSGT	Consensus (ann/comblib_sidney2008/smm)	18.0	42929.12	78	6372.06	7.1	0.000746	18	-	-
H-2-Dd	1	338	346	9	FGEVFNATR	Consensus (ann/comblib_sidney2008/smm)	18.0	29236.45	18	6986.83	8	0.00101	22	-	-
H-2-Dd	1	424	432	9	KLPDDFTGC	Consensus (ann/comblib_sidney2008/smm)	18.0	29348.96	18	12684.69	18	0.000789	18	-	-
H-2-Dd	1	598	606	9	ITPGTNTSN	Consensus (ann/comblib_sidney2008/smm)	18.0	29452.03	18	14364.15	20	0.000655	16	-	-
H-2-Dd	1	600	608	9	PGTNTSNQV	Consensus (ann/comblib_sidney2008/smm)	18.0	26550.67	14	19110.85	25	0.00075	18	-	-
H-2-Dd	1	630	638	9	TPTWRVYST	Consensus (ann/comblib_sidney2008/smm)	18.0	31018.68	21	12980.16	18	0.000269	6.5	-	-
H-2-Ld	1	184	192	9	GNFKNLREF	Consensus (ann/smm)	18.0	26690.37	18	9243.36	18	-	-	-	-
H-2-Kb	1	119	127	9	IVNNATNVV	Consensus (ann/smm)	18.0	9927.19	15	4776.50	21	-	-	-	-
H-2-Kb	1	230	238	9	PIGINITRF	Consensus (ann/smm)	18.0	10348.22	16	4376.33	20	-	-	-	-
H-2-Kb	1	254	262	9	SSSGWTAGA	Consensus (ann/smm)	18.0	9113.81	14	4899.03	22	-	-	-	-
H-2-Db	1	50	58	9	STQDLFLPF	Consensus (ann/comblib_sidney2008/smm)	18.0	28116.19	18	16967.58	12	0.002	52	-	-
H-2-Db	1	62	70	9	VTWFHAIHV	Consensus (ann/comblib_sidney2008/smm)	18.0	15606.30	6.5	31089.95	18	0.01	81	-	-
H-2-Db	1	120	128	9	VNNATNVVI	Consensus (ann/comblib_sidney2008/smm)	18.0	27840.42	18	41842.73	21	0.000228	14	-	-
H-2-Db	1	171	179	9	VSQPFLMDL	Consensus (ann/comblib_sidney2008/smm)	18.0	26055.21	16	33236.86	18	0.00393	68	-	-
H-2-Db	1	256	264	9	SGWTAGAAA	Consensus (ann/comblib_sidney2008/smm)	18.0	27786.55	18	24866.81	16	0.000449	22	-	-
H-2-Db	1	274	282	9	TFLLKYNEN	Consensus (ann/comblib_sidney2008/smm)	18.0	44896.30	62	29896.48	18	0.000247	15	-	-
H-2-Db	1	369	377	9	YNSASFSTF	Consensus (ann/comblib_sidney2008/smm)	18.0	28086.71	18	22264.86	15	0.00114	39	-	-
H-2-Db	1	562	570	9	FQQFGRDIA	Consensus (ann/comblib_sidney2008/smm)	18.0	27598.99	18	32108.50	18	0.000116	7.2	-	-
H-2-Db	1	582	590	9	LEILDITPC	Consensus (ann/comblib_sidney2008/smm)	18.0	38823.03	37	30034.47	18	0.000108	6.7	-	-
H-2-Kk	1	460	468	9	NLKPFERDI	Consensus (ann/comblib_sidney2008/smm)	18.0	36620.89	40	3930.34	18	0.000315	9.3	-	-
H-2-Kb	1	419	427	9	ADYNYKLPD	Consensus (ann/smm)	18.05	17923.12	29	1493.17	7.1	-	-	-	-
H-2-Ld	1	387	395	9	LNDLCFTNV	Consensus (ann/smm)	18.45	6897.06	3.9	28043.36	33	-	-	-	-
H-2-Ld	1	21	29	9	RTQLPPAYT	Consensus (ann/smm)	18.5	24866.99	16	11345.67	21	-	-	-	-
H-2-Ld	1	48	56	9	LHSTQDLFL	Consensus (ann/smm)	18.5	25092.95	16	11477.04	21	-	-	-	-
H-2-Ld	1	268	276	9	GYLQPRTFL	Consensus (ann/smm)	18.5	31322.89	23	5493.26	14	-	-	-	-
H-2-Kb	1	167	175	9	TFEYVSQPF	Consensus (ann/smm)	18.5	7073.06	11	6384.25	26	-	-	-	-
H-2-Ld	1	125	133	9	NVVIKVCEF	Consensus (ann/smm)	18.55	33996.77	28	3637.73	9.1	-	-	-	-
H-2-Ld	1	319	327	9	RVQPTESIV	Consensus (ann/smm)	18.55	34504.46	29	3089.09	8.1	-	-	-	-
H-2-Ld	1	118	126	9	LIVNNATNV	Consensus (ann/smm)	18.7	17997.55	9.4	21371.25	28	-	-	-	-
H-2-Ld	1	341	349	9	VFNATRFAS	Consensus (ann/smm)	18.7	37183.46	35	638.01	2.4	-	-	-	-
H-2-Kd	1	39	47	9	PDKVFRSSV	Consensus (ann/comblib_sidney2008/smm)	19.0	17422.74	19	50846.38	49	0.000295	8.5	-	-
H-2-Kd	1	67	75	9	AIHVSGTNG	Consensus (ann/comblib_sidney2008/smm)	19.0	20925.22	25	8734.94	19	0.000357	9.9	-	-
H-2-Kd	1	277	285	9	LKYNENGTI	Consensus (ann/comblib_sidney2008/smm)	19.0	17717.02	19	4367.77	12	0.00117	25	-	-
H-2-Kd	1	285	293	9	ITDAVDCAL	Consensus (ann/comblib_sidney2008/smm)	19.0	24624.96	32	8634.95	19	0.000319	9	-	-
H-2-Kd	1	452	460	9	LYRLFRKSN	Consensus (ann/comblib_sidney2008/smm)	19.0	17197.80	19	20571.22	31	0.000267	7.8	-	-
H-2-Kd	1	490	498	9	FPLQSYGFQ	Consensus (ann/comblib_sidney2008/smm)	19.0	22817.41	28	8856.46	19	4.95e-05	1.9	-	-
H-2-Dd	1	34	42	9	RGVYYPDKV	Consensus (ann/comblib_sidney2008/smm)	19.0	13551.95	2.8	20524.85	27	0.00082	19	-	-
H-2-Dd	1	141	149	9	LGVYYHKNN	Consensus (ann/comblib_sidney2008/smm)	19.0	29744.08	19	32157.33	36	0.000301	7.2	-	-
H-2-Dd	1	300	308	9	KCTLKSFTV	Consensus (ann/comblib_sidney2008/smm)	19.0	29834.01	19	93170.84	56	0.000391	9	-	-
H-2-Dd	1	576	584	9	VRDPQTLEI	Consensus (ann/comblib_sidney2008/smm)	19.0	37767.74	42	9869.16	13	0.000839	19	-	-
H-2-Dd	1	590	598	9	CSFGGVSVI	Consensus (ann/comblib_sidney2008/smm)	19.0	29965.03	19	5026.67	5.2	0.01	80	-	-
H-2-Dd	1	647	655	9	AGCLIGAEH	Consensus (ann/comblib_sidney2008/smm)	19.0	35170.86	32	14199.73	19	0.000668	16	-	-
H-2-Ld	1	360	368	9	NCVADYSVL	Consensus (ann/smm)	19.0	30749.68	22	7325.38	16	-	-	-	-
H-2-Ld	1	411	419	9	APGQTGKIA	Consensus (ann/smm)	19.0	32193.55	25	5405.43	13	-	-	-	-
H-2-Ld	1	526	534	9	GPKKSTNLV	Consensus (ann/smm)	19.0	27743.60	19	9458.67	19	-	-	-	-
H-2-Kb	1	135	143	9	FCNDPFLGV	Consensus (ann/smm)	19.0	7243.68	12	6153.33	26	-	-	-	-
H-2-Kb	1	291	299	9	CALDPLSET	Consensus (ann/smm)	19.0	12471.62	19	4093.64	19	-	-	-	-
H-2-Kb	1	351	359	9	YAWNRKRIS	Consensus (ann/smm)	19.0	15588.91	24	2606.81	14	-	-	-	-
H-2-Kb	1	353	361	9	WNRKRISNC	Consensus (ann/smm)	19.0	11318.83	18	4467.97	20	-	-	-	-
H-2-Kb	1	488	496	9	CYFPLQSYG	Consensus (ann/smm)	19.0	12443.46	19	4103.08	19	-	-	-	-
H-2-Db	1	230	238	9	PIGINITRF	Consensus (ann/comblib_sidney2008/smm)	19.0	39441.59	39	34089.45	19	0.00018	12	-	-
H-2-Db	1	263	271	9	AAYYVGYLQ	Consensus (ann/comblib_sidney2008/smm)	19.0	35661.72	30	35778.32	19	0.000125	7.7	-	-
H-2-Db	1	374	382	9	FSTFKCYGV	Consensus (ann/comblib_sidney2008/smm)	19.0	28283.10	19	46410.90	22	7.21e-05	4.7	-	-
H-2-Db	1	608	616	9	VAVLYQDVN	Consensus (ann/comblib_sidney2008/smm)	19.0	33559.66	26	6833.13	5.7	0.000355	19	-	-
H-2-Db	1	639	647	9	GSNVFQTRA	Consensus (ann/comblib_sidney2008/smm)	19.0	31925.76	23	18055.94	13	0.000363	19	-	-
H-2-Kk	1	49	57	9	HSTQDLFLP	Consensus (ann/comblib_sidney2008/smm)	19.0	40794.02	50	4021.89	19	0.000327	9.7	-	-
H-2-Kk	1	259	267	9	TAGAAAYYV	Consensus (ann/comblib_sidney2008/smm)	19.0	18771.21	19	74375.52	80	0.00031	9.2	-	-
H-2-Kk	1	342	350	9	FNATRFASV	Consensus (ann/comblib_sidney2008/smm)	19.0	19549.56	19	35762.68	65	0.000377	12	-	-
H-2-Kk	1	425	433	9	LPDDFTGCV	Consensus (ann/comblib_sidney2008/smm)	19.0	21156.29	21	2384.68	13	0.000667	19	-	-
H-2-Ld	1	60	68	9	SNVTWFHAI	Consensus (ann/smm)	19.15	35516.55	31	2709.13	7.3	-	-	-	-
H-2-Ld	1	129	137	9	KVCEFQFCN	Consensus (ann/smm)	19.2	36357.95	33	1827.38	5.4	-	-	-	-
H-2-Ld	1	510	518	9	VVVLSFELL	Consensus (ann/smm)	19.3	18190.19	9.6	21869.05	29	-	-	-	-
H-2-Ld	1	38	46	9	YPDKVFRSS	Consensus (ann/smm)	19.5	22817.16	14	16742.87	25	-	-	-	-
H-2-Ld	1	285	293	9	ITDAVDCAL	Consensus (ann/smm)	19.5	28346.50	19	11164.26	20	-	-	-	-
H-2-Ld	1	339	347	9	GEVFNATRF	Consensus (ann/smm)	19.5	29699.38	21	9222.10	18	-	-	-	-
H-2-Ld	1	605	613	9	SNQVAVLYQ	Consensus (ann/smm)	19.5	33556.05	27	4323.45	12	-	-	-	-
H-2-Kb	1	235	243	9	ITRFQTLLA	Consensus (ann/smm)	19.5	8731.84	14	5958.13	25	-	-	-	-
H-2-Kb	1	629	637	9	LTPTWRVYS	Consensus (ann/smm)	19.5	13554.29	21	3838.04	18	-	-	-	-
H-2-Kd	1	108	116	9	TTLDSKTQS	Consensus (ann/comblib_sidney2008/smm)	20.0	17943.69	20	10946.11	22	3.6e-05	1.4	-	-
H-2-Kd	1	158	166	9	RVYSSANNC	Consensus (ann/comblib_sidney2008/smm)	20.0	18271.86	20	11568.05	23	0.000807	20	-	-
H-2-Kd	1	189	197	9	LREFVFKNI	Consensus (ann/comblib_sidney2008/smm)	20.0	17864.66	20	4756.20	12	0.00198	35	-	-
H-2-Kd	1	259	267	9	TAGAAAYYV	Consensus (ann/comblib_sidney2008/smm)	20.0	18161.08	20	51553.72	49	0.000512	14	-	-
H-2-Kd	1	333	341	9	TNLCPFGEV	Consensus (ann/comblib_sidney2008/smm)	20.0	17992.29	20	34614.65	41	0.000496	14	-	-
H-2-Kd	1	353	361	9	WNRKRISNC	Consensus (ann/comblib_sidney2008/smm)	20.0	32576.19	54	8694.81	19	0.000802	20	-	-
H-2-Kd	1	399	407	9	SFVIRGDEV	Consensus (ann/comblib_sidney2008/smm)	20.0	7964.10	7.1	9252.52	20	0.00172	32	-	-
H-2-Kd	1	600	608	9	PGTNTSNQV	Consensus (ann/comblib_sidney2008/smm)	20.0	17358.01	19	9359.66	20	0.00182	33	-	-
H-2-Dd	1	16	24	9	VNLTTRTQL	Consensus (ann/comblib_sidney2008/smm)	20.0	42314.87	73	12424.53	17	0.000849	20	-	-
H-2-Dd	1	23	31	9	QLPPAYTNS	Consensus (ann/comblib_sidney2008/smm)	20.0	30682.55	20	58651.62	48	0.000502	13	-	-
H-2-Dd	1	111	119	9	DSKTQSLLI	Consensus (ann/comblib_sidney2008/smm)	20.0	30630.81	20	6284.63	7	0.00245	40	-	-
H-2-Dd	1	172	180	9	SQPFLMDLE	Consensus (ann/comblib_sidney2008/smm)	20.0	30498.19	20	62126.95	49	0.000143	3.5	-	-
H-2-Dd	1	249	257	9	LTPGDSSSG	Consensus (ann/comblib_sidney2008/smm)	20.0	30428.98	20	15932.36	22	0.000587	15	-	-
H-2-Dd	1	335	343	9	LCPFGEVFN	Consensus (ann/comblib_sidney2008/smm)	20.0	31268.03	22	15041.11	20	0.000328	7.8	-	-
H-2-Dd	1	353	361	9	WNRKRISNC	Consensus (ann/comblib_sidney2008/smm)	20.0	30640.75	20	90007.77	56	0.000317	7.5	-	-
H-2-Dd	1	454	462	9	RLFRKSNLK	Consensus (ann/comblib_sidney2008/smm)	20.0	29219.05	18	143311.16	63	0.000849	20	-	-
H-2-Dd	1	551	559	9	VLTESNKKF	Consensus (ann/comblib_sidney2008/smm)	20.0	36064.50	35	2607.83	2	0.000858	20	-	-
H-2-Dd	1	621	629	9	PVAIHADQL	Consensus (ann/comblib_sidney2008/smm)	20.0	35074.33	31	13100.26	18	0.000857	20	-	-
H-2-Dd	1	625	633	9	HADQLTPTW	Consensus (ann/comblib_sidney2008/smm)	20.0	30340.54	20	6986.83	8	0.00205	35	-	-
H-2-Ld	1	588	596	9	TPCSFGGVS	Consensus (ann/smm)	20.0	31261.26	23	8410.66	17	-	-	-	-
H-2-Kb	1	19	27	9	TTRTQLPPA	Consensus (ann/smm)	20.0	10318.37	16	5586.12	24	-	-	-	-
H-2-Kb	1	41	49	9	KVFRSSVLH	Consensus (ann/smm)	20.0	11237.07	17	5396.47	23	-	-	-	-
H-2-Kb	1	109	117	9	TLDSKTQSL	Consensus (ann/smm)	20.0	12030.27	19	4635.64	21	-	-	-	-
H-2-Kb	1	142	150	9	GVYYHKNNK	Consensus (ann/smm)	20.0	17389.97	28	2158.29	12	-	-	-	-
H-2-Db	1	22	30	9	TQLPPAYTN	Consensus (ann/comblib_sidney2008/smm)	20.0	41639.51	46	36865.49	20	6.97e-05	4.6	-	-
H-2-Db	1	115	123	9	QSLLIVNNA	Consensus (ann/comblib_sidney2008/smm)	20.0	39346.55	39	39320.59	20	0.000112	6.9	-	-
H-2-Db	1	195	203	9	KNIDGYFKI	Consensus (ann/comblib_sidney2008/smm)	20.0	29508.16	20	37464.51	20	0.000791	32	-	-
H-2-Db	1	223	231	9	LEPLVDLPI	Consensus (ann/comblib_sidney2008/smm)	20.0	35312.32	29	36696.11	20	7.13e-05	4.7	-	-
H-2-Db	1	234	242	9	NITRFQTLL	Consensus (ann/comblib_sidney2008/smm)	20.0	28900.55	19	39139.93	20	0.000897	34	-	-
H-2-Db	1	278	286	9	KYNENGTIT	Consensus (ann/comblib_sidney2008/smm)	20.0	35513.87	30	17362.81	13	0.000401	20	-	-
H-2-Db	1	490	498	9	FPLQSYGFQ	Consensus (ann/comblib_sidney2008/smm)	20.0	29299.15	20	155102.93	39	2.21e-05	1.7	-	-
H-2-Db	1	514	522	9	SFELLHAPA	Consensus (ann/comblib_sidney2008/smm)	20.0	36552.40	32	10829.79	8	0.000398	20	-	-
H-2-Kk	1	50	58	9	STQDLFLPF	Consensus (ann/comblib_sidney2008/smm)	20.0	34628.63	36	4585.96	20	0.000648	19	-	-
H-2-Kk	1	116	124	9	SLLIVNNAT	Consensus (ann/comblib_sidney2008/smm)	20.0	39378.05	46	4575.41	20	0.000573	17	-	-
H-2-Kk	1	448	456	9	NYNYLYRLF	Consensus (ann/comblib_sidney2008/smm)	20.0	16681.71	17	4502.25	20	0.0017	37	-	-
H-2-Kk	1	642	650	9	VFQTRAGCL	Consensus (ann/comblib_sidney2008/smm)	20.0	20633.63	20	4523.04	20	0.0034	54	-	-
H-2-Ld	1	267	275	9	VGYLQPRTF	Consensus (ann/smm)	20.05	13778.31	7.1	29773.51	33	-	-	-	-
H-2-Ld	1	596	604	9	SVITPGTNT	Consensus (ann/smm)	20.5	34126.13	28	5343.55	13	-	-	-	-
H-2-Kb	1	246	254	9	RSYLTPGDS	Consensus (ann/smm)	20.5	16568.39	26	2993.02	15	-	-	-	-
H-2-Kb	1	265	273	9	YYVGYLQPR	Consensus (ann/smm)	20.5	12786.85	20	4635.64	21	-	-	-	-
H-2-Kb	1	624	632	9	IHADQLTPT	Consensus (ann/smm)	20.5	13434.72	21	4257.06	20	-	-	-	-
H-2-Ld	1	390	398	9	LCFTNVYAD	Consensus (ann/smm)	20.8	37132.01	35	2425.66	6.6	-	-	-	-
H-2-Ld	1	316	324	9	SNFRVQPTE	Consensus (ann/smm)	20.85	36434.75	33	3434.23	8.7	-	-	-	-
H-2-Kd	1	234	242	9	NITRFQTLL	Consensus (ann/comblib_sidney2008/smm)	21.0	22273.22	27	5678.84	14	0.000906	21	-	-
H-2-Kd	1	269	277	9	YLQPRTFLL	Consensus (ann/comblib_sidney2008/smm)	21.0	22135.81	27	3509.62	8.8	0.000899	21	-	-
H-2-Kd	1	605	613	9	SNQVAVLYQ	Consensus (ann/comblib_sidney2008/smm)	21.0	18706.74	21	3374.89	8.5	0.00237	38	-	-
H-2-Kd	1	659	667	9	SYECDIPIG	Consensus (ann/comblib_sidney2008/smm)	21.0	16712.07	18	10598.88	21	0.00124	26	-	-
H-2-Dd	1	149	157	9	NKSWMESEF	Consensus (ann/comblib_sidney2008/smm)	21.0	36637.55	37	8021.95	9.7	0.000961	21	-	-
H-2-Dd	1	230	238	9	PIGINITRF	Consensus (ann/comblib_sidney2008/smm)	21.0	36874.16	38	4800.43	4.9	0.000899	21	-	-
H-2-Dd	1	507	515	9	PYRVVVLSF	Consensus (ann/comblib_sidney2008/smm)	21.0	39329.10	51	15569.69	21	0.000311	7.4	-	-
H-2-Ld	1	128	136	9	IKVCEFQFC	Consensus (ann/smm)	21.0	34286	28	5725.72	14	-	-	-	-
H-2-Ld	1	160	168	9	YSSANNCTF	Consensus (ann/smm)	21.0	22788.06	14	20788.83	28	-	-	-	-
H-2-Ld	1	554	562	9	ESNKKFLPF	Consensus (ann/smm)	21.0	33911.89	28	6009.38	14	-	-	-	-
H-2-Kb	1	205	213	9	SKHTPINLV	Consensus (ann/smm)	21.0	9697.77	15	6669.76	27	-	-	-	-
H-2-Kb	1	268	276	9	GYLQPRTFL	Consensus (ann/smm)	21.0	11672.92	18	5716.23	24	-	-	-	-
H-2-Kb	1	394	402	9	NVYADSFVI	Consensus (ann/smm)	21.0	11555.67	18	5522.17	24	-	-	-	-
H-2-Db	1	301	309	9	CTLKSFTVE	Consensus (ann/comblib_sidney2008/smm)	21.0	36566.64	32	42817.37	21	0.00024	14	-	-
H-2-Db	1	342	350	9	FNATRFASV	Consensus (ann/comblib_sidney2008/smm)	21.0	28658.60	19	66011.56	27	0.000415	21	-	-
H-2-Db	1	350	358	9	VYAWNRKRI	Consensus (ann/comblib_sidney2008/smm)	21.0	30030.26	21	9133.14	7.3	0.00042	21	-	-
H-2-Db	1	410	418	9	IAPGQTGKI	Consensus (ann/comblib_sidney2008/smm)	21.0	30052.70	21	35696.04	19	0.00046	22	-	-
H-2-Db	1	668	676	9	AGICASYQT	Consensus (ann/comblib_sidney2008/smm)	21.0	32391.67	24	40796.23	21	0.00019	12	-	-
H-2-Kk	1	552	560	9	LTESNKKFL	Consensus (ann/comblib_sidney2008/smm)	21.0	21887.64	21	1112.83	7.5	0.00187	39	-	-
H-2-Ld	1	224	232	9	EPLVDLPIG	Consensus (ann/smm)	21.15	37910.62	37	1769.42	5.3	-	-	-	-
H-2-Ld	1	86	94	9	FNDGVYFAS	Consensus (ann/smm)	21.4	37656.77	36	2522.49	6.8	-	-	-	-
H-2-Ld	1	158	166	9	RVYSSANNC	Consensus (ann/smm)	21.5	33162.97	26	7940.17	17	-	-	-	-
H-2-Ld	1	371	379	9	SASFSTFKC	Consensus (ann/smm)	21.5	34046.46	28	6278.13	15	-	-	-	-
H-2-Kb	1	40	48	9	DKVFRSSVL	Consensus (ann/smm)	21.5	14606.83	23	4346.20	20	-	-	-	-
H-2-Kb	1	136	144	9	CNDPFLGVY	Consensus (ann/smm)	21.5	17881.67	29	2612.82	14	-	-	-	-
H-2-Kb	1	301	309	9	CTLKSFTVE	Consensus (ann/smm)	21.5	16773.66	27	3251.70	16	-	-	-	-
H-2-Kb	1	514	522	9	SFELLHAPA	Consensus (ann/smm)	21.5	8889.61	14	7483.59	29	-	-	-	-
H-2-Kb	1	651	659	9	IGAEHVNNS	Consensus (ann/smm)	21.5	18364.01	30	2559.23	13	-	-	-	-
H-2-Kd	1	3	11	9	VFLVLLPLV	Consensus (ann/comblib_sidney2008/smm)	22.0	17812.15	19	28857.59	37	0.000975	22	-	-
H-2-Kd	1	48	56	9	LHSTQDLFL	Consensus (ann/comblib_sidney2008/smm)	22.0	9731.94	8.8	11383.09	22	0.00374	49	-	-
H-2-Kd	1	105	113	9	IFGTTLDSK	Consensus (ann/comblib_sidney2008/smm)	22.0	16859.91	18	11149.62	22	0.01	59	-	-
H-2-Kd	1	433	441	9	VIAWNSNNL	Consensus (ann/comblib_sidney2008/smm)	22.0	19483.47	22	6460.41	15	0.00371	49	-	-
H-2-Kd	1	538	546	9	CVNFNFNGL	Consensus (ann/comblib_sidney2008/smm)	22.0	26459.48	36	6327.91	15	0.000936	22	-	-
H-2-Kd	1	558	566	9	KFLPFQQFG	Consensus (ann/comblib_sidney2008/smm)	22.0	25698.24	34	10971.35	22	0.000669	18	-	-
H-2-Dd	1	30	38	9	NSFTRGVYY	Consensus (ann/comblib_sidney2008/smm)	22.0	24804.91	12	15969.08	22	0.00149	29	-	-
H-2-Dd	1	133	141	9	FQFCNDPFL	Consensus (ann/comblib_sidney2008/smm)	22.0	31512.21	22	9274.28	13	0.00353	50	-	-
H-2-Dd	1	181	189	9	GKQGNFKNL	Consensus (ann/comblib_sidney2008/smm)	22.0	31288.67	22	8040.44	9.7	0.01	68	-	-
H-2-Dd	1	510	518	9	VVVLSFELL	Consensus (ann/comblib_sidney2008/smm)	22.0	31300.52	22	16454.32	22	0.000327	7.8	-	-
H-2-Ld	1	218	226	9	QGFSALEPL	Consensus (ann/smm)	22.0	22095.12	13	24993.67	31	-	-	-	-
H-2-Ld	1	379	387	9	CYGVSPTKL	Consensus (ann/smm)	22.0	20247.27	12	27153.76	32	-	-	-	-
H-2-Kb	1	197	205	9	IDGYFKIYS	Consensus (ann/smm)	22.0	18246.76	29	3020.72	15	-	-	-	-
H-2-Kb	1	199	207	9	GYFKIYSKH	Consensus (ann/smm)	22.0	16137.58	25	3963.78	19	-	-	-	-
H-2-Kb	1	239	247	9	QTLLALHRS	Consensus (ann/smm)	22.0	17788.47	28	3105.35	16	-	-	-	-
H-2-Kb	1	285	293	9	ITDAVDCAL	Consensus (ann/smm)	22.0	9598.39	15	7212.90	29	-	-	-	-
H-2-Kb	1	300	308	9	KCTLKSFTV	Consensus (ann/smm)	22.0	9080.25	14	7818.26	30	-	-	-	-
H-2-Kb	1	487	495	9	NCYFPLQSY	Consensus (ann/smm)	22.0	15078.79	24	4296.45	20	-	-	-	-
H-2-Kb	1	635	643	9	VYSTGSNVF	Consensus (ann/smm)	22.0	11512.24	18	6224.58	26	-	-	-	-
H-2-Db	1	204	212	9	YSKHTPINL	Consensus (ann/comblib_sidney2008/smm)	22.0	30610.92	22	41554.69	21	0.00243	56	-	-
H-2-Db	1	306	314	9	FTVEKGIYQ	Consensus (ann/comblib_sidney2008/smm)	22.0	30806.96	22	75096.55	28	0.000144	8.7	-	-
H-2-Db	1	592	600	9	FGGVSVITP	Consensus (ann/comblib_sidney2008/smm)	22.0	32600.50	25	45250.15	22	0.000255	15	-	-
H-2-Db	1	614	622	9	DVNCTEVPV	Consensus (ann/comblib_sidney2008/smm)	22.0	35541.55	30	45774.12	22	0.000213	13	-	-
H-2-Db	1	654	662	9	EHVNNSYEC	Consensus (ann/comblib_sidney2008/smm)	22.0	44092.84	57	44016.96	22	0.000288	16	-	-
H-2-Kk	1	3	11	9	VFLVLLPLV	Consensus (ann/comblib_sidney2008/smm)	22.0	22893.57	22	3494.86	17	0.0013	31	-	-
H-2-Kk	1	95	103	9	TEKSNIIRG	Consensus (ann/comblib_sidney2008/smm)	22.0	24147.40	23	1388.13	8.7	0.000782	22	-	-
H-2-Kk	1	367	375	9	VLYNSASFS	Consensus (ann/comblib_sidney2008/smm)	22.0	41340.55	52	2057.93	12	0.000788	22	-	-
H-2-Kk	1	543	551	9	FNGLTGTGV	Consensus (ann/comblib_sidney2008/smm)	22.0	22386.77	22	144354.39	89	0.000142	4.5	-	-
H-2-Ld	1	194	202	9	FKNIDGYFK	Consensus (ann/smm)	22.15	38770.54	39	1765.35	5.3	-	-	-	-
H-2-Ld	1	139	147	9	PFLGVYYHK	Consensus (ann/smm)	22.5	32872.53	26	9546.19	19	-	-	-	-
H-2-Ld	1	407	415	9	VRQIAPGQT	Consensus (ann/smm)	22.5	35199.41	30	6836.44	15	-	-	-	-
H-2-Kb	1	32	40	9	FTRGVYYPD	Consensus (ann/smm)	22.5	18995.76	31	2799.69	14	-	-	-	-
H-2-Kb	1	259	267	9	TAGAAAYYV	Consensus (ann/smm)	22.5	10718.12	17	6920.06	28	-	-	-	-
H-2-Kb	1	396	404	9	YADSFVIRG	Consensus (ann/smm)	22.5	14355.67	22	5273.63	23	-	-	-	-
H-2-Kb	1	482	490	9	GVEGFNCYF	Consensus (ann/smm)	22.5	14127.33	22	5165.47	23	-	-	-	-
H-2-Ld	1	56	64	9	LPFFSNVTW	Consensus (ann/smm)	22.55	5181.84	3.1	51740.43	42	-	-	-	-
H-2-Ld	1	294	302	9	DPLSETKCT	Consensus (ann/smm)	22.6	38107.62	37	3205.01	8.2	-	-	-	-
H-2-Ld	1	85	93	9	PFNDGVYFA	Consensus (ann/smm)	22.65	38987.60	40	1777.58	5.3	-	-	-	-
H-2-Kd	1	31	39	9	SFTRGVYYP	Consensus (ann/comblib_sidney2008/smm)	23.0	19836.57	23	7520.73	17	0.00192	34	-	-
H-2-Kd	1	204	212	9	YSKHTPINL	Consensus (ann/comblib_sidney2008/smm)	23.0	26857.80	37	9891.45	21	0.00103	23	-	-
H-2-Kd	1	356	364	9	KRISNCVAD	Consensus (ann/comblib_sidney2008/smm)	23.0	19935.54	23	3328.59	8.4	0.00285	42	-	-
H-2-Kd	1	422	430	9	NYKLPDDFT	Consensus (ann/comblib_sidney2008/smm)	23.0	19896.75	23	8496.89	19	0.00267	41	-	-
H-2-Kd	1	444	452	9	KVGGNYNYL	Consensus (ann/comblib_sidney2008/smm)	23.0	19871.37	23	4076.24	9.8	0.00144	29	-	-
H-2-Kd	1	496	504	9	GFQPTNGVG	Consensus (ann/comblib_sidney2008/smm)	23.0	20050.19	23	6764.88	16	0.00453	53	-	-
H-2-Kd	1	658	666	9	NSYECDIPI	Consensus (ann/comblib_sidney2008/smm)	23.0	19912.47	23	9710.91	20	0.00185	33	-	-
H-2-Kd	1	672	680	9	ASYQTQTNS	Consensus (ann/comblib_sidney2008/smm)	23.0	24984.86	33	3351.66	8.4	0.00103	23	-	-
H-2-Dd	1	25	33	9	PPAYTNSFT	Consensus (ann/comblib_sidney2008/smm)	23.0	31954.11	23	13529.45	19	0.00298	45	-	-
H-2-Dd	1	207	215	9	HTPINLVRD	Consensus (ann/comblib_sidney2008/smm)	23.0	32013.29	23	125684	61	0.00055	14	-	-
H-2-Dd	1	256	264	9	SGWTAGAAA	Consensus (ann/comblib_sidney2008/smm)	23.0	32089.93	23	211485.21	68	0.000179	4.3	-	-
H-2-Dd	1	257	265	9	GWTAGAAAY	Consensus (ann/comblib_sidney2008/smm)	23.0	29888.95	19	17309.32	23	0.00452	57	-	-
H-2-Dd	1	421	429	9	YNYKLPDDF	Consensus (ann/comblib_sidney2008/smm)	23.0	31735.31	23	11648.77	16	0.00205	35	-	-
H-2-Dd	1	447	455	9	GNYNYLYRL	Consensus (ann/comblib_sidney2008/smm)	23.0	32013.29	23	15822.68	21	0.01	69	-	-
H-2-Dd	1	450	458	9	NYLYRLFRK	Consensus (ann/comblib_sidney2008/smm)	23.0	32130.56	23	376079.79	77	5.74e-05	1.4	-	-
H-2-Dd	1	461	469	9	LKPFERDIS	Consensus (ann/comblib_sidney2008/smm)	23.0	32035.11	23	108963.24	59	0.00074	18	-	-
H-2-Dd	1	462	470	9	KPFERDIST	Consensus (ann/comblib_sidney2008/smm)	23.0	32008.43	23	26502.08	32	0.00106	23	-	-
H-2-Dd	1	515	523	9	FELLHAPAT	Consensus (ann/comblib_sidney2008/smm)	23.0	43181.16	80	12950.31	18	0.00104	23	-	-
H-2-Ld	1	425	433	9	LPDDFTGCV	Consensus (ann/smm)	23.0	22263.83	14	26596.84	32	-	-	-	-
H-2-Ld	1	621	629	9	PVAIHADQL	Consensus (ann/smm)	23.0	32799.71	26	10347.37	20	-	-	-	-
H-2-Kb	1	86	94	9	FNDGVYFAS	Consensus (ann/smm)	23.0	17659.41	28	3682.22	18	-	-	-	-
H-2-Kb	1	341	349	9	VFNATRFAS	Consensus (ann/smm)	23.0	14312.25	22	5663.83	24	-	-	-	-
H-2-Kb	1	608	616	9	VAVLYQDVN	Consensus (ann/smm)	23.0	17803.29	29	3452.31	17	-	-	-	-
H-2-Db	1	49	57	9	HSTQDLFLP	Consensus (ann/comblib_sidney2008/smm)	23.0	36046.54	31	50306.02	23	0.000295	16	-	-
H-2-Db	1	242	250	9	LALHRSYLT	Consensus (ann/comblib_sidney2008/smm)	23.0	38377.39	36	48374.89	23	4.72e-05	3.3	-	-
H-2-Db	1	267	275	9	VGYLQPRTF	Consensus (ann/comblib_sidney2008/smm)	23.0	31649.59	23	16696.29	12	0.00326	63	-	-
H-2-Db	1	540	548	9	NFNFNGLTG	Consensus (ann/comblib_sidney2008/smm)	23.0	37788.60	35	10486.24	7.9	0.000504	23	-	-
H-2-Db	1	634	642	9	RVYSTGSNV	Consensus (ann/comblib_sidney2008/smm)	23.0	31283.93	23	47601.43	23	0.00167	48	-	-
H-2-Kk	1	120	128	9	VNNATNVVI	Consensus (ann/comblib_sidney2008/smm)	23.0	24043.89	23	77166.71	81	0.000787	22	-	-
H-2-Kk	1	236	244	9	TRFQTLLAL	Consensus (ann/comblib_sidney2008/smm)	23.0	24019.98	23	29002.14	60	0.000781	22	-	-
H-2-Kk	1	368	376	9	LYNSASFST	Consensus (ann/comblib_sidney2008/smm)	23.0	42450.61	57	5603.12	23	0.000309	9.2	-	-
H-2-Kk	1	590	598	9	CSFGGVSVI	Consensus (ann/comblib_sidney2008/smm)	23.0	27000.87	26	5564.55	23	0.000394	13	-	-
H-2-Ld	1	134	142	9	QFCNDPFLG	Consensus (ann/smm)	23.1	39165.18	40	2232.70	6.2	-	-	-	-
H-2-Ld	1	99	107	9	NIIRGWIFG	Consensus (ann/smm)	23.5	33560.03	27	10686.36	20	-	-	-	-
H-2-Ld	1	202	210	9	KIYSKHTPI	Consensus (ann/smm)	23.5	19851.17	12	33793.25	35	-	-	-	-
H-2-Ld	1	412	420	9	PGQTGKIAD	Consensus (ann/smm)	23.5	35196.37	30	8488.48	17	-	-	-	-
H-2-Ld	1	415	423	9	TGKIADYNY	Consensus (ann/smm)	23.5	36727.64	34	5306.77	13	-	-	-	-
H-2-Kb	1	37	45	9	YYPDKVFRS	Consensus (ann/smm)	23.5	14502.75	23	5716.23	24	-	-	-	-
H-2-Kb	1	266	274	9	YVGYLQPRT	Consensus (ann/smm)	23.5	12046.68	19	6856.62	28	-	-	-	-
H-2-Kb	1	395	403	9	VYADSFVIR	Consensus (ann/smm)	23.5	13936.63	22	5889.93	25	-	-	-	-
H-2-Kd	1	208	216	9	TPINLVRDL	Consensus (ann/comblib_sidney2008/smm)	24.0	20355.78	24	2987.17	7.6	0.00174	32	-	-
H-2-Kd	1	299	307	9	TKCTLKSFT	Consensus (ann/comblib_sidney2008/smm)	24.0	16078.32	17	12452.60	24	0.00122	26	-	-
H-2-Kd	1	316	324	9	SNFRVQPTE	Consensus (ann/comblib_sidney2008/smm)	24.0	20597.72	24	4912.02	13	0.00475	54	-	-
H-2-Kd	1	377	385	9	FKCYGVSPT	Consensus (ann/comblib_sidney2008/smm)	24.0	20728.72	24	15005.83	26	0.000558	15	-	-
H-2-Kd	1	475	483	9	AGSTPCNGV	Consensus (ann/comblib_sidney2008/smm)	24.0	20372.30	24	11974.57	23	0.0015	29	-	-
H-2-Kd	1	602	610	9	TNTSNQVAV	Consensus (ann/comblib_sidney2008/smm)	24.0	19043.50	21	12567.82	24	0.00135	28	-	-
H-2-Kd	1	624	632	9	IHADQLTPT	Consensus (ann/comblib_sidney2008/smm)	24.0	7566.11	6.8	12801.47	24	0.00187	34	-	-
H-2-Dd	1	377	385	9	FKCYGVSPT	Consensus (ann/comblib_sidney2008/smm)	24.0	41686.39	68	14298.15	20	0.00112	24	-	-
H-2-Dd	1	384	392	9	PTKLNDLCF	Consensus (ann/comblib_sidney2008/smm)	24.0	36409.12	36	8595.68	12	0.00117	24	-	-
H-2-Dd	1	394	402	9	NVYADSFVI	Consensus (ann/comblib_sidney2008/smm)	24.0	32255.27	24	33828.29	37	0.000664	16	-	-
H-2-Dd	1	395	403	9	VYADSFVIR	Consensus (ann/comblib_sidney2008/smm)	24.0	31159.27	21	17958.91	24	0.00383	52	-	-
H-2-Dd	1	428	436	9	DFTGCVIAW	Consensus (ann/comblib_sidney2008/smm)	24.0	32417.25	24	2450.64	1.8	0.01	78	-	-
H-2-Dd	1	495	503	9	YGFQPTNGV	Consensus (ann/comblib_sidney2008/smm)	24.0	33146.46	26	17835.28	24	0.000206	5	-	-
H-2-Dd	1	629	637	9	LTPTWRVYS	Consensus (ann/comblib_sidney2008/smm)	24.0	29970.23	19	119475.81	60	0.00115	24	-	-
H-2-Ld	1	120	128	9	VNNATNVVI	Consensus (ann/smm)	24.0	35224.55	30	8888.53	18	-	-	-	-
H-2-Ld	1	456	464	9	FRKSNLKPF	Consensus (ann/smm)	24.0	37701.18	36	4343.40	12	-	-	-	-
H-2-Kb	1	26	34	9	PAYTNSFTR	Consensus (ann/smm)	24.0	16216.52	26	4842.95	22	-	-	-	-
H-2-Kb	1	115	123	9	QSLLIVNNA	Consensus (ann/smm)	24.0	11602.15	18	7746.58	30	-	-	-	-
H-2-Kb	1	162	170	9	SANNCTFEY	Consensus (ann/smm)	24.0	17438.01	28	4406.66	20	-	-	-	-
H-2-Kb	1	277	285	9	LKYNENGTI	Consensus (ann/smm)	24.0	14561.55	23	5917.11	25	-	-	-	-
H-2-Kb	1	596	604	9	SVITPGTNT	Consensus (ann/smm)	24.0	9772.67	15	8997.25	33	-	-	-	-
H-2-Db	1	55	63	9	FLPFFSNVT	Consensus (ann/comblib_sidney2008/smm)	24.0	32406.73	24	381610.22	54	0.000347	18	-	-
H-2-Db	1	125	133	9	NVVIKVCEF	Consensus (ann/comblib_sidney2008/smm)	24.0	31787.21	23	53409.68	24	0.00147	45	-	-
H-2-Db	1	162	170	9	SANNCTFEY	Consensus (ann/comblib_sidney2008/smm)	24.0	32254.57	24	23693	15	0.00138	43	-	-
H-2-Db	1	247	255	9	SYLTPGDSS	Consensus (ann/comblib_sidney2008/smm)	24.0	44994.04	62	51954.12	24	0.000427	21	-	-
H-2-Db	1	393	401	9	TNVYADSFV	Consensus (ann/comblib_sidney2008/smm)	24.0	32005.32	24	54906.02	24	0.00228	55	-	-
H-2-Db	1	437	445	9	NSNNLDSKV	Consensus (ann/comblib_sidney2008/smm)	24.0	32028.53	24	14475.05	10	0.00305	62	-	-
H-2-Db	1	515	523	9	FELLHAPAT	Consensus (ann/comblib_sidney2008/smm)	24.0	34995.50	29	54528.05	24	3.48e-05	2.5	-	-
H-2-Db	1	525	533	9	CGPKKSTNL	Consensus (ann/comblib_sidney2008/smm)	24.0	28099.17	18	52798.31	24	0.000723	30	-	-
H-2-Db	1	625	633	9	HADQLTPTW	Consensus (ann/comblib_sidney2008/smm)	24.0	31848.83	23	52193.93	24	0.00249	57	-	-
H-2-Kk	1	39	47	9	PDKVFRSSV	Consensus (ann/comblib_sidney2008/smm)	24.0	25271.41	24	4681.98	21	0.00147	34	-	-
H-2-Kk	1	54	62	9	LFLPFFSNV	Consensus (ann/comblib_sidney2008/smm)	24.0	38698.89	44	5880.71	24	0.000262	8	-	-
H-2-Kk	1	186	194	9	FKNLREFVF	Consensus (ann/comblib_sidney2008/smm)	24.0	25172.08	24	7896.42	30	7.85e-05	2.4	-	-
H-2-Kk	1	274	282	9	TFLLKYNEN	Consensus (ann/comblib_sidney2008/smm)	24.0	41005.54	51	5760.10	24	0.000351	12	-	-
H-2-Kk	1	370	378	9	NSASFSTFK	Consensus (ann/comblib_sidney2008/smm)	24.0	44369.93	67	1062.75	7.4	0.000886	24	-	-
H-2-Ld	1	236	244	9	TRFQTLLAL	Consensus (ann/smm)	24.5	37532.70	36	5306.77	13	-	-	-	-
H-2-Ld	1	430	438	9	TGCVIAWNS	Consensus (ann/smm)	24.5	33881.46	28	11609.94	21	-	-	-	-
H-2-Ld	1	498	506	9	QPTNGVGYQ	Consensus (ann/smm)	24.5	26901.14	18	26051.34	31	-	-	-	-
H-2-Ld	1	517	525	9	LLHAPATVC	Consensus (ann/smm)	24.5	34819.50	29	11036.47	20	-	-	-	-
H-2-Kb	1	34	42	9	RGVYYPDKV	Consensus (ann/smm)	24.5	7985.15	13	10570.85	36	-	-	-	-
H-2-Kb	1	104	112	9	WIFGTTLDS	Consensus (ann/smm)	24.5	16889.66	27	5001.61	22	-	-	-	-
H-2-Kb	1	147	155	9	KNNKSWMES	Consensus (ann/smm)	24.5	15636.04	25	5598.99	24	-	-	-	-
H-2-Kb	1	434	442	9	IAWNSNNLD	Consensus (ann/smm)	24.5	19997.33	33	3221.88	16	-	-	-	-
H-2-Kd	1	93	101	9	ASTEKSNII	Consensus (ann/comblib_sidney2008/smm)	25.0	21702.05	26	5460.85	14	0.0012	25	-	-
H-2-Kd	1	215	223	9	DLPQGFSAL	Consensus (ann/comblib_sidney2008/smm)	25.0	22705.37	28	13939.91	25	0.000211	6.3	-	-
H-2-Kd	1	255	263	9	SSGWTAGAA	Consensus (ann/comblib_sidney2008/smm)	25.0	27195.85	38	13748.65	25	0.000854	21	-	-
H-2-Kd	1	408	416	9	RQIAPGQTG	Consensus (ann/comblib_sidney2008/smm)	25.0	21437.63	25	9210.01	20	0.00155	30	-	-
H-2-Kd	1	460	468	9	NLKPFERDI	Consensus (ann/comblib_sidney2008/smm)	25.0	30487.63	47	13654	25	0.00113	25	-	-
H-2-Kd	1	585	593	9	LDITPCSFG	Consensus (ann/comblib_sidney2008/smm)	25.0	19315.76	22	13190.46	25	0.00123	26	-	-
H-2-Dd	1	60	68	9	SNVTWFHAI	Consensus (ann/comblib_sidney2008/smm)	25.0	32830.94	25	23295.93	29	0.00085	20	-	-
H-2-Dd	1	106	114	9	FGTTLDSKT	Consensus (ann/comblib_sidney2008/smm)	25.0	32874.67	25	2919.31	2.4	0.00139	28	-	-
H-2-Dd	1	198	206	9	DGYFKIYSK	Consensus (ann/comblib_sidney2008/smm)	25.0	32949.81	25	120581.31	60	9.29e-05	2.4	-	-
H-2-Dd	1	374	382	9	FSTFKCYGV	Consensus (ann/comblib_sidney2008/smm)	25.0	37428.06	41	18762.04	25	0.00117	24	-	-
H-2-Dd	1	399	407	9	SFVIRGDEV	Consensus (ann/comblib_sidney2008/smm)	25.0	32807.51	25	72824.92	52	0.000461	12	-	-
H-2-Dd	1	453	461	9	YRLFRKSNL	Consensus (ann/comblib_sidney2008/smm)	25.0	34573.58	30	18935.64	25	0.000309	7.4	-	-
H-2-Ld	1	67	75	9	AIHVSGTNG	Consensus (ann/smm)	25.0	32196.69	25	16589.37	25	-	-	-	-
H-2-Ld	1	515	523	9	FELLHAPAT	Consensus (ann/smm)	25.0	37963.59	37	4873.38	13	-	-	-	-
H-2-Ld	1	541	549	9	FNFNGLTGT	Consensus (ann/smm)	25.0	34804.05	29	11907.76	21	-	-	-	-
H-2-Ld	1	552	560	9	LTESNKKFL	Consensus (ann/smm)	25.0	31109.76	23	18916.03	27	-	-	-	-
H-2-Ld	1	556	564	9	NKKFLPFQQ	Consensus (ann/smm)	25.0	37962.76	37	5162.14	13	-	-	-	-
H-2-Ld	1	658	666	9	NSYECDIPI	Consensus (ann/smm)	25.0	33475.53	27	13391.52	23	-	-	-	-
H-2-Kb	1	363	371	9	ADYSVLYNS	Consensus (ann/smm)	25.0	20994.84	35	2918.17	15	-	-	-	-
H-2-Db	1	4	12	9	FLVLLPLVS	Consensus (ann/comblib_sidney2008/smm)	25.0	36226.81	31	21558.57	15	0.000548	25	-	-
H-2-Db	1	111	119	9	DSKTQSLLI	Consensus (ann/comblib_sidney2008/smm)	25.0	44291.25	58	59788.82	25	0.000131	8	-	-
H-2-Db	1	121	129	9	NNATNVVIK	Consensus (ann/comblib_sidney2008/smm)	25.0	41460.59	46	58159.41	25	0.000558	25	-	-
H-2-Db	1	315	323	9	TSNFRVQPT	Consensus (ann/comblib_sidney2008/smm)	25.0	37730.98	35	59926.65	25	0.000122	7.6	-	-
H-2-Db	1	370	378	9	NSASFSTFK	Consensus (ann/comblib_sidney2008/smm)	25.0	39338.89	39	59926.65	25	6.65e-05	4.4	-	-
H-2-Db	1	408	416	9	RQIAPGQTG	Consensus (ann/comblib_sidney2008/smm)	25.0	37781.63	35	58427.86	25	0.000115	7.1	-	-
H-2-Kk	1	97	105	9	KSNIIRGWI	Consensus (ann/comblib_sidney2008/smm)	25.0	26328.40	25	2130.25	13	0.00092	25	-	-
H-2-Kk	1	402	410	9	IRGDEVRQI	Consensus (ann/comblib_sidney2008/smm)	25.0	26703.37	26	4671.22	21	0.00094	25	-	-
H-2-Kk	1	450	458	9	NYLYRLFRK	Consensus (ann/comblib_sidney2008/smm)	25.0	42615.38	57	6315.82	25	0.000671	20	-	-
H-2-Kk	1	484	492	9	EGFNCYFPL	Consensus (ann/comblib_sidney2008/smm)	25.0	30595.03	30	6301.30	25	0.000425	14	-	-
H-2-Kk	1	630	638	9	TPTWRVYST	Consensus (ann/comblib_sidney2008/smm)	25.0	35040.57	37	4564.89	20	0.000953	25	-	-
H-2-Ld	1	78	86	9	RFDNPVLPF	Consensus (ann/smm)	25.5	35428.66	31	11138.58	20	-	-	-	-
H-2-Ld	1	383	391	9	SPTKLNDLC	Consensus (ann/smm)	25.5	33851.79	27	15769.94	24	-	-	-	-
H-2-Kb	1	502	510	9	GVGYQPYRV	Consensus (ann/smm)	25.5	12996.91	20	8319.74	31	-	-	-	-
H-2-Kd	1	58	66	9	FFSNVTWFH	Consensus (ann/comblib_sidney2008/smm)	26.0	21775.67	26	2919.17	7.4	0.00389	50	-	-
H-2-Kd	1	119	127	9	IVNNATNVV	Consensus (ann/comblib_sidney2008/smm)	26.0	18666.30	21	14068.90	26	0.00132	27	-	-
H-2-Kd	1	143	151	9	VYYHKNNKS	Consensus (ann/comblib_sidney2008/smm)	26.0	12258.24	13	14496.39	26	0.00163	31	-	-
H-2-Kd	1	516	524	9	ELLHAPATV	Consensus (ann/comblib_sidney2008/smm)	26.0	18238.08	20	206186.39	77	0.00123	26	-	-
H-2-Kd	1	525	533	9	CGPKKSTNL	Consensus (ann/comblib_sidney2008/smm)	26.0	16852.97	18	14004.25	26	0.00168	32	-	-
H-2-Kd	1	547	555	9	TGTGVLTES	Consensus (ann/comblib_sidney2008/smm)	26.0	22537.95	28	5562.37	14	0.00127	26	-	-
H-2-Dd	1	11	19	9	VSSQCVNLT	Consensus (ann/comblib_sidney2008/smm)	26.0	42266.38	72	9168.11	13	0.00128	26	-	-
H-2-Dd	1	199	207	9	GYFKIYSKH	Consensus (ann/comblib_sidney2008/smm)	26.0	33053.35	26	20057.65	26	0.01	83	-	-
H-2-Dd	1	261	269	9	GAAAYYVGY	Consensus (ann/comblib_sidney2008/smm)	26.0	28923.69	17	19919.57	26	0.00351	49	-	-
H-2-Dd	1	262	270	9	AAAYYVGYL	Consensus (ann/comblib_sidney2008/smm)	26.0	21222.31	7.0	19646.27	26	0.00155	30	-	-
H-2-Dd	1	404	412	9	GDEVRQIAP	Consensus (ann/comblib_sidney2008/smm)	26.0	33053.71	26	310656.18	73	0.000725	17	-	-
H-2-Dd	1	470	478	9	TEIYQAGST	Consensus (ann/comblib_sidney2008/smm)	26.0	40537.51	59	20103.89	26	0.00108	23	-	-
H-2-Dd	1	547	555	9	TGTGVLTES	Consensus (ann/comblib_sidney2008/smm)	26.0	28648.68	17	109214.42	59	0.00126	26	-	-
H-2-Dd	1	610	618	9	VLYQDVNCT	Consensus (ann/comblib_sidney2008/smm)	26.0	43437	83	18292.79	25	0.0013	26	-	-
H-2-Dd	1	651	659	9	IGAEHVNNS	Consensus (ann/comblib_sidney2008/smm)	26.0	33368.49	26	111758.35	59	0.000233	5.6	-	-
H-2-Ld	1	79	87	9	FDNPVLPFN	Consensus (ann/smm)	26.0	40779.89	46	2112.66	6	-	-	-	-
H-2-Kb	1	24	32	9	LPPAYTNSF	Consensus (ann/smm)	26.0	14026.95	22	7854.35	30	-	-	-	-
H-2-Kb	1	55	63	9	FLPFFSNVT	Consensus (ann/smm)	26.0	14239.04	22	7764.44	30	-	-	-	-
H-2-Kb	1	78	86	9	RFDNPVLPF	Consensus (ann/smm)	26.0	7628.42	12	12679.73	40	-	-	-	-
H-2-Db	1	5	13	9	LVLLPLVSS	Consensus (ann/comblib_sidney2008/smm)	26.0	42302.05	49	60620.57	26	0.000178	12	-	-
H-2-Db	1	236	244	9	TRFQTLLAL	Consensus (ann/comblib_sidney2008/smm)	26.0	17982.18	8.0	65105.85	26	0.0031	62	-	-
H-2-Db	1	291	299	9	CALDPLSET	Consensus (ann/comblib_sidney2008/smm)	26.0	40349.77	42	39593.14	21	0.000581	26	-	-
H-2-Db	1	399	407	9	SFVIRGDEV	Consensus (ann/comblib_sidney2008/smm)	26.0	33415.09	26	11984.50	8.8	0.000652	28	-	-
H-2-Db	1	435	443	9	AWNSNNLDS	Consensus (ann/comblib_sidney2008/smm)	26.0	46294.78	71	27645.22	17	0.000574	26	-	-
H-2-Db	1	508	516	9	YRVVVLSFE	Consensus (ann/comblib_sidney2008/smm)	26.0	44241.44	58	63770.53	26	0.000356	19	-	-
H-2-Db	1	532	540	9	NLVKNKCVN	Consensus (ann/comblib_sidney2008/smm)	26.0	37705.27	34	13292.91	9.4	0.000571	26	-	-
H-2-Db	1	629	637	9	LTPTWRVYS	Consensus (ann/comblib_sidney2008/smm)	26.0	37768.16	35	65105.85	26	0.00036	19	-	-
H-2-Kk	1	48	56	9	LHSTQDLFL	Consensus (ann/comblib_sidney2008/smm)	26.0	27283.97	26	3107.63	16	0.00164	36	-	-
H-2-Kk	1	197	205	9	IDGYFKIYS	Consensus (ann/comblib_sidney2008/smm)	26.0	27043.27	26	5253.27	22	0.02	90	-	-
H-2-Kk	1	304	312	9	KSFTVEKGI	Consensus (ann/comblib_sidney2008/smm)	26.0	27061.42	26	572.04	4.9	0.00312	52	-	-
H-2-Kk	1	441	449	9	LDSKVGGNY	Consensus (ann/comblib_sidney2008/smm)	26.0	27249.15	26	5437.88	23	0.00311	52	-	-
H-2-Kk	1	508	516	9	YRVVVLSFE	Consensus (ann/comblib_sidney2008/smm)	26.0	43040.28	59	1436.91	8.9	0.00097	26	-	-
H-2-Kk	1	526	534	9	GPKKSTNLV	Consensus (ann/comblib_sidney2008/smm)	26.0	31007.26	31	4813.16	21	0.00101	26	-	-
H-2-Kk	1	633	641	9	WRVYSTGSN	Consensus (ann/comblib_sidney2008/smm)	26.0	42329.07	56	3576.27	17	0.000965	26	-	-
H-2-Ld	1	101	109	9	IRGWIFGTT	Consensus (ann/smm)	26.5	32590.98	25	21420.52	28	-	-	-	-
H-2-Ld	1	499	507	9	PTNGVGYQP	Consensus (ann/smm)	26.5	39490.29	41	4817.59	12	-	-	-	-
H-2-Ld	1	525	533	9	CGPKKSTNL	Consensus (ann/smm)	26.5	26621.43	17	36968.34	36	-	-	-	-
H-2-Kb	1	1	9	9	MFVFLVLLP	Consensus (ann/smm)	26.5	16797.63	27	6267.73	26	-	-	-	-
H-2-Kb	1	456	464	9	FRKSNLKPF	Consensus (ann/smm)	26.5	14547.53	23	7746.58	30	-	-	-	-
H-2-Kb	1	504	512	9	GYQPYRVVV	Consensus (ann/smm)	26.5	12243.26	19	9618.56	34	-	-	-	-
H-2-Ld	1	324	332	9	ESIVRFPNI	Consensus (ann/smm)	26.55	40868.67	46	2617.16	7.1	-	-	-	-
H-2-Kd	1	126	134	9	VVIKVCEFQ	Consensus (ann/comblib_sidney2008/smm)	27.0	22315.68	27	3734.74	9.2	0.01	64	-	-
H-2-Kd	1	160	168	9	YSSANNCTF	Consensus (ann/comblib_sidney2008/smm)	27.0	30427.33	47	15968.35	27	0.000461	13	-	-
H-2-Kd	1	221	229	9	SALEPLVDL	Consensus (ann/comblib_sidney2008/smm)	27.0	24973.77	33	15931.62	27	0.00015	4.6	-	-
H-2-Kd	1	310	318	9	KGIYQTSNF	Consensus (ann/comblib_sidney2008/smm)	27.0	22205.37	27	2144.17	5.8	0.00247	39	-	-
H-2-Kd	1	409	417	9	QIAPGQTGK	Consensus (ann/comblib_sidney2008/smm)	27.0	31536.45	51	9468.04	20	0.00128	27	-	-
H-2-Kd	1	517	525	9	LLHAPATVC	Consensus (ann/comblib_sidney2008/smm)	27.0	25689.91	34	15461.80	27	0.000406	12	-	-
H-2-Dd	1	58	66	9	FFSNVTWFH	Consensus (ann/comblib_sidney2008/smm)	27.0	38785.64	48	17469.48	24	0.00135	27	-	-
H-2-Dd	1	120	128	9	VNNATNVVI	Consensus (ann/comblib_sidney2008/smm)	27.0	33597.08	27	11648.77	16	0.00188	34	-	-
H-2-Dd	1	350	358	9	VYAWNRKRI	Consensus (ann/comblib_sidney2008/smm)	27.0	33713.98	27	7590.67	9	0.00208	36	-	-
H-2-Dd	1	444	452	9	KVGGNYNYL	Consensus (ann/comblib_sidney2008/smm)	27.0	24194.99	9.7	20714.76	27	0.01	70	-	-
H-2-Dd	1	464	472	9	FERDISTEI	Consensus (ann/comblib_sidney2008/smm)	27.0	33743.54	27	10648.29	15	0.00319	47	-	-
H-2-Dd	1	616	624	9	NCTEVPVAI	Consensus (ann/comblib_sidney2008/smm)	27.0	33681.17	27	13100.26	18	0.01	70	-	-
H-2-Dd	1	619	627	9	EVPVAIHAD	Consensus (ann/comblib_sidney2008/smm)	27.0	33444.39	27	114361.54	59	0.000319	7.6	-	-
H-2-Ld	1	119	127	9	IVNNATNVV	Consensus (ann/smm)	27.0	35431.74	31	14185.02	23	-	-	-	-
H-2-Kb	1	169	177	9	EYVSQPFLM	Consensus (ann/smm)	27.0	13434.57	21	8812.72	33	-	-	-	-
H-2-Kb	1	637	645	9	STGSNVFQT	Consensus (ann/smm)	27.0	13623.54	21	9080.50	33	-	-	-	-
H-2-Kb	1	641	649	9	NVFQTRAGC	Consensus (ann/smm)	27.0	11893.34	18	10425.81	36	-	-	-	-
H-2-Db	1	34	42	9	RGVYYPDKV	Consensus (ann/comblib_sidney2008/smm)	27.0	34097.33	27	68017.40	27	0.00324	63	-	-
H-2-Db	1	54	62	9	LFLPFFSNV	Consensus (ann/comblib_sidney2008/smm)	27.0	33824.33	27	47273.74	23	0.00163	47	-	-
H-2-Db	1	300	308	9	KCTLKSFTV	Consensus (ann/comblib_sidney2008/smm)	27.0	36968.84	33	68331.35	27	0.000577	26	-	-
H-2-Db	1	362	370	9	VADYSVLYN	Consensus (ann/comblib_sidney2008/smm)	27.0	39230.51	38	35368.77	19	0.000605	27	-	-
H-2-Db	1	453	461	9	YRLFRKSNL	Consensus (ann/comblib_sidney2008/smm)	27.0	39467.62	39	49501.69	23	0.000624	27	-	-
H-2-Db	1	593	601	9	GGVSVITPG	Consensus (ann/comblib_sidney2008/smm)	27.0	38279.53	36	68488.87	27	0.000103	6.4	-	-
H-2-Kk	1	61	69	9	NVTWFHAIH	Consensus (ann/comblib_sidney2008/smm)	27.0	41194.55	52	6567.95	26	0.00102	27	-	-
H-2-Kk	1	149	157	9	NKSWMESEF	Consensus (ann/comblib_sidney2008/smm)	27.0	27481.59	27	11652.79	37	0.000414	13	-	-
H-2-Kk	1	175	183	9	FLMDLEGKQ	Consensus (ann/comblib_sidney2008/smm)	27.0	44348.33	66	6845.89	27	0.000518	16	-	-
H-2-Kk	1	392	400	9	FTNVYADSF	Consensus (ann/comblib_sidney2008/smm)	27.0	27385.42	27	10009.91	34	0.000325	9.6	-	-
H-2-Kk	1	456	464	9	FRKSNLKPF	Consensus (ann/comblib_sidney2008/smm)	27.0	28025.69	27	3527.20	17	0.00192	40	-	-
H-2-Kk	1	576	584	9	VRDPQTLEI	Consensus (ann/comblib_sidney2008/smm)	27.0	28044.19	27	2205.11	13	0.00108	28	-	-
H-2-Ld	1	232	240	9	GINITRFQT	Consensus (ann/smm)	27.4	42194.18	52	763.54	2.8	-	-	-	-
H-2-Ld	1	278	286	9	KYNENGTIT	Consensus (ann/smm)	27.5	36425.28	33	13299.34	22	-	-	-	-
H-2-Ld	1	562	570	9	FQQFGRDIA	Consensus (ann/smm)	27.5	39058.11	40	6789.38	15	-	-	-	-
H-2-Kb	1	348	356	9	ASVYAWNRK	Consensus (ann/smm)	27.5	18006.89	29	6167.51	26	-	-	-	-
H-2-Kb	1	373	381	9	SFSTFKCYG	Consensus (ann/smm)	27.5	13566.03	21	9164.53	34	-	-	-	-
H-2-Kb	1	563	571	9	QQFGRDIAD	Consensus (ann/smm)	27.5	23473.75	40	2924.89	15	-	-	-	-
H-2-Kb	1	609	617	9	AVLYQDVNC	Consensus (ann/smm)	27.5	11327.65	18	10967.56	37	-	-	-	-
H-2-Kd	1	37	45	9	YYPDKVFRS	Consensus (ann/comblib_sidney2008/smm)	28.0	27662.96	39	16798.09	28	0.000923	22	-	-
H-2-Kd	1	65	73	9	FHAIHVSGT	Consensus (ann/comblib_sidney2008/smm)	28.0	22046.89	27	29057.62	37	0.00136	28	-	-
H-2-Kd	1	89	97	9	GVYFASTEK	Consensus (ann/comblib_sidney2008/smm)	28.0	20994.84	25	17071.04	28	0.00166	31	-	-
H-2-Kd	1	237	245	9	RFQTLLALH	Consensus (ann/comblib_sidney2008/smm)	28.0	22973.97	28	8095.80	18	0.01	73	-	-
H-2-Kd	1	317	325	9	NFRVQPTES	Consensus (ann/comblib_sidney2008/smm)	28.0	22516.51	28	7607.82	17	0.00242	39	-	-
H-2-Kd	1	345	353	9	TRFASVYAW	Consensus (ann/comblib_sidney2008/smm)	28.0	24770.59	32	17388.42	28	7.4e-05	2.6	-	-
H-2-Kd	1	346	354	9	RFASVYAWN	Consensus (ann/comblib_sidney2008/smm)	28.0	22599.97	28	10870.76	22	0.02	88	-	-
H-2-Kd	1	365	373	9	YSVLYNSAS	Consensus (ann/comblib_sidney2008/smm)	28.0	31662.59	51	16759.46	28	0.000287	8.2	-	-
H-2-Kd	1	437	445	9	NSNNLDSKV	Consensus (ann/comblib_sidney2008/smm)	28.0	22639.87	28	4542.13	12	0.00226	37	-	-
H-2-Kd	1	471	479	9	EIYQAGSTP	Consensus (ann/comblib_sidney2008/smm)	28.0	22694.07	28	14496.39	26	0.00157	30	-	-
H-2-Kd	1	509	517	9	RVVVLSFEL	Consensus (ann/comblib_sidney2008/smm)	28.0	18907.99	21	16836.82	28	0.00399	50	-	-
H-2-Dd	1	242	250	9	LALHRSYLT	Consensus (ann/comblib_sidney2008/smm)	28.0	34101.40	28	45214.74	43	0.000436	9.9	-	-
H-2-Dd	1	258	266	9	WTAGAAAYY	Consensus (ann/comblib_sidney2008/smm)	28.0	30126.92	19	22247.44	28	0.00295	44	-	-
H-2-Dd	1	417	425	9	KIADYNYKL	Consensus (ann/comblib_sidney2008/smm)	28.0	33827.25	28	12481.88	17	0.02	93	-	-
H-2-Dd	1	538	546	9	CVNFNFNGL	Consensus (ann/comblib_sidney2008/smm)	28.0	35431.35	33	21992.77	28	0.000611	15	-	-
H-2-Dd	1	563	571	9	QQFGRDIAD	Consensus (ann/comblib_sidney2008/smm)	28.0	33517.57	27	753841.43	91	0.00139	28	-	-
H-2-Dd	1	658	666	9	NSYECDIPI	Consensus (ann/comblib_sidney2008/smm)	28.0	33812.99	28	13313.12	18	0.01	83	-	-
H-2-Ld	1	62	70	9	VTWFHAIHV	Consensus (ann/smm)	28.0	30774.97	22	31320.59	34	-	-	-	-
H-2-Ld	1	110	118	9	LDSKTQSLL	Consensus (ann/smm)	28.0	31984.89	24	27786.25	32	-	-	-	-
H-2-Ld	1	189	197	9	LREFVFKNI	Consensus (ann/smm)	28.0	35736.66	31	16704.37	25	-	-	-	-
H-2-Ld	1	445	453	9	VGGNYNYLY	Consensus (ann/smm)	28.0	37931.55	37	9746.08	19	-	-	-	-
H-2-Kb	1	11	19	9	VSSQCVNLT	Consensus (ann/smm)	28.0	19957.56	33	5225.29	23	-	-	-	-
H-2-Kb	1	27	35	9	AYTNSFTRG	Consensus (ann/smm)	28.0	15295.69	24	8651.87	32	-	-	-	-
H-2-Kb	1	152	160	9	WMESEFRVY	Consensus (ann/smm)	28.0	20101.88	33	5396.47	23	-	-	-	-
H-2-Kb	1	181	189	9	GKQGNFKNL	Consensus (ann/smm)	28.0	15610.69	24	8572.55	32	-	-	-	-
H-2-Kb	1	535	543	9	KNKCVNFNF	Consensus (ann/smm)	28.0	11057.25	17	12192.98	39	-	-	-	-
H-2-Kb	1	614	622	9	DVNCTEVPV	Consensus (ann/smm)	28.0	13917.20	22	9228.05	34	-	-	-	-
H-2-Db	1	47	55	9	VLHSTQDLF	Consensus (ann/comblib_sidney2008/smm)	28.0	34615.15	28	27901.01	17	0.000755	31	-	-
H-2-Db	1	119	127	9	IVNNATNVV	Consensus (ann/comblib_sidney2008/smm)	28.0	34428.76	28	61463.88	26	0.01	74	-	-
H-2-Db	1	636	644	9	YSTGSNVFQ	Consensus (ann/comblib_sidney2008/smm)	28.0	40105.59	41	75096.55	28	0.000299	17	-	-
H-2-Db	1	667	675	9	GAGICASYQ	Consensus (ann/comblib_sidney2008/smm)	28.0	34510.81	28	80838.83	29	0.000183	12	-	-
H-2-Db	1	671	679	9	CASYQTQTN	Consensus (ann/comblib_sidney2008/smm)	28.0	46910.95	77	61463.88	26	0.000661	28	-	-
H-2-Kk	1	64	72	9	WFHAIHVSG	Consensus (ann/comblib_sidney2008/smm)	28.0	44826.40	70	7454.70	28	0.000668	19	-	-
H-2-Kk	1	300	308	9	KCTLKSFTV	Consensus (ann/comblib_sidney2008/smm)	28.0	28820.93	28	17596.65	47	0.000165	5.2	-	-
H-2-Kk	1	374	382	9	FSTFKCYGV	Consensus (ann/comblib_sidney2008/smm)	28.0	33943.10	35	4747.12	21	0.0011	28	-	-
H-2-Kk	1	385	393	9	TKLNDLCFT	Consensus (ann/comblib_sidney2008/smm)	28.0	34866.23	37	780.60	6.1	0.00111	28	-	-
H-2-Kk	1	583	591	9	EILDITPCS	Consensus (ann/comblib_sidney2008/smm)	28.0	41238.25	52	7135.59	28	0.000453	14	-	-
H-2-Kk	1	587	595	9	ITPCSFGGV	Consensus (ann/comblib_sidney2008/smm)	28.0	39828.41	48	7234.86	28	0.000844	23	-	-
H-2-Ld	1	80	88	9	DNPVLPFND	Consensus (ann/smm)	28.5	37320.90	35	13330	22	-	-	-	-
H-2-Ld	1	97	105	9	KSNIIRGWI	Consensus (ann/smm)	28.5	37660.43	36	11556.60	21	-	-	-	-
H-2-Ld	1	334	342	9	NLCPFGEVF	Consensus (ann/smm)	28.5	35425.21	31	17371.21	26	-	-	-	-
H-2-Ld	1	363	371	9	ADYSVLYNS	Consensus (ann/smm)	28.5	40184.66	44	5126.61	13	-	-	-	-
H-2-Ld	1	386	394	9	KLNDLCFTN	Consensus (ann/smm)	28.5	40575.67	45	4664.77	12	-	-	-	-
H-2-Ld	1	443	451	9	SKVGGNYNY	Consensus (ann/smm)	28.5	39258.52	41	7635.37	16	-	-	-	-
H-2-Ld	1	606	614	9	NQVAVLYQD	Consensus (ann/smm)	28.5	38678.78	39	8706.23	18	-	-	-	-
H-2-Ld	1	668	676	9	AGICASYQT	Consensus (ann/smm)	28.5	41130.86	47	4205.62	10	-	-	-	-
H-2-Kb	1	200	208	9	YFKIYSKHT	Consensus (ann/smm)	28.5	16741.74	27	7818.26	30	-	-	-	-
H-2-Kb	1	450	458	9	NYLYRLFRK	Consensus (ann/smm)	28.5	15425.65	24	9080.50	33	-	-	-	-
H-2-Kb	1	558	566	9	KFLPFQQFG	Consensus (ann/smm)	28.5	15611.36	24	8853.40	33	-	-	-	-
H-2-Kd	1	40	48	9	DKVFRSSVL	Consensus (ann/comblib_sidney2008/smm)	29.0	21931.26	26	18334.12	29	0.00323	45	-	-
H-2-Kd	1	223	231	9	LEPLVDLPI	Consensus (ann/comblib_sidney2008/smm)	29.0	24885.03	32	11409.33	22	0.00148	29	-	-
H-2-Kd	1	288	296	9	AVDCALDPL	Consensus (ann/comblib_sidney2008/smm)	29.0	21925.10	26	18124.25	29	0.0019	34	-	-
H-2-Kd	1	311	319	9	GIYQTSNFR	Consensus (ann/comblib_sidney2008/smm)	29.0	29150.84	43	16836.82	28	0.00149	29	-	-
H-2-Kd	1	391	399	9	CFTNVYADS	Consensus (ann/comblib_sidney2008/smm)	29.0	23445.58	29	2973.45	7.6	0.01	67	-	-
H-2-Kd	1	513	521	9	LSFELLHAP	Consensus (ann/comblib_sidney2008/smm)	29.0	32660.54	55	13685.48	25	0.00146	29	-	-
H-2-Kd	1	526	534	9	GPKKSTNLV	Consensus (ann/comblib_sidney2008/smm)	29.0	23325.39	29	19736.04	31	0.000354	9.9	-	-
H-2-Kd	1	641	649	9	NVFQTRAGC	Consensus (ann/comblib_sidney2008/smm)	29.0	35153.36	64	17630.31	29	0.000559	15	-	-
H-2-Dd	1	43	51	9	FRSSVLHST	Consensus (ann/comblib_sidney2008/smm)	29.0	42922.64	78	18000.31	24	0.0015	29	-	-
H-2-Dd	1	237	245	9	RFQTLLALH	Consensus (ann/comblib_sidney2008/smm)	29.0	36757.85	38	18292.79	25	0.00152	29	-	-
H-2-Dd	1	241	249	9	LLALHRSYL	Consensus (ann/comblib_sidney2008/smm)	29.0	34229.66	29	7839.35	9.4	0.00237	39	-	-
H-2-Dd	1	380	388	9	YGVSPTKLN	Consensus (ann/comblib_sidney2008/smm)	29.0	34356.94	29	25426.11	31	0.000146	3.5	-	-
H-2-Dd	1	637	645	9	STGSNVFQT	Consensus (ann/comblib_sidney2008/smm)	29.0	41849.09	69	22401.65	29	0.000448	12	-	-
H-2-Ld	1	300	308	9	KCTLKSFTV	Consensus (ann/smm)	29.0	29306.45	21	38889.29	37	-	-	-	-
H-2-Ld	1	448	456	9	NYNYLYRLF	Consensus (ann/smm)	29.0	38333.83	38	10885.04	20	-	-	-	-
H-2-Ld	1	654	662	9	EHVNNSYEC	Consensus (ann/smm)	29.0	40499.80	45	4998.39	13	-	-	-	-
H-2-Kb	1	101	109	9	IRGWIFGTT	Consensus (ann/smm)	29.0	16107.23	25	9059.62	33	-	-	-	-
H-2-Kb	1	215	223	9	DLPQGFSAL	Consensus (ann/smm)	29.0	14941.07	23	9640.73	35	-	-	-	-
H-2-Kb	1	391	399	9	CFTNVYADS	Consensus (ann/smm)	29.0	18029.90	29	7500.84	29	-	-	-	-
H-2-Db	1	31	39	9	SFTRGVYYP	Consensus (ann/comblib_sidney2008/smm)	29.0	40795.78	43	81399.17	29	0.000353	19	-	-
H-2-Db	1	52	60	9	QDLFLPFFS	Consensus (ann/comblib_sidney2008/smm)	29.0	43516.96	54	79363.35	29	0.000471	23	-	-
H-2-Db	1	112	120	9	SKTQSLLIV	Consensus (ann/comblib_sidney2008/smm)	29.0	27300.79	17	79546.30	29	0.01	82	-	-
H-2-Db	1	169	177	9	EYVSQPFLM	Consensus (ann/comblib_sidney2008/smm)	29.0	44073.28	57	78817.02	29	0.00064	28	-	-
H-2-Db	1	194	202	9	FKNIDGYFK	Consensus (ann/comblib_sidney2008/smm)	29.0	35298.57	29	110057.59	34	1.62e-05	1.2	-	-
H-2-Db	1	201	209	9	FKIYSKHTP	Consensus (ann/comblib_sidney2008/smm)	29.0	35234.48	29	49047.85	23	0.00149	45	-	-
H-2-Db	1	210	218	9	INLVRDLPQ	Consensus (ann/comblib_sidney2008/smm)	29.0	43499.09	54	81211.96	29	0.000204	13	-	-
H-2-Db	1	215	223	9	DLPQGFSAL	Consensus (ann/comblib_sidney2008/smm)	29.0	23786.94	14	76669.04	29	0.000877	34	-	-
H-2-Db	1	416	424	9	GKIADYNYK	Consensus (ann/comblib_sidney2008/smm)	29.0	40847.46	43	80282.34	29	0.000621	27	-	-
H-2-Db	1	587	595	9	ITPCSFGGV	Consensus (ann/comblib_sidney2008/smm)	29.0	31435.26	23	241334.83	46	0.000673	29	-	-
H-2-Db	1	607	615	9	QVAVLYQDV	Consensus (ann/comblib_sidney2008/smm)	29.0	35027.69	29	42327.24	21	0.000929	35	-	-
H-2-Db	1	627	635	9	DQLTPTWRV	Consensus (ann/comblib_sidney2008/smm)	29.0	39794.82	40	78635.74	29	0.000178	12	-	-
H-2-Kk	1	516	524	9	ELLHAPATV	Consensus (ann/comblib_sidney2008/smm)	29.0	29804.97	29	9213.61	33	0.000738	21	-	-
H-2-Ld	1	197	205	9	IDGYFKIYS	Consensus (ann/smm)	29.5	39673.16	42	8333.55	17	-	-	-	-
H-2-Ld	1	494	502	9	SYGFQPTNG	Consensus (ann/smm)	29.5	24648.94	16	52945.62	43	-	-	-	-
H-2-Kb	1	65	73	9	FHAIHVSGT	Consensus (ann/smm)	29.5	20535.18	34	6082.89	25	-	-	-	-
H-2-Kb	1	92	100	9	FASTEKSNI	Consensus (ann/smm)	29.5	14653.85	23	10473.94	36	-	-	-	-
H-2-Kb	1	190	198	9	REFVFKNID	Consensus (ann/smm)	29.5	23893.74	41	3794.11	18	-	-	-	-
H-2-Kd	1	10	18	9	LVSSQCVNL	Consensus (ann/comblib_sidney2008/smm)	30.0	23569.43	30	6610.89	16	0.00346	47	-	-
H-2-Kd	1	44	52	9	RSSVLHSTQ	Consensus (ann/comblib_sidney2008/smm)	30.0	23737.08	30	6386.46	15	0.00211	36	-	-
H-2-Kd	1	66	74	9	HAIHVSGTN	Consensus (ann/comblib_sidney2008/smm)	30.0	23756.08	30	7893.33	18	0.01	66	-	-
H-2-Kd	1	106	114	9	FGTTLDSKT	Consensus (ann/comblib_sidney2008/smm)	30.0	23887.02	30	7149.24	17	0.00331	46	-	-
H-2-Kd	1	206	214	9	KHTPINLVR	Consensus (ann/comblib_sidney2008/smm)	30.0	20197.59	23	18761.17	30	0.01	75	-	-
H-2-Kd	1	219	227	9	GFSALEPLV	Consensus (ann/comblib_sidney2008/smm)	30.0	23800.85	30	15749.25	27	0.00189	34	-	-
H-2-Kd	1	416	424	9	GKIADYNYK	Consensus (ann/comblib_sidney2008/smm)	30.0	28124.12	40	19600.18	30	0.000613	16	-	-
H-2-Dd	1	236	244	9	TRFQTLLAL	Consensus (ann/comblib_sidney2008/smm)	30.0	34463.41	30	11253.30	16	0.00181	33	-	-
H-2-Dd	1	334	342	9	NLCPFGEVF	Consensus (ann/comblib_sidney2008/smm)	30.0	34709.28	30	4934.92	5.1	0.00252	41	-	-
H-2-Dd	1	361	369	9	CVADYSVLY	Consensus (ann/comblib_sidney2008/smm)	30.0	30610.59	20	24676.30	30	0.00483	59	-	-
H-2-Dd	1	403	411	9	RGDEVRQIA	Consensus (ann/comblib_sidney2008/smm)	30.0	31290.37	22	128908.04	61	0.00156	30	-	-
H-2-Dd	1	407	415	9	VRQIAPGQT	Consensus (ann/comblib_sidney2008/smm)	30.0	43844.50	86	15498.15	21	0.00155	30	-	-
H-2-Dd	1	506	514	9	QPYRVVVLS	Consensus (ann/comblib_sidney2008/smm)	30.0	29313.42	18	1356063.42	100	0.00156	30	-	-
H-2-Ld	1	22	30	9	TQLPPAYTN	Consensus (ann/smm)	30.0	38868	39	12157.10	21	-	-	-	-
H-2-Ld	1	502	510	9	GVGYQPYRV	Consensus (ann/smm)	30.0	39980.39	43	7867.38	17	-	-	-	-
H-2-Db	1	30	38	9	NSFTRGVYY	Consensus (ann/comblib_sidney2008/smm)	30.0	35749.43	30	115244.44	34	7.59e-05	4.9	-	-
H-2-Db	1	83	91	9	VLPFNDGVY	Consensus (ann/comblib_sidney2008/smm)	30.0	36914.49	33	56835.54	25	0.000733	30	-	-
H-2-Db	1	98	106	9	SNIIRGWIF	Consensus (ann/comblib_sidney2008/smm)	30.0	35747.10	30	73049.96	28	0.002	52	-	-
H-2-Db	1	186	194	9	FKNLREFVF	Consensus (ann/comblib_sidney2008/smm)	30.0	38584.73	37	87220.79	30	0.000122	7.6	-	-
H-2-Db	1	205	213	9	SKHTPINLV	Consensus (ann/comblib_sidney2008/smm)	30.0	35795.11	30	62895.56	26	0.00158	47	-	-
H-2-Db	1	255	263	9	SSGWTAGAA	Consensus (ann/comblib_sidney2008/smm)	30.0	37806.17	35	86421.14	30	0.000513	24	-	-
H-2-Db	1	304	312	9	KSFTVEKGI	Consensus (ann/comblib_sidney2008/smm)	30.0	39326.54	39	83295.20	30	0.000668	29	-	-
H-2-Db	1	348	356	9	ASVYAWNRK	Consensus (ann/comblib_sidney2008/smm)	30.0	44690.80	61	83295.20	30	0.000531	24	-	-
H-2-Db	1	528	536	9	KKSTNLVKN	Consensus (ann/comblib_sidney2008/smm)	30.0	45129.09	63	47711.16	23	0.0007	30	-	-
H-2-Db	1	577	585	9	RDPQTLEIL	Consensus (ann/comblib_sidney2008/smm)	30.0	24440.47	14	176043.50	41	0.000701	30	-	-
H-2-Kk	1	28	36	9	YTNSFTRGV	Consensus (ann/comblib_sidney2008/smm)	30.0	34846.63	37	7969.48	30	0.000515	16	-	-
H-2-Kk	1	173	181	9	QPFLMDLEG	Consensus (ann/comblib_sidney2008/smm)	30.0	42689.68	58	8268.56	30	0.00101	26	-	-
H-2-Kk	1	231	239	9	IGINITRFQ	Consensus (ann/comblib_sidney2008/smm)	30.0	43846.39	64	4450.72	20	0.00123	30	-	-
H-2-Kk	1	234	242	9	NITRFQTLL	Consensus (ann/comblib_sidney2008/smm)	30.0	30640.41	30	3796.91	18	0.01	66	-	-
H-2-Kk	1	238	246	9	FQTLLALHR	Consensus (ann/comblib_sidney2008/smm)	30.0	31684.88	32	7932.86	30	0.000677	20	-	-
H-2-Kk	1	340	348	9	EVFNATRFA	Consensus (ann/comblib_sidney2008/smm)	30.0	36605.83	40	8098.97	30	0.000345	12	-	-
H-2-Kk	1	345	353	9	TRFASVYAW	Consensus (ann/comblib_sidney2008/smm)	30.0	30628.48	30	13913.30	41	0.000425	14	-	-
H-2-Kk	1	366	374	9	SVLYNSASF	Consensus (ann/comblib_sidney2008/smm)	30.0	33413.65	34	7969.48	30	0.00103	27	-	-
H-2-Kk	1	399	407	9	SFVIRGDEV	Consensus (ann/comblib_sidney2008/smm)	30.0	34920.22	37	3543.48	17	0.00121	30	-	-
H-2-Kk	1	556	564	9	NKKFLPFQQ	Consensus (ann/comblib_sidney2008/smm)	30.0	43651.86	62	7932.86	30	0.000554	17	-	-
H-2-Kk	1	604	612	9	TSNQVAVLY	Consensus (ann/comblib_sidney2008/smm)	30.0	30668.60	30	9363.32	33	0.000463	15	-	-
H-2-Kb	1	87	95	9	NDGVYFAST	Consensus (ann/smm)	30.5	20230.83	33	6984.09	28	-	-	-	-
H-2-Kb	1	140	148	9	FLGVYYHKN	Consensus (ann/smm)	30.5	19747.06	32	7262.90	29	-	-	-	-
H-2-Kb	1	560	568	9	LPFQQFGRD	Consensus (ann/smm)	30.5	22204.16	37	5676.88	24	-	-	-	-
H-2-Kd	1	149	157	9	NKSWMESEF	Consensus (ann/comblib_sidney2008/smm)	31.0	30895.74	49	7893.33	18	0.00159	31	-	-
H-2-Kd	1	243	251	9	ALHRSYLTP	Consensus (ann/comblib_sidney2008/smm)	31.0	24233.77	31	16953.52	28	0.00194	34	-	-
H-2-Kd	1	370	378	9	NSASFSTFK	Consensus (ann/comblib_sidney2008/smm)	31.0	24091.03	31	12338.43	24	0.00186	33	-	-
H-2-Kd	1	567	575	9	RDIADTTDA	Consensus (ann/comblib_sidney2008/smm)	31.0	23972.71	31	99829.75	63	0.000183	5.5	-	-
H-2-Kd	1	607	615	9	QVAVLYQDV	Consensus (ann/comblib_sidney2008/smm)	31.0	23960.54	31	3077.94	7.8	0.01	62	-	-
H-2-Kd	1	633	641	9	WRVYSTGSN	Consensus (ann/comblib_sidney2008/smm)	31.0	28140.55	40	19872.84	31	0.000316	8.9	-	-
H-2-Kd	1	648	656	9	GCLIGAEHV	Consensus (ann/comblib_sidney2008/smm)	31.0	16522.74	18	19690.65	31	0.00175	32	-	-
H-2-Dd	1	68	76	9	IHVSGTNGT	Consensus (ann/comblib_sidney2008/smm)	31.0	43482.15	83	25426.11	31	0.00135	27	-	-
H-2-Dd	1	178	186	9	DLEGKQGNF	Consensus (ann/comblib_sidney2008/smm)	31.0	35081.16	31	4152.22	4.2	0.00183	33	-	-
H-2-Dd	1	189	197	9	LREFVFKNI	Consensus (ann/comblib_sidney2008/smm)	31.0	37733.44	42	25426.11	31	0.000856	20	-	-
H-2-Dd	1	574	582	9	DAVRDPQTL	Consensus (ann/comblib_sidney2008/smm)	31.0	33689.92	27	24904.62	31	0.02	91	-	-
H-2-Ld	1	64	72	9	WFHAIHVSG	Consensus (ann/smm)	31.0	36622.48	33	22689.77	29	-	-	-	-
H-2-Ld	1	423	431	9	YKLPDDFTG	Consensus (ann/smm)	31.0	41728.38	50	4806.51	12	-	-	-	-
H-2-Kb	1	141	149	9	LGVYYHKNN	Consensus (ann/smm)	31.0	18960.64	31	7963.61	31	-	-	-	-
H-2-Kb	1	160	168	9	YSSANNCTF	Consensus (ann/smm)	31.0	14414.35	22	12650.57	40	-	-	-	-
H-2-Kb	1	271	279	9	QPRTFLLKY	Consensus (ann/smm)	31.0	20190.39	33	7483.59	29	-	-	-	-
H-2-Kb	1	314	322	9	QTSNFRVQP	Consensus (ann/smm)	31.0	22858.43	39	5471.55	23	-	-	-	-
H-2-Kb	1	344	352	9	ATRFASVYA	Consensus (ann/smm)	31.0	14421.06	22	12563.48	40	-	-	-	-
H-2-Kb	1	452	460	9	LYRLFRKSN	Consensus (ann/smm)	31.0	20014.65	33	7113.94	29	-	-	-	-
H-2-Db	1	12	20	9	SSQCVNLTT	Consensus (ann/comblib_sidney2008/smm)	31.0	42331.82	49	53164.29	24	0.000767	31	-	-
H-2-Db	1	151	159	9	SWMESEFRV	Consensus (ann/comblib_sidney2008/smm)	31.0	36197.03	31	48041.88	23	0.0045	71	-	-
H-2-Db	1	185	193	9	NFKNLREFV	Consensus (ann/comblib_sidney2008/smm)	31.0	36603.87	32	34246.80	19	0.000752	31	-	-
H-2-Db	1	273	281	9	RTFLLKYNE	Consensus (ann/comblib_sidney2008/smm)	31.0	42458.88	49	75791.41	28	0.00076	31	-	-
H-2-Db	1	367	375	9	VLYNSASFS	Consensus (ann/comblib_sidney2008/smm)	31.0	36119.96	31	36611.71	20	0.00292	61	-	-
H-2-Db	1	385	393	9	TKLNDLCFT	Consensus (ann/comblib_sidney2008/smm)	31.0	33624	26	91541.92	31	0.000773	31	-	-
H-2-Db	1	492	500	9	LQSYGFQPT	Consensus (ann/comblib_sidney2008/smm)	31.0	35930.52	31	192140.98	43	2.92e-05	2.1	-	-
H-2-Db	1	557	565	9	KKFLPFQQF	Consensus (ann/comblib_sidney2008/smm)	31.0	33385.46	26	177263.78	41	0.00076	31	-	-
H-2-Db	1	596	604	9	SVITPGTNT	Consensus (ann/comblib_sidney2008/smm)	31.0	36321.39	31	77914.81	29	0.00189	50	-	-
H-2-Kk	1	43	51	9	FRSSVLHST	Consensus (ann/comblib_sidney2008/smm)	31.0	39542.45	47	2053.19	12	0.00127	31	-	-
H-2-Kk	1	92	100	9	FASTEKSNI	Consensus (ann/comblib_sidney2008/smm)	31.0	31489.05	31	35029.18	65	0.000454	14	-	-
H-2-Kk	1	144	152	9	YYHKNNKSW	Consensus (ann/comblib_sidney2008/smm)	31.0	31016.32	31	4182.44	19	0.00212	42	-	-
H-2-Kk	1	167	175	9	TFEYVSQPF	Consensus (ann/comblib_sidney2008/smm)	31.0	26167.10	25	8559.14	31	0.00239	45	-	-
H-2-Kk	1	298	306	9	ETKCTLKSF	Consensus (ann/comblib_sidney2008/smm)	31.0	31147.82	31	6286.81	25	0.00205	41	-	-
H-2-Kk	1	422	430	9	NYKLPDDFT	Consensus (ann/comblib_sidney2008/smm)	31.0	45183.80	72	8559.14	31	0.000228	7.1	-	-
H-2-Kk	1	561	569	9	PFQQFGRDI	Consensus (ann/comblib_sidney2008/smm)	31.0	33517.57	34	8461.16	31	0.000419	14	-	-
H-2-Kk	1	637	645	9	STGSNVFQT	Consensus (ann/comblib_sidney2008/smm)	31.0	41474.50	53	5948.81	24	0.00126	31	-	-
H-2-Ld	1	555	563	9	SNKKFLPFQ	Consensus (ann/smm)	31.05	42440.51	53	3654.52	9.1	-	-	-	-
H-2-Ld	1	149	157	9	NKSWMESEF	Consensus (ann/smm)	31.5	35058.41	30	29773.51	33	-	-	-	-
H-2-Ld	1	358	366	9	ISNCVADYS	Consensus (ann/smm)	31.5	40513.38	45	9328.89	18	-	-	-	-
H-2-Ld	1	367	375	9	VLYNSASFS	Consensus (ann/smm)	31.5	37137.61	35	20315.62	28	-	-	-	-
H-2-Kb	1	6	14	9	VLLPLVSSQ	Consensus (ann/smm)	31.5	20365.02	33	7764.44	30	-	-	-	-
H-2-Kb	1	319	327	9	RVQPTESIV	Consensus (ann/smm)	31.5	15246.29	24	11697.96	39	-	-	-	-
H-2-Kb	1	507	515	9	PYRVVVLSF	Consensus (ann/smm)	31.5	16206.52	26	10693.26	37	-	-	-	-
H-2-Kb	1	666	674	9	IGAGICASY	Consensus (ann/smm)	31.5	22484.84	38	6082.89	25	-	-	-	-
H-2-Kd	1	42	50	9	VFRSSVLHS	Consensus (ann/comblib_sidney2008/smm)	32.0	24819.68	32	14264.61	26	0.00434	52	-	-
H-2-Kd	1	94	102	9	STEKSNIIR	Consensus (ann/comblib_sidney2008/smm)	32.0	34078.16	60	19331.25	30	0.00174	32	-	-
H-2-Kd	1	111	119	9	DSKTQSLLI	Consensus (ann/comblib_sidney2008/smm)	32.0	22928.04	28	21890.72	32	0.00427	52	-	-
H-2-Kd	1	133	141	9	FQFCNDPFL	Consensus (ann/comblib_sidney2008/smm)	32.0	19506.45	22	21147.55	32	0.00271	41	-	-
H-2-Kd	1	147	155	9	KNNKSWMES	Consensus (ann/comblib_sidney2008/smm)	32.0	25899.78	35	2038.26	5.5	0.00171	32	-	-
H-2-Kd	1	203	211	9	IYSKHTPIN	Consensus (ann/comblib_sidney2008/smm)	32.0	24702.87	32	13717.03	25	0.00367	48	-	-
H-2-Kd	1	214	222	9	RDLPQGFSA	Consensus (ann/comblib_sidney2008/smm)	32.0	24661.21	32	210989.09	77	0.000878	21	-	-
H-2-Kd	1	244	252	9	LHRSYLTPG	Consensus (ann/comblib_sidney2008/smm)	32.0	24556.31	32	342973.05	85	0.000954	22	-	-
H-2-Kd	1	378	386	9	KCYGVSPTK	Consensus (ann/comblib_sidney2008/smm)	32.0	24730.96	32	6015.34	15	0.02	84	-	-
H-2-Kd	1	530	538	9	STNLVKNKC	Consensus (ann/comblib_sidney2008/smm)	32.0	28304.84	41	12253.50	24	0.00177	32	-	-
H-2-Kd	1	576	584	9	VRDPQTLEI	Consensus (ann/comblib_sidney2008/smm)	32.0	25766.45	34	21098.91	32	0.000975	22	-	-
H-2-Kd	1	591	599	9	SFGGVSVIT	Consensus (ann/comblib_sidney2008/smm)	32.0	24715.97	32	7366.48	17	0.01	63	-	-
H-2-Dd	1	87	95	9	NDGVYFAST	Consensus (ann/comblib_sidney2008/smm)	32.0	41167.35	64	12141.71	17	0.00174	32	-	-
H-2-Dd	1	152	160	9	WMESEFRVY	Consensus (ann/comblib_sidney2008/smm)	32.0	35110.40	32	42685.46	42	0.000989	22	-	-
H-2-Dd	1	159	167	9	VYSSANNCT	Consensus (ann/comblib_sidney2008/smm)	32.0	38664.57	47	26685.79	32	0.000913	21	-	-
H-2-Dd	1	268	276	9	GYLQPRTFL	Consensus (ann/comblib_sidney2008/smm)	32.0	35215.03	32	14972.01	20	0.01	70	-	-
H-2-Dd	1	345	353	9	TRFASVYAW	Consensus (ann/comblib_sidney2008/smm)	32.0	35129.40	32	3591.53	3.5	0.0019	34	-	-
H-2-Dd	1	393	401	9	TNVYADSFV	Consensus (ann/comblib_sidney2008/smm)	32.0	33934.67	28	56921.98	48	0.00172	32	-	-
H-2-Dd	1	430	438	9	TGCVIAWNS	Consensus (ann/comblib_sidney2008/smm)	32.0	35096.73	32	150411.14	64	0.000866	20	-	-
H-2-Dd	1	526	534	9	GPKKSTNLV	Consensus (ann/comblib_sidney2008/smm)	32.0	17097.80	4.3	41809.98	42	0.00177	32	-	-
H-2-Dd	1	603	611	9	NTSNQVAVL	Consensus (ann/comblib_sidney2008/smm)	32.0	35313.09	32	22870.73	29	0.01	64	-	-
H-2-Ld	1	234	242	9	NITRFQTLL	Consensus (ann/smm)	32.0	32081.24	24	44343.50	40	-	-	-	-
H-2-Kb	1	131	139	9	CEFQFCNDP	Consensus (ann/smm)	32.0	26980.14	48	3296.93	16	-	-	-	-
H-2-Kb	1	161	169	9	SSANNCTFE	Consensus (ann/smm)	32.0	23243.01	40	5573.27	24	-	-	-	-
H-2-Kb	1	255	263	9	SSGWTAGAA	Consensus (ann/smm)	32.0	14202.57	22	13431.05	42	-	-	-	-
H-2-Kb	1	332	340	9	ITNLCPFGE	Consensus (ann/smm)	32.0	21913.24	37	6623.84	27	-	-	-	-
H-2-Kb	1	631	639	9	PTWRVYSTG	Consensus (ann/smm)	32.0	24086.34	41	5165.47	23	-	-	-	-
H-2-Kb	1	640	648	9	SNVFQTRAG	Consensus (ann/smm)	32.0	18712.41	30	9596.44	34	-	-	-	-
H-2-Db	1	75	83	9	GTKRFDNPV	Consensus (ann/comblib_sidney2008/smm)	32.0	36712.93	32	88638.01	31	0.00129	42	-	-
H-2-Db	1	84	92	9	LPFNDGVYF	Consensus (ann/comblib_sidney2008/smm)	32.0	35172.38	29	94758.90	32	0.000993	36	-	-
H-2-Db	1	99	107	9	NIIRGWIFG	Consensus (ann/comblib_sidney2008/smm)	32.0	36710.94	32	126072.39	36	0.000353	19	-	-
H-2-Db	1	114	122	9	TQSLLIVNN	Consensus (ann/comblib_sidney2008/smm)	32.0	46454.34	73	97189.65	32	0.000203	13	-	-
H-2-Db	1	380	388	9	YGVSPTKLN	Consensus (ann/comblib_sidney2008/smm)	32.0	46644.73	74	96077.13	32	0.000771	31	-	-
H-2-Db	1	423	431	9	YKLPDDFTG	Consensus (ann/comblib_sidney2008/smm)	32.0	41510.41	46	65105.85	26	0.000809	32	-	-
H-2-Db	1	511	519	9	VVLSFELLH	Consensus (ann/comblib_sidney2008/smm)	32.0	43713.30	55	98768.85	32	0.000469	23	-	-
H-2-Kk	1	196	204	9	NIDGYFKIY	Consensus (ann/comblib_sidney2008/smm)	32.0	43546.19	62	9066.30	32	0.00122	30	-	-
H-2-Kk	1	239	247	9	QTLLALHRS	Consensus (ann/comblib_sidney2008/smm)	32.0	36918.09	40	4409.91	20	0.00135	32	-	-
H-2-Kk	1	452	460	9	LYRLFRKSN	Consensus (ann/comblib_sidney2008/smm)	32.0	38968.62	45	2135.16	13	0.00135	32	-	-
H-2-Ld	1	607	615	9	QVAVLYQDV	Consensus (ann/smm)	32.5	32899.23	26	41862.97	39	-	-	-	-
H-2-Kb	1	462	470	9	KPFERDIST	Consensus (ann/smm)	32.5	17727.94	28	10767.38	37	-	-	-	-
H-2-Kd	1	171	179	9	VSQPFLMDL	Consensus (ann/comblib_sidney2008/smm)	33.0	25820.88	35	16302.72	28	0.00182	33	-	-
H-2-Kd	1	300	308	9	KCTLKSFTV	Consensus (ann/comblib_sidney2008/smm)	33.0	21707.46	26	22246.41	33	0.01	69	-	-
H-2-Dd	1	80	88	9	DNPVLPFND	Consensus (ann/comblib_sidney2008/smm)	33.0	35491.59	33	88364.94	56	0.000374	8.7	-	-
H-2-Dd	1	116	124	9	SLLIVNNAT	Consensus (ann/comblib_sidney2008/smm)	33.0	43578.22	84	24733.18	31	0.00182	33	-	-
H-2-Dd	1	183	191	9	QGNFKNLRE	Consensus (ann/comblib_sidney2008/smm)	33.0	35612.77	33	114361.54	59	0.000202	4.9	-	-
H-2-Dd	1	195	203	9	KNIDGYFKI	Consensus (ann/comblib_sidney2008/smm)	33.0	35417.16	33	29395.44	34	0.00117	24	-	-
H-2-Dd	1	285	293	9	ITDAVDCAL	Consensus (ann/comblib_sidney2008/smm)	33.0	39228.79	51	22923.45	29	0.00182	33	-	-
H-2-Dd	1	288	296	9	AVDCALDPL	Consensus (ann/comblib_sidney2008/smm)	33.0	35531.92	33	28202.01	33	0.00173	32	-	-
H-2-Dd	1	346	354	9	RFASVYAWN	Consensus (ann/comblib_sidney2008/smm)	33.0	28685.60	17	28137.14	33	0.00347	49	-	-
H-2-Dd	1	573	581	9	TDAVRDPQT	Consensus (ann/comblib_sidney2008/smm)	33.0	37295.06	40	6875.12	7.8	0.00181	33	-	-
H-2-Dd	1	591	599	9	SFGGVSVIT	Consensus (ann/comblib_sidney2008/smm)	33.0	35553.08	33	14732.62	20	0.02	95	-	-
H-2-Ld	1	558	566	9	KFLPFQQFG	Consensus (ann/smm)	33.0	38597.67	39	18656.49	27	-	-	-	-
H-2-Ld	1	559	567	9	FLPFQQFGR	Consensus (ann/smm)	33.0	38734.50	39	19003.34	27	-	-	-	-
H-2-Ld	1	574	582	9	DAVRDPQTL	Consensus (ann/smm)	33.0	38767.18	39	19990.79	27	-	-	-	-
H-2-Kb	1	89	97	9	GVYFASTEK	Consensus (ann/smm)	33.0	22147.30	37	7296.42	29	-	-	-	-
H-2-Kb	1	108	116	9	TTLDSKTQS	Consensus (ann/smm)	33.0	22967.52	39	6685.13	27	-	-	-	-
H-2-Kb	1	130	138	9	VCEFQFCND	Consensus (ann/smm)	33.0	21382.51	35	8037.30	31	-	-	-	-
H-2-Kb	1	345	353	9	TRFASVYAW	Consensus (ann/smm)	33.0	12281.60	19	16447.88	47	-	-	-	-
H-2-Db	1	8	16	9	LPLVSSQCV	Consensus (ann/comblib_sidney2008/smm)	33.0	38786.92	37	105832.73	33	9.66e-05	6	-	-
H-2-Db	1	126	134	9	VVIKVCEFQ	Consensus (ann/comblib_sidney2008/smm)	33.0	40105.18	41	107058.22	33	0.000393	20	-	-
H-2-Db	1	239	247	9	QTLLALHRS	Consensus (ann/comblib_sidney2008/smm)	33.0	45832.28	68	91121.32	31	0.000857	33	-	-
H-2-Db	1	310	318	9	KGIYQTSNF	Consensus (ann/comblib_sidney2008/smm)	33.0	36929.66	33	47165.02	23	0.00268	58	-	-
H-2-Db	1	359	367	9	SNCVADYSV	Consensus (ann/comblib_sidney2008/smm)	33.0	36952.05	33	25800.02	16	0.00147	45	-	-
H-2-Db	1	375	383	9	STFKCYGVS	Consensus (ann/comblib_sidney2008/smm)	33.0	35710	30	106321.23	33	0.0038	67	-	-
H-2-Db	1	447	455	9	GNYNYLYRL	Consensus (ann/comblib_sidney2008/smm)	33.0	21008.25	11	104862.45	33	0.00253	57	-	-
H-2-Db	1	548	556	9	GTGVLTESN	Consensus (ann/comblib_sidney2008/smm)	33.0	45954.93	69	73387.15	28	0.000853	33	-	-
H-2-Db	1	622	630	9	VAIHADQLT	Consensus (ann/comblib_sidney2008/smm)	33.0	37243.87	33	21019.38	14	0.00121	40	-	-
H-2-Db	1	656	664	9	VNNSYECDI	Consensus (ann/comblib_sidney2008/smm)	33.0	37537.98	34	105104.18	33	0.0008	32	-	-
H-2-Kk	1	100	108	9	IIRGWIFGT	Consensus (ann/comblib_sidney2008/smm)	33.0	44753.70	69	9363.32	33	0.000293	8.8	-	-
H-2-Kk	1	119	127	9	IVNNATNVV	Consensus (ann/comblib_sidney2008/smm)	33.0	32856.89	33	9256.14	33	0.0013	31	-	-
H-2-Kk	1	188	196	9	NLREFVFKN	Consensus (ann/comblib_sidney2008/smm)	33.0	41823.30	54	9428.23	33	0.000417	13	-	-
H-2-Kk	1	214	222	9	RDLPQGFSA	Consensus (ann/comblib_sidney2008/smm)	33.0	32456.22	33	21450.13	52	0.000279	8.5	-	-
H-2-Kk	1	286	294	9	TDAVDCALD	Consensus (ann/comblib_sidney2008/smm)	33.0	32849.07	33	1536.14	9.2	0.00429	60	-	-
H-2-Kk	1	312	320	9	IYQTSNFRV	Consensus (ann/comblib_sidney2008/smm)	33.0	33846.28	35	9581.42	33	0.000912	25	-	-
H-2-Kk	1	329	337	9	FPNITNLCP	Consensus (ann/comblib_sidney2008/smm)	33.0	32909.18	33	4948	21	0.00173	38	-	-
H-2-Kk	1	542	550	9	NFNGLTGTG	Consensus (ann/comblib_sidney2008/smm)	33.0	42674.43	58	7914.62	30	0.00143	33	-	-
H-2-Kk	1	559	567	9	FLPFQQFGR	Consensus (ann/comblib_sidney2008/smm)	33.0	46847.55	88	9515.46	33	0.000961	26	-	-
H-2-Ld	1	92	100	9	FASTEKSNI	Consensus (ann/smm)	33.5	37997.27	37	24312.52	30	-	-	-	-
H-2-Ld	1	147	155	9	KNNKSWMES	Consensus (ann/smm)	33.5	34927.40	30	37829.45	37	-	-	-	-
H-2-Ld	1	262	270	9	AAAYYVGYL	Consensus (ann/smm)	33.5	36910.90	34	29297.46	33	-	-	-	-
H-2-Ld	1	345	353	9	TRFASVYAW	Consensus (ann/smm)	33.5	38379.46	38	22378.45	29	-	-	-	-
H-2-Ld	1	579	587	9	PQTLEILDI	Consensus (ann/smm)	33.5	17195.01	9.0	115035	58	-	-	-	-
H-2-Kb	1	23	31	9	QLPPAYTNS	Consensus (ann/smm)	33.5	22901.76	39	7032.50	28	-	-	-	-
H-2-Kb	1	36	44	9	VYYPDKVFR	Consensus (ann/smm)	33.5	20169.87	33	9164.53	34	-	-	-	-
H-2-Kb	1	164	172	9	NNCTFEYVS	Consensus (ann/smm)	33.5	22299.75	37	7657.91	30	-	-	-	-
H-2-Kb	1	196	204	9	NIDGYFKIY	Consensus (ann/smm)	33.5	25546.88	45	4854.11	22	-	-	-	-
H-2-Kb	1	432	440	9	CVIAWNSNN	Consensus (ann/smm)	33.5	23124.87	39	7000.19	28	-	-	-	-
H-2-Kb	1	515	523	9	FELLHAPAT	Consensus (ann/smm)	33.5	21742.72	36	8018.81	31	-	-	-	-
H-2-Kd	1	38	46	9	YPDKVFRSS	Consensus (ann/comblib_sidney2008/smm)	34.0	33364.17	57	5757.85	14	0.00187	34	-	-
H-2-Kd	1	56	64	9	LPFFSNVTW	Consensus (ann/comblib_sidney2008/smm)	34.0	26835.73	37	16644.09	28	0.00196	34	-	-
H-2-Kd	1	240	248	9	TLLALHRSY	Consensus (ann/comblib_sidney2008/smm)	34.0	25550.47	34	86349.53	60	0.00022	6.5	-	-
H-2-Kd	1	252	260	9	GDSSSGWTA	Consensus (ann/comblib_sidney2008/smm)	34.0	15701.65	17	63424.93	53	0.00193	34	-	-
H-2-Kd	1	466	474	9	RDISTEIYQ	Consensus (ann/comblib_sidney2008/smm)	34.0	25583.11	34	23348.55	34	0.01	70	-	-
H-2-Kd	1	582	590	9	LEILDITPC	Consensus (ann/comblib_sidney2008/smm)	34.0	25376.34	34	29871.70	38	0.000613	16	-	-
H-2-Kd	1	626	634	9	ADQLTPTWR	Consensus (ann/comblib_sidney2008/smm)	34.0	25446.74	34	15713.03	27	0.00261	41	-	-
H-2-Kd	1	640	648	9	SNVFQTRAG	Consensus (ann/comblib_sidney2008/smm)	34.0	31394.14	50	19510.12	30	0.00189	34	-	-
H-2-Dd	1	2	10	9	FVFLVLLPL	Consensus (ann/comblib_sidney2008/smm)	34.0	38272.07	45	11947.58	17	0.00191	34	-	-
H-2-Dd	1	202	210	9	KIYSKHTPI	Consensus (ann/comblib_sidney2008/smm)	34.0	25785.98	13	36583.06	39	0.00195	34	-	-
H-2-Dd	1	266	274	9	YVGYLQPRT	Consensus (ann/comblib_sidney2008/smm)	34.0	39368.25	51	16265.97	22	0.00197	34	-	-
H-2-Dd	1	293	301	9	LDPLSETKC	Consensus (ann/comblib_sidney2008/smm)	34.0	35824.16	34	16042.79	22	0.00194	34	-	-
H-2-Dd	1	511	519	9	VVLSFELLH	Consensus (ann/comblib_sidney2008/smm)	34.0	43398.02	82	29804.37	34	0.00194	34	-	-
H-2-Dd	1	548	556	9	GTGVLTESN	Consensus (ann/comblib_sidney2008/smm)	34.0	39773.71	54	28660.25	34	0.001	22	-	-
H-2-Ld	1	225	233	9	PLVDLPIGI	Consensus (ann/smm)	34.0	38484.68	38	24707.57	30	-	-	-	-
H-2-Ld	1	408	416	9	RQIAPGQTG	Consensus (ann/smm)	34.0	35963.58	32	35385.88	36	-	-	-	-
H-2-Ld	1	449	457	9	YNYLYRLFR	Consensus (ann/smm)	34.0	40134.26	44	15199.52	24	-	-	-	-
H-2-Ld	1	544	552	9	NGLTGTGVL	Consensus (ann/smm)	34.0	38770.14	39	21869.05	29	-	-	-	-
H-2-Ld	1	650	658	9	LIGAEHVNN	Consensus (ann/smm)	34.0	37310.41	35	28043.36	33	-	-	-	-
H-2-Kb	1	243	251	9	ALHRSYLTP	Consensus (ann/smm)	34.0	23145.63	39	7130.34	29	-	-	-	-
H-2-Db	1	220	228	9	FSALEPLVD	Consensus (ann/comblib_sidney2008/smm)	34.0	44898.24	62	108797.77	34	0.000222	14	-	-
H-2-Db	1	243	251	9	ALHRSYLTP	Consensus (ann/comblib_sidney2008/smm)	34.0	37698.75	34	38073.25	20	0.00377	67	-	-
H-2-Db	1	379	387	9	CYGVSPTKL	Consensus (ann/comblib_sidney2008/smm)	34.0	37679.16	34	59651.31	25	0.00291	60	-	-
H-2-Db	1	384	392	9	PTKLNDLCF	Consensus (ann/comblib_sidney2008/smm)	34.0	42750.20	51	58159.41	25	0.000916	34	-	-
H-2-Db	1	442	450	9	DSKVGGNYN	Consensus (ann/comblib_sidney2008/smm)	34.0	46385.54	72	112880.78	34	0.000113	7	-	-
H-2-Db	1	495	503	9	YGFQPTNGV	Consensus (ann/comblib_sidney2008/smm)	34.0	26422.58	16	108297.89	34	0.00123	41	-	-
H-2-Kk	1	24	32	9	LPPAYTNSF	Consensus (ann/comblib_sidney2008/smm)	34.0	42123.93	55	8500.22	31	0.00151	34	-	-
H-2-Kk	1	55	63	9	FLPFFSNVT	Consensus (ann/comblib_sidney2008/smm)	34.0	42956.09	59	9782.05	34	0.00105	27	-	-
H-2-Kk	1	195	203	9	KNIDGYFKI	Consensus (ann/comblib_sidney2008/smm)	34.0	33597.08	34	144022.39	89	0.000349	12	-	-
H-2-Kk	1	201	209	9	FKIYSKHTP	Consensus (ann/comblib_sidney2008/smm)	34.0	33439.69	34	6877.49	27	0.0027	48	-	-
H-2-Kk	1	241	249	9	LLALHRSYL	Consensus (ann/comblib_sidney2008/smm)	34.0	32878.59	33	9872.56	34	0.00269	48	-	-
H-2-Kk	1	560	568	9	LPFQQFGRD	Consensus (ann/comblib_sidney2008/smm)	34.0	44259.16	66	9918.13	34	0.000849	23	-	-
H-2-Kk	1	579	587	9	PQTLEILDI	Consensus (ann/comblib_sidney2008/smm)	34.0	33183.79	34	20203.66	51	0.000638	19	-	-
H-2-Ld	1	12	20	9	SSQCVNLTT	Consensus (ann/smm)	34.5	41860.43	51	8868.09	18	-	-	-	-
H-2-Ld	1	382	390	9	VSPTKLNDL	Consensus (ann/smm)	34.5	31104.72	23	63216.43	46	-	-	-	-
H-2-Ld	1	582	590	9	LEILDITPC	Consensus (ann/smm)	34.5	35323.78	30	43135.02	39	-	-	-	-
H-2-Ld	1	675	683	9	QTQTNSPRR	Consensus (ann/smm)	34.5	43271.90	57	4373.51	12	-	-	-	-
H-2-Kb	1	53	61	9	DLFLPFFSN	Consensus (ann/smm)	34.5	19845.58	32	10792.20	37	-	-	-	-
H-2-Kb	1	97	105	9	KSNIIRGWI	Consensus (ann/smm)	34.5	18708.56	30	11644.21	39	-	-	-	-
H-2-Kb	1	126	134	9	VVIKVCEFQ	Consensus (ann/smm)	34.5	22470.98	38	8281.52	31	-	-	-	-
H-2-Ld	1	164	172	9	NNCTFEYVS	Consensus (ann/smm)	34.6	43798.04	61	3205.01	8.2	-	-	-	-
H-2-Kd	1	22	30	9	TQLPPAYTN	Consensus (ann/comblib_sidney2008/smm)	35.0	26025.91	35	154617.98	71	0.00122	26	-	-
H-2-Kd	1	57	65	9	PFFSNVTWF	Consensus (ann/comblib_sidney2008/smm)	35.0	15955.10	17	25249.92	35	0.00292	43	-	-
H-2-Kd	1	358	366	9	ISNCVADYS	Consensus (ann/comblib_sidney2008/smm)	35.0	26083.14	35	6386.46	15	0.02	81	-	-
H-2-Kd	1	373	381	9	SFSTFKCYG	Consensus (ann/comblib_sidney2008/smm)	35.0	20298.15	23	26017.17	35	0.00286	42	-	-
H-2-Kd	1	387	395	9	LNDLCFTNV	Consensus (ann/comblib_sidney2008/smm)	35.0	25930.63	35	109713.48	65	0.000616	16	-	-
H-2-Kd	1	459	467	9	SNLKPFERD	Consensus (ann/comblib_sidney2008/smm)	35.0	31901.25	52	25660.20	35	0.000578	16	-	-
H-2-Kd	1	470	478	9	TEIYQAGST	Consensus (ann/comblib_sidney2008/smm)	35.0	25778.45	35	5511.38	14	0.01	62	-	-
H-2-Kd	1	514	522	9	SFELLHAPA	Consensus (ann/comblib_sidney2008/smm)	35.0	13125.09	13	43277.28	45	0.00204	35	-	-
H-2-Kd	1	542	550	9	NFNGLTGTG	Consensus (ann/comblib_sidney2008/smm)	35.0	26014.65	35	11021.99	22	0.01	70	-	-
H-2-Kd	1	549	557	9	TGVLTESNK	Consensus (ann/comblib_sidney2008/smm)	35.0	30084.25	46	23456.33	34	0.00201	35	-	-
H-2-Kd	1	562	570	9	FQQFGRDIA	Consensus (ann/comblib_sidney2008/smm)	35.0	21689.62	26	31064.19	39	0.00205	35	-	-
H-2-Kd	1	597	605	9	VITPGTNTS	Consensus (ann/comblib_sidney2008/smm)	35.0	26766.14	37	9621.88	20	0.00204	35	-	-
H-2-Kd	1	668	676	9	AGICASYQT	Consensus (ann/comblib_sidney2008/smm)	35.0	25941.29	35	15284.81	27	0.01	68	-	-
H-2-Dd	1	110	118	9	LDSKTQSLL	Consensus (ann/comblib_sidney2008/smm)	35.0	35942.96	35	25898.82	31	0.00311	46	-	-
H-2-Dd	1	219	227	9	GFSALEPLV	Consensus (ann/comblib_sidney2008/smm)	35.0	34095.86	28	30010.97	35	0.01	67	-	-
H-2-Dd	1	412	420	9	PGQTGKIAD	Consensus (ann/comblib_sidney2008/smm)	35.0	36153.96	35	274966.64	72	0.000691	17	-	-
H-2-Dd	1	458	466	9	KSNLKPFER	Consensus (ann/comblib_sidney2008/smm)	35.0	42645.35	76	30218.99	35	0.00122	25	-	-
H-2-Dd	1	502	510	9	GVGYQPYRV	Consensus (ann/comblib_sidney2008/smm)	35.0	34959.16	31	30568.91	35	0.01	81	-	-
H-2-Dd	1	656	664	9	VNNSYECDI	Consensus (ann/comblib_sidney2008/smm)	35.0	37235.80	40	11515.43	16	0.00205	35	-	-
H-2-Ld	1	115	123	9	QSLLIVNNA	Consensus (ann/smm)	35.0	38000.16	37	29230.08	33	-	-	-	-
H-2-Ld	1	482	490	9	GVEGFNCYF	Consensus (ann/smm)	35.0	39018.41	40	23923.79	30	-	-	-	-
H-2-Ld	1	592	600	9	FGGVSVITP	Consensus (ann/smm)	35.0	38176.52	37	29297.46	33	-	-	-	-
H-2-Kb	1	187	195	9	KNLREFVFK	Consensus (ann/smm)	35.0	18206.53	29	13004.99	41	-	-	-	-
H-2-Kb	1	240	248	9	TLLALHRSY	Consensus (ann/smm)	35.0	19465.98	32	11326.87	38	-	-	-	-
H-2-Kb	1	584	592	9	ILDITPCSF	Consensus (ann/smm)	35.0	13591.74	21	18711.56	49	-	-	-	-
H-2-Kb	1	605	613	9	SNQVAVLYQ	Consensus (ann/smm)	35.0	22842.86	39	8300.61	31	-	-	-	-
H-2-Db	1	144	152	9	YYHKNNKSW	Consensus (ann/comblib_sidney2008/smm)	35.0	40533.56	42	30522.49	18	0.000925	35	-	-
H-2-Db	1	616	624	9	NCTEVPVAI	Consensus (ann/comblib_sidney2008/smm)	35.0	43370.32	54	119294.38	35	0.000552	25	-	-
H-2-Kk	1	7	15	9	LLPLVSSQC	Consensus (ann/comblib_sidney2008/smm)	35.0	44627.03	68	7932.86	30	0.00156	35	-	-
H-2-Kk	1	38	46	9	YPDKVFRSS	Consensus (ann/comblib_sidney2008/smm)	35.0	45099.82	71	10290.35	35	0.00145	33	-	-
H-2-Kk	1	125	133	9	NVVIKVCEF	Consensus (ann/comblib_sidney2008/smm)	35.0	40005.93	48	3423.18	17	0.00158	35	-	-
H-2-Kk	1	268	276	9	GYLQPRTFL	Consensus (ann/comblib_sidney2008/smm)	35.0	38856.64	45	10530.04	35	0.000789	22	-	-
H-2-Kk	1	332	340	9	ITNLCPFGE	Consensus (ann/comblib_sidney2008/smm)	35.0	45195.55	72	10385.56	35	0.000339	10	-	-
H-2-Kk	1	410	418	9	IAPGQTGKI	Consensus (ann/comblib_sidney2008/smm)	35.0	31741.84	32	25670.24	57	0.00155	35	-	-
H-2-Kk	1	495	503	9	YGFQPTNGV	Consensus (ann/comblib_sidney2008/smm)	35.0	39610.52	47	10530.04	35	0.000303	9	-	-
H-2-Kk	1	530	538	9	STNLVKNKC	Consensus (ann/comblib_sidney2008/smm)	35.0	39088.98	45	5375.64	23	0.00155	35	-	-
H-2-Kk	1	573	581	9	TDAVRDPQT	Consensus (ann/comblib_sidney2008/smm)	35.0	34208.56	35	2101.02	13	0.01	80	-	-
H-2-Kk	1	627	635	9	DQLTPTWRV	Consensus (ann/comblib_sidney2008/smm)	35.0	33990.89	35	88192.16	83	0.00138	33	-	-
H-2-Ld	1	23	31	9	QLPPAYTNS	Consensus (ann/smm)	35.5	30514.36	22	73422.64	49	-	-	-	-
H-2-Kb	1	227	235	9	VDLPIGINI	Consensus (ann/smm)	35.5	19165.25	31	12277.50	40	-	-	-	-
H-2-Kb	1	256	264	9	SGWTAGAAA	Consensus (ann/smm)	35.5	12160.75	19	21188.98	52	-	-	-	-
H-2-Kb	1	368	376	9	LYNSASFST	Consensus (ann/smm)	35.5	17257.08	27	14458.06	44	-	-	-	-
H-2-Kb	1	376	384	9	TFKCYGVSP	Consensus (ann/smm)	35.5	21844.58	36	10095.09	35	-	-	-	-
H-2-Kb	1	401	409	9	VIRGDEVRQ	Consensus (ann/smm)	35.5	27844.94	50	4593.14	21	-	-	-	-
H-2-Kd	1	68	76	9	IHVSGTNGT	Consensus (ann/comblib_sidney2008/smm)	36.0	12913.92	13	42979.37	45	0.00217	36	-	-
H-2-Kd	1	75	83	9	GTKRFDNPV	Consensus (ann/comblib_sidney2008/smm)	36.0	26072.70	35	168756.30	73	0.00211	36	-	-
H-2-Kd	1	103	111	9	GWIFGTTLD	Consensus (ann/comblib_sidney2008/smm)	36.0	26498.16	36	14868.25	26	0.0021	36	-	-
H-2-Kd	1	291	299	9	CALDPLSET	Consensus (ann/comblib_sidney2008/smm)	36.0	30480.38	47	27369.07	36	0.000496	14	-	-
H-2-Kd	1	337	345	9	PFGEVFNAT	Consensus (ann/comblib_sidney2008/smm)	36.0	24023.62	31	30497.20	38	0.00208	36	-	-
H-2-Kd	1	653	661	9	AEHVNNSYE	Consensus (ann/comblib_sidney2008/smm)	36.0	28447.28	41	6212.41	15	0.00217	36	-	-
H-2-Kd	1	656	664	9	VNNSYECDI	Consensus (ann/comblib_sidney2008/smm)	36.0	28341.29	41	23947.49	34	0.0021	36	-	-
H-2-Dd	1	100	108	9	IIRGWIFGT	Consensus (ann/comblib_sidney2008/smm)	36.0	43178.34	80	32380.24	36	0.00172	32	-	-
H-2-Dd	1	101	109	9	IRGWIFGTT	Consensus (ann/comblib_sidney2008/smm)	36.0	36224.45	36	18718.89	25	0.00225	37	-	-
H-2-Dd	1	204	212	9	YSKHTPINL	Consensus (ann/comblib_sidney2008/smm)	36.0	36408.75	36	8536.50	12	0.01	77	-	-
H-2-Dd	1	311	319	9	GIYQTSNFR	Consensus (ann/comblib_sidney2008/smm)	36.0	36221.32	36	30358.48	35	0.00477	58	-	-
H-2-Dd	1	337	345	9	PFGEVFNAT	Consensus (ann/comblib_sidney2008/smm)	36.0	36221.32	36	11675.62	16	0.00238	39	-	-
H-2-Dd	1	413	421	9	GQTGKIADY	Consensus (ann/comblib_sidney2008/smm)	36.0	36288	36	19243.32	26	0.02	93	-	-
H-2-Ld	1	179	187	9	LEGKQGNFK	Consensus (ann/smm)	36.0	36376.05	33	44139.76	39	-	-	-	-
H-2-Ld	1	501	509	9	NGVGYQPYR	Consensus (ann/smm)	36.0	42697.99	54	8807.04	18	-	-	-	-
H-2-Ld	1	539	547	9	VNFNFNGLT	Consensus (ann/smm)	36.0	41174.49	48	15129.69	24	-	-	-	-
H-2-Ld	1	543	551	9	FNGLTGTGV	Consensus (ann/smm)	36.0	27088.65	18	93074.35	54	-	-	-	-
H-2-Ld	1	567	575	9	RDIADTTDA	Consensus (ann/smm)	36.0	39628.97	42	23704.46	30	-	-	-	-
H-2-Ld	1	643	651	9	FQTRAGCLI	Consensus (ann/smm)	36.0	29527.33	21	83527.60	51	-	-	-	-
H-2-Kb	1	219	227	9	GFSALEPLV	Consensus (ann/smm)	36.0	19266.50	31	13004.99	41	-	-	-	-
H-2-Kb	1	343	351	9	NATRFASVY	Consensus (ann/smm)	36.0	24812.43	43	7449.21	29	-	-	-	-
H-2-Kb	1	360	368	9	NCVADYSVL	Consensus (ann/smm)	36.0	22381.21	38	9206.83	34	-	-	-	-
H-2-Db	1	132	140	9	EFQFCNDPF	Consensus (ann/comblib_sidney2008/smm)	36.0	43979.92	57	118200.69	35	0.000991	36	-	-
H-2-Db	1	269	277	9	YLQPRTFLL	Consensus (ann/comblib_sidney2008/smm)	36.0	39856.44	40	71222.96	28	0.001	36	-	-
H-2-Db	1	343	351	9	NATRFASVY	Consensus (ann/comblib_sidney2008/smm)	36.0	42765.95	51	125493.14	35	0.000995	36	-	-
H-2-Db	1	580	588	9	QTLEILDIT	Consensus (ann/comblib_sidney2008/smm)	36.0	42645.35	50	130803.69	36	0.000783	32	-	-
H-2-Kk	1	134	142	9	QFCNDPFLG	Consensus (ann/comblib_sidney2008/smm)	36.0	44780.35	69	6200.55	25	0.00161	36	-	-
H-2-Kk	1	302	310	9	TLKSFTVEK	Consensus (ann/comblib_sidney2008/smm)	36.0	47139.92	91	11026.30	36	0.00154	35	-	-
H-2-Kk	1	453	461	9	YRLFRKSNL	Consensus (ann/comblib_sidney2008/smm)	36.0	31686.25	32	11000.95	36	0.00351	55	-	-
H-2-Kk	1	562	570	9	FQQFGRDIA	Consensus (ann/comblib_sidney2008/smm)	36.0	34821.74	36	71355.92	80	0.000935	25	-	-
H-2-Kk	1	612	620	9	YQDVNCTEV	Consensus (ann/comblib_sidney2008/smm)	36.0	24085.81	23	14171.96	42	0.00161	36	-	-
H-2-Ld	1	277	285	9	LKYNENGTI	Consensus (ann/smm)	36.5	39484.30	41	26474.64	32	-	-	-	-
H-2-Ld	1	280	288	9	NENGTITDA	Consensus (ann/smm)	36.5	40535.31	45	21420.52	28	-	-	-	-
H-2-Ld	1	288	296	9	AVDCALDPL	Consensus (ann/smm)	36.5	38780.61	39	31902.89	34	-	-	-	-
H-2-Ld	1	626	634	9	ADQLTPTWR	Consensus (ann/smm)	36.5	35056.12	30	54178.88	43	-	-	-	-
H-2-Kb	1	145	153	9	YHKNNKSWM	Consensus (ann/smm)	36.5	21958.56	37	10619.65	36	-	-	-	-
H-2-Kb	1	306	314	9	FTVEKGIYQ	Consensus (ann/smm)	36.5	23454.45	40	9018	33	-	-	-	-
H-2-Kb	1	339	347	9	GEVFNATRF	Consensus (ann/smm)	36.5	17364.03	28	15599.48	45	-	-	-	-
H-2-Kb	1	352	360	9	AWNRKRISN	Consensus (ann/smm)	36.5	23139.13	39	9270.65	34	-	-	-	-
H-2-Kb	1	492	500	9	LQSYGFQPT	Consensus (ann/smm)	36.5	19470.20	32	13246.77	41	-	-	-	-
H-2-Kb	1	552	560	9	LTESNKKFL	Consensus (ann/smm)	36.5	20581.89	34	11779.04	39	-	-	-	-
H-2-Kd	1	7	15	9	LLPLVSSQC	Consensus (ann/comblib_sidney2008/smm)	37.0	34053.10	60	21491.17	32	0.00224	37	-	-
H-2-Kd	1	41	49	9	KVFRSSVLH	Consensus (ann/comblib_sidney2008/smm)	37.0	28725.34	42	2595.73	6.7	0.00227	37	-	-
H-2-Kd	1	45	53	9	SSVLHSTQD	Consensus (ann/comblib_sidney2008/smm)	37.0	26889.80	37	35748.68	41	0.000744	19	-	-
H-2-Kd	1	104	112	9	WIFGTTLDS	Consensus (ann/comblib_sidney2008/smm)	37.0	36394.94	70	29191.74	37	0.00162	31	-	-
H-2-Kd	1	131	139	9	CEFQFCNDP	Consensus (ann/comblib_sidney2008/smm)	37.0	31721.58	51	16491.49	28	0.00221	37	-	-
H-2-Kd	1	295	303	9	PLSETKCTL	Consensus (ann/comblib_sidney2008/smm)	37.0	18134.18	20	28593.02	37	0.00376	49	-	-
H-2-Kd	1	552	560	9	LTESNKKFL	Consensus (ann/comblib_sidney2008/smm)	37.0	23969.08	31	40762.42	44	0.00221	37	-	-
H-2-Kd	1	601	609	9	GTNTSNQVA	Consensus (ann/comblib_sidney2008/smm)	37.0	25366.20	34	33132.94	40	0.00225	37	-	-
H-2-Dd	1	26	34	9	PAYTNSFTR	Consensus (ann/comblib_sidney2008/smm)	37.0	36489.18	37	118108.19	60	0.000648	16	-	-
H-2-Dd	1	62	70	9	VTWFHAIHV	Consensus (ann/comblib_sidney2008/smm)	37.0	36601.49	37	52153.08	46	0.000742	18	-	-
H-2-Dd	1	212	220	9	LVRDLPQGF	Consensus (ann/comblib_sidney2008/smm)	37.0	41894.86	69	13812.75	19	0.00219	37	-	-
H-2-Dd	1	282	290	9	NGTITDAVD	Consensus (ann/comblib_sidney2008/smm)	37.0	36415.84	37	194213.76	67	0.000961	21	-	-
H-2-Dd	1	475	483	9	AGSTPCNGV	Consensus (ann/comblib_sidney2008/smm)	37.0	36448.14	37	35998.13	39	0.000843	19	-	-
H-2-Dd	1	646	654	9	RAGCLIGAE	Consensus (ann/comblib_sidney2008/smm)	37.0	36578.12	37	300109.68	73	0.00192	34	-	-
H-2-Ld	1	33	41	9	TRGVYYPDK	Consensus (ann/smm)	37.0	40263	44	23595.54	30	-	-	-	-
H-2-Ld	1	192	200	9	FVFKNIDGY	Consensus (ann/smm)	37.0	38811.69	39	33024.02	35	-	-	-	-
H-2-Ld	1	298	306	9	ETKCTLKSF	Consensus (ann/smm)	37.0	42941.66	56	8686.20	18	-	-	-	-
H-2-Ld	1	534	542	9	VKNKCVNFN	Consensus (ann/smm)	37.0	41370.07	48	17531.94	26	-	-	-	-
H-2-Kb	1	48	56	9	LHSTQDLFL	Consensus (ann/smm)	37.0	18185.66	29	15563.60	45	-	-	-	-
H-2-Kb	1	111	119	9	DSKTQSLLI	Consensus (ann/smm)	37.0	21247.12	35	11915.44	39	-	-	-	-
H-2-Kb	1	437	445	9	NSNNLDSKV	Consensus (ann/smm)	37.0	19332.28	31	14259.69	43	-	-	-	-
H-2-Kb	1	575	583	9	AVRDPQTLE	Consensus (ann/smm)	37.0	25717.44	45	7313.24	29	-	-	-	-
H-2-Db	1	296	304	9	LSETKCTLK	Consensus (ann/comblib_sidney2008/smm)	37.0	47498.30	82	136338.97	37	0.000359	19	-	-
H-2-Db	1	377	385	9	FKCYGVSPT	Consensus (ann/comblib_sidney2008/smm)	37.0	41988.77	48	138235.63	37	0.000195	12	-	-
H-2-Db	1	387	395	9	LNDLCFTNV	Consensus (ann/comblib_sidney2008/smm)	37.0	37065.76	33	283543.70	49	0.00102	37	-	-
H-2-Db	1	400	408	9	FVIRGDEVR	Consensus (ann/comblib_sidney2008/smm)	37.0	41105.04	44	133850.50	37	0.00018	12	-	-
H-2-Db	1	429	437	9	FTGCVIAWN	Consensus (ann/comblib_sidney2008/smm)	37.0	44518.52	60	137284.02	37	0.000116	7.2	-	-
H-2-Db	1	436	444	9	WNSNNLDSK	Consensus (ann/comblib_sidney2008/smm)	37.0	43027.24	52	18906.89	13	0.00106	37	-	-
H-2-Db	1	451	459	9	YLYRLFRKS	Consensus (ann/comblib_sidney2008/smm)	37.0	38629.02	37	44424.24	22	0.0022	54	-	-
H-2-Db	1	489	497	9	YFPLQSYGF	Consensus (ann/comblib_sidney2008/smm)	37.0	41902.56	47	140158.68	37	0.000128	7.9	-	-
H-2-Db	1	531	539	9	TNLVKNKCV	Consensus (ann/comblib_sidney2008/smm)	37.0	41435.04	45	134778.31	37	0.000955	35	-	-
H-2-Kk	1	1	9	9	MFVFLVLLP	Consensus (ann/comblib_sidney2008/smm)	37.0	42603.37	57	5694.16	24	0.00165	37	-	-
H-2-Kk	1	99	107	9	NIIRGWIFG	Consensus (ann/comblib_sidney2008/smm)	37.0	45059.81	71	11205.47	37	0.000777	22	-	-
H-2-Kk	1	294	302	9	DPLSETKCT	Consensus (ann/comblib_sidney2008/smm)	37.0	40892.11	51	6845.89	27	0.00171	37	-	-
H-2-Kk	1	333	341	9	TNLCPFGEV	Consensus (ann/comblib_sidney2008/smm)	37.0	35316.15	37	89213.38	83	7.12e-05	2.2	-	-
H-2-Kk	1	544	552	9	NGLTGTGVL	Consensus (ann/comblib_sidney2008/smm)	37.0	35423.68	37	22564.72	54	0.000411	13	-	-
H-2-Kk	1	554	562	9	ESNKKFLPF	Consensus (ann/comblib_sidney2008/smm)	37.0	40236.42	49	11733.57	37	0.000653	19	-	-
H-2-Ld	1	63	71	9	TWFHAIHVS	Consensus (ann/smm)	37.5	40883.73	46	22378.45	29	-	-	-	-
H-2-Ld	1	155	163	9	SEFRVYSSA	Consensus (ann/smm)	37.5	39947.54	43	26842.94	32	-	-	-	-
H-2-Ld	1	242	250	9	LALHRSYLT	Consensus (ann/smm)	37.5	43633.42	60	6439.17	15	-	-	-	-
H-2-Ld	1	304	312	9	KSFTVEKGI	Consensus (ann/smm)	37.5	41815.15	50	16137.27	25	-	-	-	-
H-2-Ld	1	375	383	9	STFKCYGVS	Consensus (ann/smm)	37.5	35840.05	32	53929.95	43	-	-	-	-
H-2-Ld	1	536	544	9	NKCVNFNFN	Consensus (ann/smm)	37.5	38249.30	38	38532.75	37	-	-	-	-
H-2-Kb	1	33	41	9	TRGVYYPDK	Consensus (ann/smm)	37.5	24672.95	43	8493.96	32	-	-	-	-
H-2-Kb	1	83	91	9	VLPFNDGVY	Consensus (ann/smm)	37.5	21355.22	35	12249.26	40	-	-	-	-
H-2-Kb	1	208	216	9	TPINLVRDL	Consensus (ann/smm)	37.5	13958.82	22	21732.52	53	-	-	-	-
H-2-Kb	1	612	620	9	YQDVNCTEV	Consensus (ann/smm)	37.5	17036.31	27	17342.43	48	-	-	-	-
H-2-Kd	1	15	23	9	CVNLTTRTQ	Consensus (ann/comblib_sidney2008/smm)	38.0	27224.10	38	14166.42	26	0.01	71	-	-
H-2-Kd	1	98	106	9	SNIIRGWIF	Consensus (ann/comblib_sidney2008/smm)	38.0	27355.50	38	6255.47	15	0.01	64	-	-
H-2-Kd	1	280	288	9	NENGTITDA	Consensus (ann/comblib_sidney2008/smm)	38.0	29235.50	43	30148.10	38	0.000663	17	-	-
H-2-Kd	1	324	332	9	ESIVRFPNI	Consensus (ann/comblib_sidney2008/smm)	38.0	27089.25	38	9733.30	20	0.00457	53	-	-
H-2-Kd	1	339	347	9	GEVFNATRF	Consensus (ann/comblib_sidney2008/smm)	38.0	27133.24	38	86150.94	60	0.00227	37	-	-
H-2-Kd	1	349	357	9	SVYAWNRKR	Consensus (ann/comblib_sidney2008/smm)	38.0	36305.67	69	30850.34	38	0.0015	29	-	-
H-2-Kd	1	510	518	9	VVVLSFELL	Consensus (ann/comblib_sidney2008/smm)	38.0	27265.97	38	36329.55	42	0.000574	15	-	-
H-2-Kd	1	535	543	9	KNKCVNFNF	Consensus (ann/comblib_sidney2008/smm)	38.0	27226.75	38	13220.87	25	0.02	87	-	-
H-2-Dd	1	3	11	9	VFLVLLPLV	Consensus (ann/comblib_sidney2008/smm)	38.0	40796.68	61	34856.20	38	0.000916	21	-	-
H-2-Dd	1	145	153	9	YHKNNKSWM	Consensus (ann/comblib_sidney2008/smm)	38.0	36745.93	38	28858.92	34	0.02	92	-	-
H-2-Dd	1	281	289	9	ENGTITDAV	Consensus (ann/comblib_sidney2008/smm)	38.0	39654.25	53	34298.88	38	0.000716	17	-	-
H-2-Dd	1	354	362	9	NRKRISNCV	Consensus (ann/comblib_sidney2008/smm)	38.0	36855.81	38	70514.75	52	0.00216	36	-	-
H-2-Dd	1	426	434	9	PDDFTGCVI	Consensus (ann/comblib_sidney2008/smm)	38.0	36837.49	38	14430.45	20	0.00277	43	-	-
H-2-Dd	1	485	493	9	GFNCYFPLQ	Consensus (ann/comblib_sidney2008/smm)	38.0	30875.71	21	323802.35	74	0.00228	38	-	-
H-2-Dd	1	492	500	9	LQSYGFQPT	Consensus (ann/comblib_sidney2008/smm)	38.0	39563.42	52	34856.20	38	0.000992	22	-	-
H-2-Dd	1	622	630	9	VAIHADQLT	Consensus (ann/comblib_sidney2008/smm)	38.0	41836.41	69	34616.25	38	0.00131	27	-	-
H-2-Ld	1	71	79	9	SGTNGTKRF	Consensus (ann/smm)	38.0	42032.88	51	16324.13	25	-	-	-	-
H-2-Ld	1	100	108	9	IIRGWIFGT	Consensus (ann/smm)	38.0	39310.38	41	34105.94	35	-	-	-	-
H-2-Ld	1	161	169	9	SSANNCTFE	Consensus (ann/smm)	38.0	39489.85	41	33483.43	35	-	-	-	-
H-2-Ld	1	266	274	9	YVGYLQPRT	Consensus (ann/smm)	38.0	44109.53	62	5480.62	14	-	-	-	-
H-2-Ld	1	295	303	9	PLSETKCTL	Consensus (ann/smm)	38.0	31797.87	24	87867.85	52	-	-	-	-
H-2-Ld	1	306	314	9	FTVEKGIYQ	Consensus (ann/smm)	38.0	39520.20	42	30467.02	34	-	-	-	-
H-2-Ld	1	662	670	9	CDIPIGAGI	Consensus (ann/smm)	38.0	40239.48	44	26719.60	32	-	-	-	-
H-2-Ld	1	670	678	9	ICASYQTQT	Consensus (ann/smm)	38.0	39735.43	42	30819.81	34	-	-	-	-
H-2-Kb	1	61	69	9	NVTWFHAIH	Consensus (ann/smm)	38.0	23220.13	39	10892.06	37	-	-	-	-
H-2-Kb	1	77	85	9	KRFDNPVLP	Consensus (ann/smm)	38.0	23329.68	40	10401.84	36	-	-	-	-
H-2-Kb	1	216	224	9	LPQGFSALE	Consensus (ann/smm)	38.0	23353.16	40	10306.47	36	-	-	-	-
H-2-Kb	1	390	398	9	LCFTNVYAD	Consensus (ann/smm)	38.0	22535.51	38	11248.90	38	-	-	-	-
H-2-Db	1	11	19	9	VSSQCVNLT	Consensus (ann/comblib_sidney2008/smm)	38.0	39133.83	38	178903.98	42	0.000904	34	-	-
H-2-Db	1	155	163	9	SEFRVYSSA	Consensus (ann/comblib_sidney2008/smm)	38.0	38955.98	38	114714.94	34	0.01	81	-	-
H-2-Db	1	181	189	9	GKQGNFKNL	Consensus (ann/comblib_sidney2008/smm)	38.0	39234.73	38	41939.19	21	0.00359	66	-	-
H-2-Db	1	253	261	9	DSSSGWTAG	Consensus (ann/comblib_sidney2008/smm)	38.0	46822.21	76	144417.56	38	0.000102	6.3	-	-
H-2-Db	1	449	457	9	YNYLYRLFR	Consensus (ann/comblib_sidney2008/smm)	38.0	38950.07	38	325551.72	52	0.000352	18	-	-
H-2-Db	1	543	551	9	FNGLTGTGV	Consensus (ann/comblib_sidney2008/smm)	38.0	39256.40	38	305224.93	50	0.000138	8.4	-	-
H-2-Kk	1	4	12	9	FLVLLPLVS	Consensus (ann/comblib_sidney2008/smm)	38.0	42395.07	56	12034.55	38	0.000558	17	-	-
H-2-Kk	1	45	53	9	SSVLHSTQD	Consensus (ann/comblib_sidney2008/smm)	38.0	42461.18	57	7037.69	27	0.00177	38	-	-
H-2-Kk	1	331	339	9	NITNLCPFG	Consensus (ann/comblib_sidney2008/smm)	38.0	42561.46	57	2555.23	14	0.00177	38	-	-
H-2-Kk	1	437	445	9	NSNNLDSKV	Consensus (ann/comblib_sidney2008/smm)	38.0	42518.64	57	11842.13	38	0.00176	38	-	-
H-2-Kk	1	510	518	9	VVVLSFELL	Consensus (ann/comblib_sidney2008/smm)	38.0	37206.80	41	12006.88	38	0.000494	15	-	-
H-2-Kk	1	513	521	9	LSFELLHAP	Consensus (ann/comblib_sidney2008/smm)	38.0	41919.35	55	6705.48	27	0.00178	38	-	-
H-2-Kk	1	551	559	9	VLTESNKKF	Consensus (ann/comblib_sidney2008/smm)	38.0	35777.29	38	10032.98	34	0.03	96	-	-
H-2-Kk	1	585	593	9	LDITPCSFG	Consensus (ann/comblib_sidney2008/smm)	38.0	35714.63	38	1743.53	10	0.00194	40	-	-
H-2-Kk	1	603	611	9	NTSNQVAVL	Consensus (ann/comblib_sidney2008/smm)	38.0	32151.79	32	40404.52	68	0.00179	38	-	-
H-2-Ld	1	239	247	9	QTLLALHRS	Consensus (ann/smm)	38.5	40541.45	45	26413.75	32	-	-	-	-
H-2-Ld	1	347	355	9	FASVYAWNR	Consensus (ann/smm)	38.5	34915.31	30	66654.58	47	-	-	-	-
H-2-Kb	1	39	47	9	PDKVFRSSV	Consensus (ann/smm)	38.5	27740.30	50	6700.54	27	-	-	-	-
H-2-Kb	1	88	96	9	DGVYFASTE	Consensus (ann/smm)	38.5	25837.92	45	8592.31	32	-	-	-	-
H-2-Kb	1	103	111	9	GWIFGTTLD	Consensus (ann/smm)	38.5	26117.60	46	8018.81	31	-	-	-	-
H-2-Kb	1	172	180	9	SQPFLMDLE	Consensus (ann/smm)	38.5	22511.63	38	11915.44	39	-	-	-	-
H-2-Kb	1	454	462	9	RLFRKSNLK	Consensus (ann/smm)	38.5	21237.48	35	13555.33	42	-	-	-	-
H-2-Kd	1	14	22	9	QCVNLTTRT	Consensus (ann/comblib_sidney2008/smm)	39.0	32266.45	53	30148.10	38	0.00243	39	-	-
H-2-Kd	1	238	246	9	FQTLLALHR	Consensus (ann/comblib_sidney2008/smm)	39.0	27649.20	39	28330.88	37	0.02	88	-	-
H-2-Kd	1	250	258	9	TPGDSSSGW	Consensus (ann/comblib_sidney2008/smm)	39.0	32841.97	55	31064.19	39	0.000349	9.8	-	-
H-2-Kd	1	274	282	9	TFLLKYNEN	Consensus (ann/comblib_sidney2008/smm)	39.0	27494.38	39	200105.95	76	0.00074	19	-	-
H-2-Kd	1	366	374	9	SVLYNSASF	Consensus (ann/comblib_sidney2008/smm)	39.0	27628.86	39	33209.32	40	0.00045	13	-	-
H-2-Kd	1	463	471	9	PFERDISTE	Consensus (ann/comblib_sidney2008/smm)	39.0	20548.29	24	31496.33	39	0.00424	52	-	-
H-2-Kd	1	531	539	9	TNLVKNKCV	Consensus (ann/comblib_sidney2008/smm)	39.0	20977.13	25	242806.33	79	0.00249	39	-	-
H-2-Kd	1	621	629	9	PVAIHADQL	Consensus (ann/comblib_sidney2008/smm)	39.0	27783.85	39	31641.71	39	0.02	83	-	-
H-2-Dd	1	10	18	9	LVSSQCVNL	Consensus (ann/comblib_sidney2008/smm)	39.0	36696.27	38	36164.29	39	0.01	61	-	-
H-2-Dd	1	46	54	9	SVLHSTQDL	Consensus (ann/comblib_sidney2008/smm)	39.0	42277.80	72	36836.64	39	0.00167	31	-	-
H-2-Dd	1	73	81	9	TNGTKRFDN	Consensus (ann/comblib_sidney2008/smm)	39.0	41478.54	66	37694.67	39	0.000579	14	-	-
H-2-Dd	1	169	177	9	EYVSQPFLM	Consensus (ann/comblib_sidney2008/smm)	39.0	36992.04	39	37263.19	39	0.00127	26	-	-
H-2-Dd	1	277	285	9	LKYNENGTI	Consensus (ann/comblib_sidney2008/smm)	39.0	28045.71	16	36583.06	39	0.01	74	-	-
H-2-Dd	1	524	532	9	VCGPKKSTN	Consensus (ann/comblib_sidney2008/smm)	39.0	35974.48	35	37781.57	39	0.00467	58	-	-
H-2-Dd	1	549	557	9	TGVLTESNK	Consensus (ann/comblib_sidney2008/smm)	39.0	37090.25	39	63427.85	50	0.00147	29	-	-
H-2-Ld	1	209	217	9	PINLVRDLP	Consensus (ann/smm)	39.0	38342.53	38	45585.84	40	-	-	-	-
H-2-Ld	1	504	512	9	GYQPYRVVV	Consensus (ann/smm)	39.0	39195.71	41	38179.48	37	-	-	-	-
H-2-Ld	1	603	611	9	NTSNQVAVL	Consensus (ann/smm)	39.0	32780.91	26	88680.88	52	-	-	-	-
H-2-Kb	1	44	52	9	RSSVLHSTQ	Consensus (ann/smm)	39.0	25401.90	44	9399.61	34	-	-	-	-
H-2-Kb	1	71	79	9	SGTNGTKRF	Consensus (ann/smm)	39.0	20591.25	34	14863.12	44	-	-	-	-
H-2-Kb	1	84	92	9	LPFNDGVYF	Consensus (ann/smm)	39.0	17217.72	27	20375.58	51	-	-	-	-
H-2-Kb	1	170	178	9	YVSQPFLMD	Consensus (ann/smm)	39.0	24107.71	41	10717.91	37	-	-	-	-
H-2-Kb	1	189	197	9	LREFVFKNI	Consensus (ann/smm)	39.0	15314.74	24	21984.17	54	-	-	-	-
H-2-Kb	1	668	676	9	AGICASYQT	Consensus (ann/smm)	39.0	20651.04	34	14524.79	44	-	-	-	-
H-2-Db	1	187	195	9	KNLREFVFK	Consensus (ann/comblib_sidney2008/smm)	39.0	41060.15	44	159448.34	39	0.000107	6.6	-	-
H-2-Db	1	277	285	9	LKYNENGTI	Consensus (ann/comblib_sidney2008/smm)	39.0	39880.14	40	84453.96	30	0.00114	39	-	-
H-2-Db	1	344	352	9	ATRFASVYA	Consensus (ann/comblib_sidney2008/smm)	39.0	41863.12	47	152623	39	0.000723	30	-	-
H-2-Db	1	458	466	9	KSNLKPFER	Consensus (ann/comblib_sidney2008/smm)	39.0	45527.82	66	158350.70	39	0.000337	18	-	-
H-2-Db	1	606	614	9	NQVAVLYQD	Consensus (ann/comblib_sidney2008/smm)	39.0	45432.84	65	159448.34	39	9.95e-05	6.2	-	-
H-2-Kk	1	101	109	9	IRGWIFGTT	Consensus (ann/comblib_sidney2008/smm)	39.0	41231.54	52	12747.65	39	0.00046	15	-	-
H-2-Kk	1	128	136	9	IKVCEFQFC	Consensus (ann/comblib_sidney2008/smm)	39.0	41300.77	52	12343.26	39	0.000871	24	-	-
H-2-Kk	1	202	210	9	KIYSKHTPI	Consensus (ann/comblib_sidney2008/smm)	39.0	36200.55	39	2543.49	14	0.00211	42	-	-
H-2-Kk	1	349	357	9	SVYAWNRKR	Consensus (ann/comblib_sidney2008/smm)	39.0	45236.64	73	12572.74	39	0.000439	14	-	-
H-2-Kk	1	377	385	9	FKCYGVSPT	Consensus (ann/comblib_sidney2008/smm)	39.0	40382.10	49	12718.33	39	0.00173	38	-	-
H-2-Kk	1	471	479	9	EIYQAGSTP	Consensus (ann/comblib_sidney2008/smm)	39.0	42362.05	56	12343.26	39	0.00078	22	-	-
H-2-Kk	1	619	627	9	EVPVAIHAD	Consensus (ann/comblib_sidney2008/smm)	39.0	46507.16	84	12718.33	39	0.000838	23	-	-
H-2-Ld	1	58	66	9	FFSNVTWFH	Consensus (ann/smm)	39.5	35552.32	31	68207.17	48	-	-	-	-
H-2-Ld	1	187	195	9	KNLREFVFK	Consensus (ann/smm)	39.5	40119.04	44	34500.87	35	-	-	-	-
H-2-Ld	1	246	254	9	RSYLTPGDS	Consensus (ann/smm)	39.5	31950.64	24	99730.96	55	-	-	-	-
H-2-Kb	1	29	37	9	TNSFTRGVY	Consensus (ann/smm)	39.5	24044.93	41	11197.21	38	-	-	-	-
H-2-Kb	1	110	118	9	LDSKTQSLL	Consensus (ann/smm)	39.5	24727.48	43	10377.91	36	-	-	-	-
H-2-Kb	1	362	370	9	VADYSVLYN	Consensus (ann/smm)	39.5	24287.32	42	10967.56	37	-	-	-	-
H-2-Kb	1	472	480	9	IYQAGSTPC	Consensus (ann/smm)	39.5	16605.18	26	21782.61	53	-	-	-	-
H-2-Kb	1	595	603	9	VSVITPGTN	Consensus (ann/smm)	39.5	26845.02	48	8093.01	31	-	-	-	-
H-2-Kb	1	603	611	9	NTSNQVAVL	Consensus (ann/smm)	39.5	18883.05	30	18285.63	49	-	-	-	-
H-2-Kd	1	386	394	9	KLNDLCFTN	Consensus (ann/comblib_sidney2008/smm)	40.0	28181.38	40	11756.01	23	0.02	83	-	-
H-2-Kd	1	436	444	9	WNSNNLDSK	Consensus (ann/comblib_sidney2008/smm)	40.0	35120.27	64	33056.74	40	0.00207	36	-	-
H-2-Kd	1	473	481	9	YQAGSTPCN	Consensus (ann/comblib_sidney2008/smm)	40.0	35011.77	64	32980.71	40	0.00187	33	-	-
H-2-Kd	1	568	576	9	DIADTTDAV	Consensus (ann/comblib_sidney2008/smm)	40.0	24669.76	32	32678.34	40	0.0046	53	-	-
H-2-Kd	1	627	635	9	DQLTPTWRV	Consensus (ann/comblib_sidney2008/smm)	40.0	13760.27	14	146305.28	70	0.00251	40	-	-
H-2-Dd	1	53	61	9	DLFLPFFSN	Consensus (ann/comblib_sidney2008/smm)	40.0	40824.92	61	39019.35	40	0.000363	8.5	-	-
H-2-Dd	1	89	97	9	GVYFASTEK	Consensus (ann/comblib_sidney2008/smm)	40.0	37222.50	40	363312.22	76	0.00144	28	-	-
H-2-Dd	1	168	176	9	FEYVSQPFL	Consensus (ann/comblib_sidney2008/smm)	40.0	38108.02	44	18125.08	24	0.00247	40	-	-
H-2-Dd	1	240	248	9	TLLALHRSY	Consensus (ann/comblib_sidney2008/smm)	40.0	42952.36	78	23729.03	30	0.00249	40	-	-
H-2-Dd	1	295	303	9	PLSETKCTL	Consensus (ann/comblib_sidney2008/smm)	40.0	37290.64	40	16644.85	23	0.01	86	-	-
H-2-Dd	1	309	317	9	EKGIYQTSN	Consensus (ann/comblib_sidney2008/smm)	40.0	42369.84	73	38840.07	40	0.00147	29	-	-
H-2-Dd	1	327	335	9	VRFPNITNL	Consensus (ann/comblib_sidney2008/smm)	40.0	37168.16	40	10145.65	14	0.00368	51	-	-
H-2-Dd	1	539	547	9	VNFNFNGLT	Consensus (ann/comblib_sidney2008/smm)	40.0	40155.10	56	11756.55	16	0.00244	40	-	-
H-2-Dd	1	671	679	9	CASYQTQTN	Consensus (ann/comblib_sidney2008/smm)	40.0	37130	40	134983.29	62	0.000825	19	-	-
H-2-Ld	1	31	39	9	SFTRGVYYP	Consensus (ann/smm)	40.0	42632.89	54	17816.81	26	-	-	-	-
H-2-Ld	1	82	90	9	PVLPFNDGV	Consensus (ann/smm)	40.0	38627.36	39	48958.71	41	-	-	-	-
H-2-Ld	1	205	213	9	SKHTPINLV	Consensus (ann/smm)	40.0	42059.73	51	21469.90	29	-	-	-	-
H-2-Ld	1	231	239	9	IGINITRFQ	Consensus (ann/smm)	40.0	40116.89	44	35631.16	36	-	-	-	-
H-2-Ld	1	385	393	9	TKLNDLCFT	Consensus (ann/smm)	40.0	42667.96	54	17331.25	26	-	-	-	-
H-2-Ld	1	393	401	9	TNVYADSFV	Consensus (ann/smm)	40.0	40375.98	44	36968.34	36	-	-	-	-
H-2-Ld	1	673	681	9	SYQTQTNSP	Consensus (ann/smm)	40.0	41866.74	51	22020.64	29	-	-	-	-
H-2-Kb	1	153	161	9	MESEFRVYS	Consensus (ann/smm)	40.0	25362.35	44	10235.52	36	-	-	-	-
H-2-Kb	1	326	334	9	IVRFPNITN	Consensus (ann/smm)	40.0	23164.93	39	12885.76	41	-	-	-	-
H-2-Kb	1	346	354	9	RFASVYAWN	Consensus (ann/smm)	40.0	25434.90	44	10235.52	36	-	-	-	-
H-2-Kb	1	604	612	9	TSNQVAVLY	Consensus (ann/smm)	40.0	25249	44	10282.77	36	-	-	-	-
H-2-Db	1	10	18	9	LVSSQCVNL	Consensus (ann/comblib_sidney2008/smm)	40.0	44395.86	59	143423.40	38	0.00121	40	-	-
H-2-Db	1	19	27	9	TTRTQLPPA	Consensus (ann/comblib_sidney2008/smm)	40.0	42308.02	49	104380.65	33	0.00116	40	-	-
H-2-Db	1	44	52	9	RSSVLHSTQ	Consensus (ann/comblib_sidney2008/smm)	40.0	40315.74	42	21758.05	15	0.00119	40	-	-
H-2-Db	1	167	175	9	TFEYVSQPF	Consensus (ann/comblib_sidney2008/smm)	40.0	45914.17	68	168120.24	40	0.000292	16	-	-
H-2-Db	1	227	235	9	VDLPIGINI	Consensus (ann/comblib_sidney2008/smm)	40.0	42977.93	52	165051.70	40	0.000324	17	-	-
H-2-Db	1	246	254	9	RSYLTPGDS	Consensus (ann/comblib_sidney2008/smm)	40.0	43024.93	52	84065.93	30	0.00121	40	-	-
H-2-Db	1	260	268	9	AGAAAYYVG	Consensus (ann/comblib_sidney2008/smm)	40.0	39664.12	40	178492.51	41	0.000437	21	-	-
H-2-Db	1	488	496	9	CYFPLQSYG	Consensus (ann/comblib_sidney2008/smm)	40.0	37810.27	35	161294.66	40	0.00353	65	-	-
H-2-Db	1	493	501	9	QSYGFQPTN	Consensus (ann/comblib_sidney2008/smm)	40.0	39634.11	40	21213.87	14	0.01	74	-	-
H-2-Db	1	558	566	9	KFLPFQQFG	Consensus (ann/comblib_sidney2008/smm)	40.0	40981.58	44	168896.25	40	0.000244	14	-	-
H-2-Db	1	601	609	9	GTNTSNQVA	Consensus (ann/comblib_sidney2008/smm)	40.0	41618.35	46	162412.71	40	0.000857	33	-	-
H-2-Kk	1	163	171	9	ANNCTFEYV	Consensus (ann/comblib_sidney2008/smm)	40.0	36589.99	40	819275.56	99	0.000668	19	-	-
H-2-Kk	1	270	278	9	LQPRTFLLK	Consensus (ann/comblib_sidney2008/smm)	40.0	43898.14	64	5400.45	23	0.00191	40	-	-
H-2-Kk	1	281	289	9	ENGTITDAV	Consensus (ann/comblib_sidney2008/smm)	40.0	36937.26	40	452303.55	97	0.00032	9.5	-	-
H-2-Kk	1	373	381	9	SFSTFKCYG	Consensus (ann/comblib_sidney2008/smm)	40.0	36763.82	40	1178.77	7.7	0.01	70	-	-
H-2-Kk	1	485	493	9	GFNCYFPLQ	Consensus (ann/comblib_sidney2008/smm)	40.0	43966.11	64	8983.18	32	0.00195	40	-	-
H-2-Kk	1	489	497	9	YFPLQSYGF	Consensus (ann/comblib_sidney2008/smm)	40.0	41353.96	52	12895.26	40	0.00109	28	-	-
H-2-Kk	1	506	514	9	QPYRVVVLS	Consensus (ann/comblib_sidney2008/smm)	40.0	38972.84	45	2457.14	14	0.00192	40	-	-
H-2-Kk	1	534	542	9	VKNKCVNFN	Consensus (ann/comblib_sidney2008/smm)	40.0	42069.73	55	2497.07	14	0.00197	40	-	-
H-2-Ld	1	308	316	9	VEKGIYQTS	Consensus (ann/smm)	40.5	41691.37	50	25051.28	31	-	-	-	-
H-2-Ld	1	460	468	9	NLKPFERDI	Consensus (ann/smm)	40.5	41170.93	48	28829.03	33	-	-	-	-
H-2-Ld	1	466	474	9	RDISTEIYQ	Consensus (ann/smm)	40.5	43702.89	60	12017.94	21	-	-	-	-
H-2-Ld	1	665	673	9	PIGAGICAS	Consensus (ann/smm)	40.5	40283.02	44	37655.64	37	-	-	-	-
H-2-Kb	1	112	120	9	SKTQSLLIV	Consensus (ann/smm)	40.5	21248.97	35	16334.66	46	-	-	-	-
H-2-Kb	1	129	137	9	KVCEFQFCN	Consensus (ann/smm)	40.5	22135.81	37	14692.98	44	-	-	-	-
H-2-Kb	1	506	514	9	QPYRVVVLS	Consensus (ann/smm)	40.5	23315.30	40	13065.02	41	-	-	-	-
H-2-Kd	1	25	33	9	PPAYTNSFT	Consensus (ann/comblib_sidney2008/smm)	41.0	28469.45	41	12423.96	24	0.00355	48	-	-
H-2-Kd	1	28	36	9	YTNSFTRGV	Consensus (ann/comblib_sidney2008/smm)	41.0	30276.92	47	35748.68	41	0.000831	20	-	-
H-2-Kd	1	63	71	9	TWFHAIHVS	Consensus (ann/comblib_sidney2008/smm)	41.0	28418.99	41	18632.02	30	0.00444	53	-	-
H-2-Kd	1	109	117	9	TLDSKTQSL	Consensus (ann/comblib_sidney2008/smm)	41.0	26287.13	36	57182.09	51	0.00271	41	-	-
H-2-Kd	1	179	187	9	LEGKQGNFK	Consensus (ann/comblib_sidney2008/smm)	41.0	37886.84	76	35420.93	41	0.00256	40	-	-
H-2-Kd	1	232	240	9	GINITRFQT	Consensus (ann/comblib_sidney2008/smm)	41.0	34489.54	62	35420.93	41	0.00153	30	-	-
H-2-Kd	1	257	265	9	GWTAGAAAY	Consensus (ann/comblib_sidney2008/smm)	41.0	28318.31	41	63717.69	54	0.000604	16	-	-
H-2-Kd	1	402	410	9	IRGDEVRQI	Consensus (ann/comblib_sidney2008/smm)	41.0	32660.18	55	15676.89	27	0.0027	41	-	-
H-2-Kd	1	455	463	9	LFRKSNLKP	Consensus (ann/comblib_sidney2008/smm)	41.0	34174.54	60	31279.51	39	0.00272	41	-	-
H-2-Kd	1	505	513	9	YQPYRVVVL	Consensus (ann/comblib_sidney2008/smm)	41.0	35180.37	65	14231.81	26	0.00266	41	-	-
H-2-Kd	1	540	548	9	NFNFNGLTG	Consensus (ann/comblib_sidney2008/smm)	41.0	28380.58	41	32008.11	39	0.01	78	-	-
H-2-Kd	1	606	614	9	NQVAVLYQD	Consensus (ann/comblib_sidney2008/smm)	41.0	32399.02	54	35339.47	41	0.00164	31	-	-
H-2-Dd	1	14	22	9	QCVNLTTRT	Consensus (ann/comblib_sidney2008/smm)	41.0	43588.62	84	25019.58	31	0.00259	41	-	-
H-2-Dd	1	75	83	9	GTKRFDNPV	Consensus (ann/comblib_sidney2008/smm)	41.0	29077.14	17	40483.68	41	0.01	73	-	-
H-2-Dd	1	76	84	9	TKRFDNPVL	Consensus (ann/comblib_sidney2008/smm)	41.0	37460.88	41	16644.85	23	0.00272	43	-	-
H-2-Dd	1	142	150	9	GVYYHKNNK	Consensus (ann/comblib_sidney2008/smm)	41.0	37509.13	41	324548.79	74	0.00187	33	-	-
H-2-Dd	1	360	368	9	NCVADYSVL	Consensus (ann/comblib_sidney2008/smm)	41.0	37505.89	41	19556	26	0.00355	50	-	-
H-2-Dd	1	372	380	9	ASFSTFKCY	Consensus (ann/comblib_sidney2008/smm)	41.0	37722.41	42	25135.06	31	0.00258	41	-	-
H-2-Dd	1	376	384	9	TFKCYGVSP	Consensus (ann/comblib_sidney2008/smm)	41.0	37412.28	41	325296.96	74	0.0022	37	-	-
H-2-Dd	1	568	576	9	DIADTTDAV	Consensus (ann/comblib_sidney2008/smm)	41.0	38742.44	48	28992.12	34	0.00261	41	-	-
H-2-Dd	1	602	610	9	TNTSNQVAV	Consensus (ann/comblib_sidney2008/smm)	41.0	34268.58	29	41141.49	41	0.00271	42	-	-
H-2-Ld	1	325	333	9	SIVRFPNIT	Consensus (ann/smm)	41.0	42694.74	54	20932.93	28	-	-	-	-
H-2-Ld	1	669	677	9	GICASYQTQ	Consensus (ann/smm)	41.0	39847.37	43	43936.96	39	-	-	-	-
H-2-Kb	1	156	164	9	EFRVYSSAN	Consensus (ann/smm)	41.0	25161.72	44	11300.82	38	-	-	-	-
H-2-Kb	1	198	206	9	DGYFKIYSK	Consensus (ann/smm)	41.0	24320.19	42	12476.99	40	-	-	-	-
H-2-Kb	1	475	483	9	AGSTPCNGV	Consensus (ann/smm)	41.0	20029.16	33	17993.27	49	-	-	-	-
H-2-Kb	1	537	545	9	KCVNFNFNG	Consensus (ann/smm)	41.0	19726.98	32	18884.70	50	-	-	-	-
H-2-Kb	1	610	618	9	VLYQDVNCT	Consensus (ann/smm)	41.0	28314.33	51	8074.40	31	-	-	-	-
H-2-Kb	1	615	623	9	VNCTEVPVA	Consensus (ann/smm)	41.0	21986.62	37	15599.48	45	-	-	-	-
H-2-Db	1	21	29	9	RTQLPPAYT	Consensus (ann/comblib_sidney2008/smm)	41.0	44519.46	60	171245.83	41	0.000499	23	-	-
H-2-Db	1	67	75	9	AIHVSGTNG	Consensus (ann/comblib_sidney2008/smm)	41.0	42336.87	49	104380.65	33	0.00124	41	-	-
H-2-Db	1	106	114	9	FGTTLDSKT	Consensus (ann/comblib_sidney2008/smm)	41.0	40124.71	41	139836.32	37	0.00132	42	-	-
H-2-Db	1	116	124	9	SLLIVNNAT	Consensus (ann/comblib_sidney2008/smm)	41.0	44923.50	62	173228.76	41	0.00021	13	-	-
H-2-Db	1	270	278	9	LQPRTFLLK	Consensus (ann/comblib_sidney2008/smm)	41.0	40182.04	41	279010.15	49	0.000219	13	-	-
H-2-Db	1	605	613	9	SNQVAVLYQ	Consensus (ann/comblib_sidney2008/smm)	41.0	43037.51	52	173628.09	41	0.00101	36	-	-
H-2-Kk	1	37	45	9	YYPDKVFRS	Consensus (ann/comblib_sidney2008/smm)	41.0	46156.25	81	13596.59	41	0.00121	30	-	-
H-2-Kk	1	213	221	9	VRDLPQGFS	Consensus (ann/comblib_sidney2008/smm)	41.0	45328.77	73	4379.56	20	0.00204	41	-	-
H-2-Kk	1	216	224	9	LPQGFSALE	Consensus (ann/comblib_sidney2008/smm)	41.0	43788.55	63	3659.57	18	0.00198	41	-	-
H-2-Kk	1	219	227	9	GFSALEPLV	Consensus (ann/comblib_sidney2008/smm)	41.0	40486.66	49	6783.13	27	0.00201	41	-	-
H-2-Kk	1	258	266	9	WTAGAAAYY	Consensus (ann/comblib_sidney2008/smm)	41.0	32096.16	32	13502.99	41	0.00327	53	-	-
H-2-Kk	1	275	283	9	FLLKYNENG	Consensus (ann/comblib_sidney2008/smm)	41.0	46246.23	81	12286.55	38	0.00205	41	-	-
H-2-Kk	1	289	297	9	VDCALDPLS	Consensus (ann/comblib_sidney2008/smm)	41.0	37423.21	41	2325.04	13	0.01	72	-	-
H-2-Kk	1	359	367	9	SNCVADYSV	Consensus (ann/comblib_sidney2008/smm)	41.0	37198.76	41	39393.99	68	0.00152	35	-	-
H-2-Kk	1	369	377	9	YNSASFSTF	Consensus (ann/comblib_sidney2008/smm)	41.0	37109.10	41	247987.62	93	0.000376	12	-	-
H-2-Kk	1	648	656	9	GCLIGAEHV	Consensus (ann/comblib_sidney2008/smm)	41.0	37076.21	41	40126.38	68	0.00119	29	-	-
H-2-Ld	1	3	11	9	VFLVLLPLV	Consensus (ann/smm)	41.5	42813.16	55	21371.25	28	-	-	-	-
H-2-Ld	1	113	121	9	KTQSLLIVN	Consensus (ann/smm)	41.5	42993.29	56	19490.82	27	-	-	-	-
H-2-Ld	1	141	149	9	LGVYYHKNN	Consensus (ann/smm)	41.5	41747.79	50	29636.71	33	-	-	-	-
H-2-Ld	1	260	268	9	AGAAAYYVG	Consensus (ann/smm)	41.5	40908.49	47	35795.63	36	-	-	-	-
H-2-Ld	1	337	345	9	PFGEVFNAT	Consensus (ann/smm)	41.5	38465.52	38	60649.89	45	-	-	-	-
H-2-Ld	1	340	348	9	EVFNATRFA	Consensus (ann/smm)	41.5	42080.67	51	26904.81	32	-	-	-	-
H-2-Ld	1	457	465	9	RKSNLKPFE	Consensus (ann/smm)	41.5	43767.71	60	13391.52	23	-	-	-	-
H-2-Ld	1	580	588	9	QTLEILDIT	Consensus (ann/smm)	41.5	43416.80	58	16742.87	25	-	-	-	-
H-2-Ld	1	611	619	9	LYQDVNCTE	Consensus (ann/smm)	41.5	42568.36	54	22378.45	29	-	-	-	-
H-2-Ld	1	651	659	9	IGAEHVNNS	Consensus (ann/smm)	41.5	40585.32	45	40910.05	38	-	-	-	-
H-2-Kb	1	371	379	9	SASFSTFKC	Consensus (ann/smm)	41.5	15585.37	24	28255.96	59	-	-	-	-
H-2-Kd	1	86	94	9	FNDGVYFAS	Consensus (ann/comblib_sidney2008/smm)	42.0	33426.30	57	19510.12	30	0.00278	42	-	-
H-2-Kd	1	157	165	9	FRVYSSANN	Consensus (ann/comblib_sidney2008/smm)	42.0	28798.17	42	57313.91	51	0.00138	28	-	-
H-2-Kd	1	313	321	9	YQTSNFRVQ	Consensus (ann/comblib_sidney2008/smm)	42.0	32863.65	55	13251.35	25	0.00285	42	-	-
H-2-Kd	1	348	356	9	ASVYAWNRK	Consensus (ann/comblib_sidney2008/smm)	42.0	34975.44	64	28265.72	37	0.0028	42	-	-
H-2-Kd	1	371	379	9	SASFSTFKC	Consensus (ann/comblib_sidney2008/smm)	42.0	37946.75	77	36329.55	42	0.00166	31	-	-
H-2-Kd	1	430	438	9	TGCVIAWNS	Consensus (ann/comblib_sidney2008/smm)	42.0	28741.21	42	36245.99	42	0.02	88	-	-
H-2-Kd	1	503	511	9	VGYQPYRVV	Consensus (ann/comblib_sidney2008/smm)	42.0	28691.19	42	26561.95	36	0.01	62	-	-
H-2-Kd	1	592	600	9	FGGVSVITP	Consensus (ann/comblib_sidney2008/smm)	42.0	31935.44	52	37090.27	42	0.00114	25	-	-
H-2-Kd	1	631	639	9	PTWRVYSTG	Consensus (ann/comblib_sidney2008/smm)	42.0	21801.13	26	36162.63	42	0.00299	43	-	-
H-2-Kd	1	649	657	9	CLIGAEHVN	Consensus (ann/comblib_sidney2008/smm)	42.0	28824.05	42	8077.18	18	0.01	78	-	-
H-2-Dd	1	91	99	9	YFASTEKSN	Consensus (ann/comblib_sidney2008/smm)	42.0	42243.05	72	28462.96	33	0.0027	42	-	-
H-2-Dd	1	185	193	9	NFKNLREFV	Consensus (ann/comblib_sidney2008/smm)	42.0	36740.76	38	43379.05	42	0.01	65	-	-
H-2-Dd	1	468	476	9	ISTEIYQAG	Consensus (ann/comblib_sidney2008/smm)	42.0	42099.32	71	43479.05	42	0.00118	25	-	-
H-2-Dd	1	594	602	9	GVSVITPGT	Consensus (ann/comblib_sidney2008/smm)	42.0	44248.63	90	17509.75	24	0.00264	42	-	-
H-2-Dd	1	652	660	9	GAEHVNNSY	Consensus (ann/comblib_sidney2008/smm)	42.0	30723.73	20	43579.27	42	0.00343	49	-	-
H-2-Ld	1	30	38	9	NSFTRGVYY	Consensus (ann/smm)	42.0	36636.75	33	84106.59	51	-	-	-	-
H-2-Ld	1	217	225	9	PQGFSALEP	Consensus (ann/smm)	42.0	30429.96	22	140873.73	62	-	-	-	-
H-2-Ld	1	450	458	9	NYLYRLFRK	Consensus (ann/smm)	42.0	44195.52	63	11771.45	21	-	-	-	-
H-2-Ld	1	485	493	9	GFNCYFPLQ	Consensus (ann/smm)	42.0	44710.14	66	9286.03	18	-	-	-	-
H-2-Ld	1	553	561	9	TESNKKFLP	Consensus (ann/smm)	42.0	44000.86	62	12354.64	22	-	-	-	-
H-2-Ld	1	618	626	9	TEVPVAIHA	Consensus (ann/smm)	42.0	43017.47	56	21029.55	28	-	-	-	-
H-2-Kb	1	128	136	9	IKVCEFQFC	Consensus (ann/smm)	42.0	21074.49	35	18117.99	49	-	-	-	-
H-2-Kb	1	435	443	9	AWNSNNLDS	Consensus (ann/smm)	42.0	26221.79	46	11300.82	38	-	-	-	-
H-2-Db	1	41	49	9	KVFRSSVLH	Consensus (ann/comblib_sidney2008/smm)	42.0	43705.26	55	189068.86	42	0.00129	42	-	-
H-2-Db	1	238	246	9	FQTLLALHR	Consensus (ann/comblib_sidney2008/smm)	42.0	40414.88	42	218584.82	45	8.3e-05	5.2	-	-
H-2-Db	1	264	272	9	AYYVGYLQP	Consensus (ann/comblib_sidney2008/smm)	42.0	40278.68	42	71716.65	28	0.00316	63	-	-
H-2-Db	1	468	476	9	ISTEIYQAG	Consensus (ann/comblib_sidney2008/smm)	42.0	44015.13	57	184765.12	42	0.000408	21	-	-
H-2-Db	1	472	480	9	IYQAGSTPC	Consensus (ann/comblib_sidney2008/smm)	42.0	46410.14	72	185617.96	42	0.000351	18	-	-
H-2-Db	1	579	587	9	PQTLEILDI	Consensus (ann/comblib_sidney2008/smm)	42.0	45002.31	63	189068.86	42	6.49e-05	4.3	-	-
H-2-Db	1	595	603	9	VSVITPGTN	Consensus (ann/comblib_sidney2008/smm)	42.0	40816.55	43	29896.48	18	0.0013	42	-	-
H-2-Db	1	604	612	9	TSNQVAVLY	Consensus (ann/comblib_sidney2008/smm)	42.0	44262.04	58	178903.98	42	0.000365	19	-	-
H-2-Db	1	609	617	9	AVLYQDVNC	Consensus (ann/comblib_sidney2008/smm)	42.0	46490.06	73	188200.17	42	0.00104	37	-	-
H-2-Db	1	647	655	9	AGCLIGAEH	Consensus (ann/comblib_sidney2008/smm)	42.0	47093.01	78	181392.78	42	0.000408	21	-	-
H-2-Db	1	674	682	9	YQTQTNSPR	Consensus (ann/comblib_sidney2008/smm)	42.0	40313.56	42	288815.17	50	6.82e-05	4.4	-	-
H-2-Kk	1	63	71	9	TWFHAIHVS	Consensus (ann/comblib_sidney2008/smm)	42.0	37777.95	42	5121.89	22	0.0031	52	-	-
H-2-Kk	1	122	130	9	NATNVVIKV	Consensus (ann/comblib_sidney2008/smm)	42.0	37887.67	42	227211.34	92	0.00217	42	-	-
H-2-Kk	1	154	162	9	ESEFRVYSS	Consensus (ann/comblib_sidney2008/smm)	42.0	43964.69	64	4077.84	19	0.00214	42	-	-
H-2-Kk	1	177	185	9	MDLEGKQGN	Consensus (ann/comblib_sidney2008/smm)	42.0	37548.12	42	13977.52	42	0.00134	32	-	-
H-2-Kk	1	225	233	9	PLVDLPIGI	Consensus (ann/comblib_sidney2008/smm)	42.0	44105.24	65	8117.64	30	0.00208	42	-	-
H-2-Kk	1	226	234	9	LVDLPIGIN	Consensus (ann/comblib_sidney2008/smm)	42.0	47320.82	93	14042.03	42	0.000901	24	-	-
H-2-Kk	1	338	346	9	FGEVFNATR	Consensus (ann/comblib_sidney2008/smm)	42.0	43843.08	63	9003.89	32	0.0021	42	-	-
H-2-Kk	1	376	384	9	TFKCYGVSP	Consensus (ann/comblib_sidney2008/smm)	42.0	44280.71	66	14502.07	42	0.00186	39	-	-
H-2-Kk	1	383	391	9	SPTKLNDLC	Consensus (ann/comblib_sidney2008/smm)	42.0	37667.36	42	2694.20	14	0.01	83	-	-
H-2-Kk	1	423	431	9	YKLPDDFTG	Consensus (ann/comblib_sidney2008/smm)	42.0	44877.37	70	14171.96	42	0.000372	12	-	-
H-2-Kk	1	492	500	9	LQSYGFQPT	Consensus (ann/comblib_sidney2008/smm)	42.0	37716.29	42	23196.90	55	0.00142	33	-	-
H-2-Kk	1	656	664	9	VNNSYECDI	Consensus (ann/comblib_sidney2008/smm)	42.0	33428.11	34	14468.72	42	0.00324	53	-	-
H-2-Kk	1	673	681	9	SYQTQTNSP	Consensus (ann/comblib_sidney2008/smm)	42.0	41377.68	52	4725.31	21	0.00217	42	-	-
H-2-Ld	1	551	559	9	VLTESNKKF	Consensus (ann/smm)	42.5	39866.77	43	51266.07	42	-	-	-	-
H-2-Kb	1	68	76	9	IHVSGTNGT	Consensus (ann/smm)	42.5	27518.18	49	10570.85	36	-	-	-	-
H-2-Kb	1	132	140	9	EFQFCNDPF	Consensus (ann/smm)	42.5	14907.32	23	31413.04	62	-	-	-	-
H-2-Kb	1	183	191	9	QGNFKNLRE	Consensus (ann/smm)	42.5	26652.85	47	11326.87	38	-	-	-	-
H-2-Kb	1	512	520	9	VLSFELLHA	Consensus (ann/smm)	42.5	17950.09	29	24049.72	56	-	-	-	-
H-2-Kd	1	50	58	9	STQDLFLPF	Consensus (ann/comblib_sidney2008/smm)	43.0	29525.10	44	38305.40	43	0.00212	36	-	-
H-2-Kd	1	210	218	9	INLVRDLPQ	Consensus (ann/comblib_sidney2008/smm)	43.0	28894.61	42	39017.55	43	0.0032	45	-	-
H-2-Kd	1	354	362	9	NRKRISNCV	Consensus (ann/comblib_sidney2008/smm)	43.0	15702.50	17	39469.35	43	0.00323	45	-	-
H-2-Kd	1	412	420	9	PGQTGKIAD	Consensus (ann/comblib_sidney2008/smm)	43.0	25987.08	35	38217.30	43	0.01	63	-	-
H-2-Kd	1	456	464	9	FRKSNLKPF	Consensus (ann/comblib_sidney2008/smm)	43.0	26988.30	37	210019.68	77	0.00289	43	-	-
H-2-Kd	1	577	585	9	RDPQTLEIL	Consensus (ann/comblib_sidney2008/smm)	43.0	28967.54	43	48894.50	48	0.00268	41	-	-
H-2-Kd	1	623	631	9	AIHADQLTP	Consensus (ann/comblib_sidney2008/smm)	43.0	36777.34	71	38041.71	43	0.00258	40	-	-
H-2-Dd	1	191	199	9	EFVFKNIDG	Consensus (ann/comblib_sidney2008/smm)	43.0	40208.59	57	44185.52	43	0.00278	43	-	-
H-2-Dd	1	274	282	9	TFLLKYNEN	Consensus (ann/comblib_sidney2008/smm)	43.0	39785.33	54	45214.74	43	0.00135	27	-	-
H-2-Dd	1	276	284	9	LLKYNENGT	Consensus (ann/comblib_sidney2008/smm)	43.0	41539.62	66	17958.91	24	0.00283	43	-	-
H-2-Dd	1	294	302	9	DPLSETKCT	Consensus (ann/comblib_sidney2008/smm)	43.0	43319.67	81	21942.19	28	0.00277	43	-	-
H-2-Dd	1	388	396	9	NDLCFTNVY	Consensus (ann/comblib_sidney2008/smm)	43.0	41068.60	63	43679.74	42	0.00273	43	-	-
H-2-Ld	1	35	43	9	GVYYPDKVF	Consensus (ann/smm)	43.0	44745.47	67	10088.58	19	-	-	-	-
H-2-Ld	1	200	208	9	YFKIYSKHT	Consensus (ann/smm)	43.0	44571.52	65	12157.10	21	-	-	-	-
H-2-Ld	1	307	315	9	TVEKGIYQT	Consensus (ann/smm)	43.0	43961.35	61	16063.12	25	-	-	-	-
H-2-Ld	1	414	422	9	QTGKIADYN	Consensus (ann/smm)	43.0	40807.70	46	44753.81	40	-	-	-	-
H-2-Ld	1	432	440	9	CVIAWNSNN	Consensus (ann/smm)	43.0	42948.64	56	23218.28	30	-	-	-	-
H-2-Ld	1	540	548	9	NFNFNGLTG	Consensus (ann/smm)	43.0	41158.01	47	42347.72	39	-	-	-	-
H-2-Ld	1	653	661	9	AEHVNNSYE	Consensus (ann/smm)	43.0	44256.30	63	13671.94	23	-	-	-	-
H-2-Kb	1	311	319	9	GIYQTSNFR	Consensus (ann/smm)	43.0	28926.21	53	8997.25	33	-	-	-	-
H-2-Db	1	157	165	9	FRVYSSANN	Consensus (ann/comblib_sidney2008/smm)	43.0	47169.51	79	200733.57	43	0.00042	21	-	-
H-2-Db	1	341	349	9	VFNATRFAS	Consensus (ann/comblib_sidney2008/smm)	43.0	46527.29	73	66011.56	27	0.00135	43	-	-
H-2-Db	1	621	629	9	PVAIHADQL	Consensus (ann/comblib_sidney2008/smm)	43.0	40927.09	44	53042.01	24	0.00132	43	-	-
H-2-Kk	1	6	14	9	VLLPLVSSQ	Consensus (ann/comblib_sidney2008/smm)	43.0	44616.41	68	9406.54	33	0.00226	43	-	-
H-2-Kk	1	11	19	9	VSSQCVNLT	Consensus (ann/comblib_sidney2008/smm)	43.0	41571.09	53	4163.23	19	0.00219	43	-	-
H-2-Kk	1	75	83	9	GTKRFDNPV	Consensus (ann/comblib_sidney2008/smm)	43.0	39766.83	47	6798.76	27	0.00225	43	-	-
H-2-Kk	1	135	143	9	FCNDPFLGV	Consensus (ann/comblib_sidney2008/smm)	43.0	39194.45	46	15011.70	43	0.000122	3.8	-	-
H-2-Kk	1	306	314	9	FTVEKGIYQ	Consensus (ann/comblib_sidney2008/smm)	43.0	38260.47	43	23737.23	55	0.00162	36	-	-
H-2-Kk	1	322	330	9	PTESIVRFP	Consensus (ann/comblib_sidney2008/smm)	43.0	44891.93	70	7489.11	28	0.00221	43	-	-
H-2-Kk	1	380	388	9	YGVSPTKLN	Consensus (ann/comblib_sidney2008/smm)	43.0	44191.22	66	2782.47	15	0.00226	43	-	-
H-2-Kk	1	473	481	9	YQAGSTPCN	Consensus (ann/comblib_sidney2008/smm)	43.0	37913.50	43	5538.98	23	0.01	67	-	-
H-2-Kk	1	481	489	9	NGVEGFNCY	Consensus (ann/comblib_sidney2008/smm)	43.0	38203.81	43	26087.35	58	0.000566	17	-	-
H-2-Kk	1	482	490	9	GVEGFNCYF	Consensus (ann/comblib_sidney2008/smm)	43.0	38199.68	43	5229.14	22	0.02	93	-	-
H-2-Kk	1	580	588	9	QTLEILDIT	Consensus (ann/comblib_sidney2008/smm)	43.0	38019.06	43	9872.56	34	0.0022	43	-	-
H-2-Ld	1	109	117	9	TLDSKTQSL	Consensus (ann/smm)	43.5	42919.85	56	26051.34	31	-	-	-	-
H-2-Ld	1	479	487	9	PCNGVEGFN	Consensus (ann/smm)	43.5	41808.81	50	37310.41	37	-	-	-	-
H-2-Ld	1	635	643	9	VYSTGSNVF	Consensus (ann/smm)	43.5	37766.11	36	83143.82	51	-	-	-	-
H-2-Kb	1	308	316	9	VEKGIYQTS	Consensus (ann/smm)	43.5	32900.99	64	5165.47	23	-	-	-	-
H-2-Kb	1	551	559	9	VLTESNKKF	Consensus (ann/smm)	43.5	21362.86	35	21043.11	52	-	-	-	-
H-2-Kb	1	576	584	9	VRDPQTLEI	Consensus (ann/smm)	43.5	24686.04	43	14491.39	44	-	-	-	-
H-2-Kd	1	253	261	9	DSSSGWTAG	Consensus (ann/comblib_sidney2008/smm)	44.0	31976.25	52	41234.43	44	0.000769	19	-	-
H-2-Kd	1	260	268	9	AGAAAYYVG	Consensus (ann/comblib_sidney2008/smm)	44.0	35667.91	67	31714.66	39	0.003	44	-	-
H-2-Kd	1	363	371	9	ADYSVLYNS	Consensus (ann/comblib_sidney2008/smm)	44.0	29550.34	44	27813.78	36	0.01	75	-	-
H-2-Kd	1	421	429	9	YNYKLPDDF	Consensus (ann/comblib_sidney2008/smm)	44.0	29436.73	44	6430.73	15	0.00341	47	-	-
H-2-Kd	1	426	434	9	PDDFTGCVI	Consensus (ann/comblib_sidney2008/smm)	44.0	29525.10	44	57050.57	51	0.00311	44	-	-
H-2-Kd	1	492	500	9	LQSYGFQPT	Consensus (ann/comblib_sidney2008/smm)	44.0	34725.04	63	29461.85	38	0.00306	44	-	-
H-2-Dd	1	48	56	9	LHSTQDLFL	Consensus (ann/comblib_sidney2008/smm)	44.0	38054.04	44	26932.71	32	0.003	45	-	-
H-2-Dd	1	157	165	9	FRVYSSANN	Consensus (ann/comblib_sidney2008/smm)	44.0	37973.85	44	58922.34	48	0.00178	32	-	-
H-2-Dd	1	231	239	9	IGINITRFQ	Consensus (ann/comblib_sidney2008/smm)	44.0	38006.31	44	389296.05	77	0.000144	3.5	-	-
H-2-Dd	1	253	261	9	DSSSGWTAG	Consensus (ann/comblib_sidney2008/smm)	44.0	41001.12	62	40204.99	41	0.00288	44	-	-
H-2-Dd	1	344	352	9	ATRFASVYA	Consensus (ann/comblib_sidney2008/smm)	44.0	38010.84	44	1057499.08	97	0.00221	37	-	-
H-2-Dd	1	440	448	9	NLDSKVGGN	Consensus (ann/comblib_sidney2008/smm)	44.0	44502.61	92	44185.52	43	0.00286	44	-	-
H-2-Dd	1	465	473	9	ERDISTEIY	Consensus (ann/comblib_sidney2008/smm)	44.0	41646.27	67	33287.41	37	0.00294	44	-	-
H-2-Dd	1	473	481	9	YQAGSTPCN	Consensus (ann/comblib_sidney2008/smm)	44.0	41585.48	67	46267.92	44	0.00244	40	-	-
H-2-Dd	1	607	615	9	QVAVLYQDV	Consensus (ann/comblib_sidney2008/smm)	44.0	42443.74	74	48114.95	44	0.00291	44	-	-
H-2-Ld	1	87	95	9	NDGVYFAST	Consensus (ann/smm)	44.0	39179.18	40	68050.29	48	-	-	-	-
H-2-Ld	1	488	496	9	CYFPLQSYG	Consensus (ann/smm)	44.0	40438.49	45	52460.21	43	-	-	-	-
H-2-Ld	1	576	584	9	VRDPQTLEI	Consensus (ann/smm)	44.0	42603.37	54	29979.89	34	-	-	-	-
H-2-Ld	1	660	668	9	YECDIPIGA	Consensus (ann/smm)	44.0	44250.54	63	16249.13	25	-	-	-	-
H-2-Kb	1	337	345	9	PFGEVFNAT	Consensus (ann/smm)	44.0	26343.79	47	12797.05	41	-	-	-	-
H-2-Kb	1	364	372	9	DYSVLYNSA	Consensus (ann/smm)	44.0	24040.78	41	16561.89	47	-	-	-	-
H-2-Kb	1	370	378	9	NSASFSTFK	Consensus (ann/smm)	44.0	26651.99	47	13095.14	41	-	-	-	-
H-2-Kb	1	561	569	9	PFQQFGRDI	Consensus (ann/smm)	44.0	20433.23	34	22496.24	54	-	-	-	-
H-2-Db	1	127	135	9	VIKVCEFQF	Consensus (ann/comblib_sidney2008/smm)	44.0	40907.62	44	181810.93	42	0.0027	59	-	-
H-2-Db	1	414	422	9	QTGKIADYN	Consensus (ann/comblib_sidney2008/smm)	44.0	47250.22	80	206833.08	44	0.000753	31	-	-
H-2-Db	1	599	607	9	TPGTNTSNQ	Consensus (ann/comblib_sidney2008/smm)	44.0	45431.38	65	171245.83	41	0.00144	44	-	-
H-2-Kk	1	46	54	9	SVLHSTQDL	Consensus (ann/comblib_sidney2008/smm)	44.0	37927.03	43	27506.16	59	0.00233	44	-	-
H-2-Kk	1	69	77	9	HVSGTNGTK	Consensus (ann/comblib_sidney2008/smm)	44.0	46632.12	85	11625.99	37	0.0023	44	-	-
H-2-Kk	1	71	79	9	SGTNGTKRF	Consensus (ann/comblib_sidney2008/smm)	44.0	38629.85	44	5760.10	24	0.01	75	-	-
H-2-Kk	1	96	104	9	EKSNIIRGW	Consensus (ann/comblib_sidney2008/smm)	44.0	38620.23	44	22773.51	54	0.00175	38	-	-
H-2-Kk	1	140	148	9	FLGVYYHKN	Consensus (ann/comblib_sidney2008/smm)	44.0	45190.66	72	6522.74	26	0.00234	44	-	-
H-2-Kk	1	232	240	9	GINITRFQT	Consensus (ann/comblib_sidney2008/smm)	44.0	44264.44	66	15539.25	44	0.00208	41	-	-
H-2-Kk	1	518	526	9	LHAPATVCG	Consensus (ann/comblib_sidney2008/smm)	44.0	38372.41	44	4003.41	19	0.01	69	-	-
H-2-Kk	1	654	662	9	EHVNNSYEC	Consensus (ann/comblib_sidney2008/smm)	44.0	43306.07	61	11440.10	37	0.00235	44	-	-
H-2-Ld	1	13	21	9	SQCVNLTTR	Consensus (ann/smm)	44.5	37753.03	36	90329.58	53	-	-	-	-
H-2-Ld	1	163	171	9	ANNCTFEYV	Consensus (ann/smm)	44.5	39979.08	43	63071.04	46	-	-	-	-
H-2-Ld	1	357	365	9	RISNCVADY	Consensus (ann/smm)	44.5	28352.34	19	222756.30	70	-	-	-	-
H-2-Ld	1	422	430	9	NYKLPDDFT	Consensus (ann/smm)	44.5	43419.63	58	25283.08	31	-	-	-	-
H-2-Kb	1	124	132	9	TNVVIKVCE	Consensus (ann/smm)	44.5	28583.97	52	10867.01	37	-	-	-	-
H-2-Kb	1	139	147	9	PFLGVYYHK	Consensus (ann/smm)	44.5	26528.56	47	13555.33	42	-	-	-	-
H-2-Kb	1	247	255	9	SYLTPGDSS	Consensus (ann/smm)	44.5	23417.68	40	18454.83	49	-	-	-	-
H-2-Kd	1	325	333	9	SIVRFPNIT	Consensus (ann/comblib_sidney2008/smm)	45.0	32355.23	53	41329.49	44	0.00312	45	-	-
H-2-Kd	1	400	408	9	FVIRGDEVR	Consensus (ann/comblib_sidney2008/smm)	45.0	29637.12	45	14971.32	26	0.01	69	-	-
H-2-Kd	1	579	587	9	PQTLEILDI	Consensus (ann/comblib_sidney2008/smm)	45.0	31892.28	52	43277.28	45	0.00302	44	-	-
H-2-Kd	1	676	684	9	TQTNSPRRA	Consensus (ann/comblib_sidney2008/smm)	45.0	29792.40	45	61412.96	53	0.0021	36	-	-
H-2-Dd	1	41	49	9	KVFRSSVLH	Consensus (ann/comblib_sidney2008/smm)	45.0	33913.73	28	48896.75	45	0.00306	46	-	-
H-2-Dd	1	64	72	9	WFHAIHVSG	Consensus (ann/comblib_sidney2008/smm)	45.0	40674.57	60	49920.62	45	0.000366	8.5	-	-
H-2-Dd	1	196	204	9	NIDGYFKIY	Consensus (ann/comblib_sidney2008/smm)	45.0	38169.93	45	36331.22	39	0.02	94	-	-
H-2-Dd	1	208	216	9	TPINLVRDL	Consensus (ann/comblib_sidney2008/smm)	45.0	38190.17	45	19199.06	26	0.00435	56	-	-
H-2-Dd	1	227	235	9	VDLPIGINI	Consensus (ann/comblib_sidney2008/smm)	45.0	38197.19	45	10358.10	14	0.00305	46	-	-
H-2-Dd	1	243	251	9	ALHRSYLTP	Consensus (ann/comblib_sidney2008/smm)	45.0	34934.59	31	625575.89	88	0.00302	45	-	-
H-2-Dd	1	313	321	9	YQTSNFRVQ	Consensus (ann/comblib_sidney2008/smm)	45.0	37450.76	41	644584.71	88	0.00296	45	-	-
H-2-Ld	1	530	538	9	STNLVKNKC	Consensus (ann/smm)	45.0	42262.26	52	40628.43	38	-	-	-	-
H-2-Ld	1	623	631	9	AIHADQLTP	Consensus (ann/smm)	45.0	43995.61	62	21371.25	28	-	-	-	-
H-2-Kb	1	76	84	9	TKRFDNPVL	Consensus (ann/smm)	45.0	24388.43	42	17382.41	48	-	-	-	-
H-2-Kb	1	237	245	9	RFQTLLALH	Consensus (ann/smm)	45.0	20243.32	33	25769.74	57	-	-	-	-
H-2-Kb	1	446	454	9	GGNYNYLYR	Consensus (ann/smm)	45.0	23358.48	40	19324.58	50	-	-	-	-
H-2-Db	1	28	36	9	YTNSFTRGV	Consensus (ann/comblib_sidney2008/smm)	45.0	42278.73	49	107305.01	33	0.00149	45	-	-
H-2-Db	1	128	136	9	IKVCEFQFC	Consensus (ann/comblib_sidney2008/smm)	45.0	41259.66	45	513594.07	59	0.000184	12	-	-
H-2-Db	1	464	472	9	FERDISTEI	Consensus (ann/comblib_sidney2008/smm)	45.0	44857.95	62	219593.76	45	0.000141	8.6	-	-
H-2-Db	1	516	524	9	ELLHAPATV	Consensus (ann/comblib_sidney2008/smm)	45.0	42580.32	50	61747.59	26	0.00146	45	-	-
H-2-Kk	1	137	145	9	NDPFLGVYY	Consensus (ann/comblib_sidney2008/smm)	45.0	13771.15	15	15864.63	45	0.00299	51	-	-
H-2-Kk	1	218	226	9	QGFSALEPL	Consensus (ann/comblib_sidney2008/smm)	45.0	38756.29	45	10701.14	35	0.01	70	-	-
H-2-Kk	1	242	250	9	LALHRSYLT	Consensus (ann/comblib_sidney2008/smm)	45.0	39914.26	48	16346.70	45	0.00166	37	-	-
H-2-Kk	1	247	255	9	SYLTPGDSS	Consensus (ann/comblib_sidney2008/smm)	45.0	43595.67	62	10530.04	35	0.00238	45	-	-
H-2-Kk	1	299	307	9	TKCTLKSFT	Consensus (ann/comblib_sidney2008/smm)	45.0	39518.49	47	2261.67	13	0.00244	45	-	-
H-2-Kk	1	365	373	9	YSVLYNSAS	Consensus (ann/comblib_sidney2008/smm)	45.0	46124.80	80	16460.01	45	0.000495	15	-	-
H-2-Kk	1	390	398	9	LCFTNVYAD	Consensus (ann/comblib_sidney2008/smm)	45.0	43759.67	63	16196.83	45	0.0021	42	-	-
H-2-Kk	1	514	522	9	SFELLHAPA	Consensus (ann/comblib_sidney2008/smm)	45.0	39754.34	47	16196.83	45	0.00208	42	-	-
H-2-Kk	1	588	596	9	TPCSFGGVS	Consensus (ann/comblib_sidney2008/smm)	45.0	44717.89	69	10385.56	35	0.00246	45	-	-
H-2-Kk	1	614	622	9	DVNCTEVPV	Consensus (ann/comblib_sidney2008/smm)	45.0	43980.38	64	16011.43	45	0.00243	45	-	-
H-2-Ld	1	135	143	9	FCNDPFLGV	Consensus (ann/smm)	45.5	42585.41	54	38710.61	37	-	-	-	-
H-2-Ld	1	199	207	9	GYFKIYSKH	Consensus (ann/smm)	45.5	39092.79	40	84494.80	51	-	-	-	-
H-2-Ld	1	299	307	9	TKCTLKSFT	Consensus (ann/smm)	45.5	43815.58	61	23759.10	30	-	-	-	-
H-2-Ld	1	513	521	9	LSFELLHAP	Consensus (ann/smm)	45.5	43923.32	61	23541.28	30	-	-	-	-
H-2-Kb	1	223	231	9	LEPLVDLPI	Consensus (ann/smm)	45.5	23661.42	40	20096.02	51	-	-	-	-
H-2-Kb	1	305	313	9	SFTVEKGIY	Consensus (ann/smm)	45.5	28418.07	52	12164.94	39	-	-	-	-
H-2-Kb	1	591	599	9	SFGGVSVIT	Consensus (ann/smm)	45.5	22730.69	38	21682.53	53	-	-	-	-
H-2-Kd	1	23	31	9	QLPPAYTNS	Consensus (ann/comblib_sidney2008/smm)	46.0	32688.82	55	45631	46	0.00172	32	-	-
H-2-Kd	1	375	383	9	STFKCYGVS	Consensus (ann/comblib_sidney2008/smm)	46.0	32896.03	55	8077.18	18	0.00333	46	-	-
H-2-Kd	1	566	574	9	GRDIADTTD	Consensus (ann/comblib_sidney2008/smm)	46.0	30021.49	46	88157.65	60	0.0024	39	-	-
H-2-Kd	1	598	606	9	ITPGTNTSN	Consensus (ann/comblib_sidney2008/smm)	46.0	32226.31	53	45421.35	46	0.00165	31	-	-
H-2-Dd	1	92	100	9	FASTEKSNI	Consensus (ann/comblib_sidney2008/smm)	46.0	38405.21	46	19466.15	26	0.01	69	-	-
H-2-Dd	1	143	151	9	VYYHKNNKS	Consensus (ann/comblib_sidney2008/smm)	46.0	38416.44	46	1089632.38	98	0.00305	45	-	-
H-2-Dd	1	187	195	9	KNLREFVFK	Consensus (ann/comblib_sidney2008/smm)	46.0	37601.39	42	452147.36	81	0.00316	46	-	-
H-2-Dd	1	192	200	9	FVFKNIDGY	Consensus (ann/comblib_sidney2008/smm)	46.0	38379.05	46	29667.44	34	0.01	74	-	-
H-2-Dd	1	368	376	9	LYNSASFST	Consensus (ann/comblib_sidney2008/smm)	46.0	39740.17	54	51437.52	46	0.000128	3.2	-	-
H-2-Dd	1	431	439	9	GCVIAWNSN	Consensus (ann/comblib_sidney2008/smm)	46.0	38938.30	49	51319.21	46	0.000627	15	-	-
H-2-Dd	1	480	488	9	CNGVEGFNC	Consensus (ann/comblib_sidney2008/smm)	46.0	40717.30	60	53367.89	46	0.00129	26	-	-
H-2-Dd	1	500	508	9	TNGVGYQPY	Consensus (ann/comblib_sidney2008/smm)	46.0	40958.09	62	20619.59	27	0.00316	46	-	-
H-2-Dd	1	504	512	9	GYQPYRVVV	Consensus (ann/comblib_sidney2008/smm)	46.0	34420.19	29	52393.81	46	0.03	97	-	-
H-2-Dd	1	519	527	9	HAPATVCGP	Consensus (ann/comblib_sidney2008/smm)	46.0	38490.91	46	131002.63	62	0.000577	14	-	-
H-2-Dd	1	545	553	9	GLTGTGVLT	Consensus (ann/comblib_sidney2008/smm)	46.0	38425.58	46	5919.43	6.4	0.01	87	-	-
H-2-Dd	1	586	594	9	DITPCSFGG	Consensus (ann/comblib_sidney2008/smm)	46.0	41646.73	67	53245.14	46	0.00274	43	-	-
H-2-Dd	1	595	603	9	VSVITPGTN	Consensus (ann/comblib_sidney2008/smm)	46.0	41035.72	63	30080.15	35	0.00308	46	-	-
H-2-Ld	1	180	188	9	EGKQGNFKN	Consensus (ann/smm)	46.0	45535.72	73	9858.93	19	-	-	-	-
H-2-Kb	1	203	211	9	IYSKHTPIN	Consensus (ann/smm)	46.0	29317.86	54	11197.21	38	-	-	-	-
H-2-Kb	1	207	215	9	HTPINLVRD	Consensus (ann/smm)	46.0	28336.09	51	13004.99	41	-	-	-	-
H-2-Kb	1	258	266	9	WTAGAAAYY	Consensus (ann/smm)	46.0	30452.69	57	9979.53	35	-	-	-	-
H-2-Kb	1	270	278	9	LQPRTFLLK	Consensus (ann/smm)	46.0	22388.96	38	22809.20	54	-	-	-	-
H-2-Kb	1	358	366	9	ISNCVADYS	Consensus (ann/smm)	46.0	28043.29	51	13185.91	41	-	-	-	-
H-2-Kb	1	494	502	9	SYGFQPTNG	Consensus (ann/smm)	46.0	23891.93	41	20281.96	51	-	-	-	-
H-2-Kb	1	580	588	9	QTLEILDIT	Consensus (ann/smm)	46.0	26044.23	46	16036.52	46	-	-	-	-
H-2-Db	1	18	26	9	LTTRTQLPP	Consensus (ann/comblib_sidney2008/smm)	46.0	45479.07	66	228359.98	46	0.00112	39	-	-
H-2-Db	1	48	56	9	LHSTQDLFL	Consensus (ann/comblib_sidney2008/smm)	46.0	41581.89	46	136025.40	37	0.00265	58	-	-
H-2-Db	1	108	116	9	TTLDSKTQS	Consensus (ann/comblib_sidney2008/smm)	46.0	46809.05	76	82721.80	30	0.00152	46	-	-
H-2-Db	1	109	117	9	TLDSKTQSL	Consensus (ann/comblib_sidney2008/smm)	46.0	43375.02	54	241891.16	46	0.00117	40	-	-
H-2-Db	1	541	549	9	FNFNGLTGT	Consensus (ann/comblib_sidney2008/smm)	46.0	35849.74	30	348032.66	53	0.00151	46	-	-
H-2-Kk	1	65	73	9	FHAIHVSGT	Consensus (ann/comblib_sidney2008/smm)	46.0	39248.75	46	5813.40	24	0.00314	52	-	-
H-2-Kk	1	98	106	9	SNIIRGWIF	Consensus (ann/comblib_sidney2008/smm)	46.0	29882.14	29	147716.84	89	0.0025	46	-	-
H-2-Kk	1	104	112	9	WIFGTTLDS	Consensus (ann/comblib_sidney2008/smm)	46.0	45648.68	76	12659.89	39	0.00249	46	-	-
H-2-Kk	1	150	158	9	KSWMESEFR	Consensus (ann/comblib_sidney2008/smm)	46.0	46971.41	89	16574.10	46	0.00115	29	-	-
H-2-Kk	1	160	168	9	YSSANNCTF	Consensus (ann/comblib_sidney2008/smm)	46.0	39275.95	46	6674.67	26	0.00252	46	-	-
H-2-Kk	1	245	253	9	HRSYLTPGD	Consensus (ann/comblib_sidney2008/smm)	46.0	45205.81	72	16804.67	46	0.00151	34	-	-
H-2-Kk	1	250	258	9	TPGDSSSGW	Consensus (ann/comblib_sidney2008/smm)	46.0	42747.45	58	17156.55	46	0.00204	41	-	-
H-2-Kk	1	256	264	9	SGWTAGAAA	Consensus (ann/comblib_sidney2008/smm)	46.0	39247.48	46	41440.98	69	0.0012	30	-	-
H-2-Kk	1	343	351	9	NATRFASVY	Consensus (ann/comblib_sidney2008/smm)	46.0	39198.67	46	518119.57	97	0.00136	32	-	-
H-2-Kk	1	387	395	9	LNDLCFTNV	Consensus (ann/comblib_sidney2008/smm)	46.0	39300.60	46	278888.11	94	0.000517	16	-	-
H-2-Kk	1	419	427	9	ADYNYKLPD	Consensus (ann/comblib_sidney2008/smm)	46.0	39304	46	5538.98	23	0.01	76	-	-
H-2-Kk	1	429	437	9	FTGCVIAWN	Consensus (ann/comblib_sidney2008/smm)	46.0	43540.07	62	8578.87	31	0.00247	46	-	-
H-2-Kk	1	438	446	9	SNNLDSKVG	Consensus (ann/comblib_sidney2008/smm)	46.0	39355.05	46	85198.12	82	0.000674	20	-	-
H-2-Kk	1	451	459	9	YLYRLFRKS	Consensus (ann/comblib_sidney2008/smm)	46.0	45552.96	75	16921.15	46	0.000992	26	-	-
H-2-Kk	1	458	466	9	KSNLKPFER	Consensus (ann/comblib_sidney2008/smm)	46.0	47246.63	92	16766.02	46	0.000409	13	-	-
H-2-Kk	1	491	499	9	PLQSYGFQP	Consensus (ann/comblib_sidney2008/smm)	46.0	46965.29	89	16766.02	46	0.00178	38	-	-
H-2-Kk	1	638	646	9	TGSNVFQTR	Consensus (ann/comblib_sidney2008/smm)	46.0	45818.39	77	16882.24	46	0.00165	36	-	-
H-2-Kk	1	641	649	9	NVFQTRAGC	Consensus (ann/comblib_sidney2008/smm)	46.0	44553.21	68	17156.55	46	0.00142	33	-	-
H-2-Ld	1	190	198	9	REFVFKNID	Consensus (ann/smm)	46.5	43998.96	62	24936.18	31	-	-	-	-
H-2-Ld	1	198	206	9	DGYFKIYSK	Consensus (ann/smm)	46.5	44115.25	62	25575.85	31	-	-	-	-
H-2-Ld	1	271	279	9	QPRTFLLKY	Consensus (ann/smm)	46.5	26348.36	17	308908.60	76	-	-	-	-
H-2-Ld	1	333	341	9	TNLCPFGEV	Consensus (ann/smm)	46.5	40147.28	44	75132.87	49	-	-	-	-
H-2-Ld	1	426	434	9	PDDFTGCVI	Consensus (ann/smm)	46.5	40880.16	46	67116.61	47	-	-	-	-
H-2-Kb	1	14	22	9	QCVNLTTRT	Consensus (ann/smm)	46.5	25080.46	44	18797.93	49	-	-	-	-
H-2-Kb	1	173	181	9	QPFLMDLEG	Consensus (ann/smm)	46.5	26773.67	47	15999.63	46	-	-	-	-
H-2-Kb	1	384	392	9	PTKLNDLCF	Consensus (ann/smm)	46.5	26560.44	47	16259.61	46	-	-	-	-
H-2-Kb	1	458	466	9	KSNLKPFER	Consensus (ann/smm)	46.5	23798.79	41	20659.03	52	-	-	-	-
H-2-Kd	1	59	67	9	FSNVTWFHA	Consensus (ann/comblib_sidney2008/smm)	47.0	30337.59	47	36329.55	42	0.01	68	-	-
H-2-Kd	1	71	79	9	SGTNGTKRF	Consensus (ann/comblib_sidney2008/smm)	47.0	32735.53	55	28527.26	37	0.00347	47	-	-
H-2-Kd	1	170	178	9	YVSQPFLMD	Consensus (ann/comblib_sidney2008/smm)	47.0	39979.08	86	47234.57	47	0.00235	38	-	-
H-2-Kd	1	181	189	9	GKQGNFKNL	Consensus (ann/comblib_sidney2008/smm)	47.0	23913.92	30	46159.38	47	0.01	60	-	-
H-2-Kd	1	305	313	9	SFTVEKGIY	Consensus (ann/comblib_sidney2008/smm)	47.0	30330.04	47	30637.97	38	0.00485	55	-	-
H-2-Kd	1	560	568	9	LPFQQFGRD	Consensus (ann/comblib_sidney2008/smm)	47.0	39226.25	83	32378.74	39	0.00343	47	-	-
H-2-Kd	1	574	582	9	DAVRDPQTL	Consensus (ann/comblib_sidney2008/smm)	47.0	23690.11	30	46693.88	47	0.01	66	-	-
H-2-Kd	1	599	607	9	TPGTNTSNQ	Consensus (ann/comblib_sidney2008/smm)	47.0	30397.71	47	49688.97	48	0.00278	42	-	-
H-2-Kd	1	665	673	9	PIGAGICAS	Consensus (ann/comblib_sidney2008/smm)	47.0	36884.13	72	46586.49	47	0.0011	24	-	-
H-2-Dd	1	97	105	9	KSNIIRGWI	Consensus (ann/comblib_sidney2008/smm)	47.0	38593.52	47	13623.23	19	0.01	64	-	-
H-2-Dd	1	156	164	9	EFRVYSSAN	Consensus (ann/comblib_sidney2008/smm)	47.0	39461.23	52	53861.69	47	0.00275	43	-	-
H-2-Dd	1	343	351	9	NATRFASVY	Consensus (ann/comblib_sidney2008/smm)	47.0	31391.75	22	55498.34	47	0.01	74	-	-
H-2-Dd	1	518	526	9	LHAPATVCG	Consensus (ann/comblib_sidney2008/smm)	47.0	41808.36	69	54235.04	47	0.00185	33	-	-
H-2-Dd	1	604	612	9	TSNQVAVLY	Consensus (ann/comblib_sidney2008/smm)	47.0	38570.13	47	21295.12	28	0.00406	54	-	-
H-2-Dd	1	633	641	9	WRVYSTGSN	Consensus (ann/comblib_sidney2008/smm)	47.0	38690.08	47	76609.04	53	5.2e-05	1.3	-	-
H-2-Ld	1	41	49	9	KVFRSSVLH	Consensus (ann/smm)	47.0	40165.09	44	79768.24	50	-	-	-	-
H-2-Ld	1	131	139	9	CEFQFCNDP	Consensus (ann/smm)	47.0	42043.80	51	53312.62	43	-	-	-	-
H-2-Ld	1	323	331	9	TESIVRFPN	Consensus (ann/smm)	47.0	43499.09	59	32796.69	35	-	-	-	-
H-2-Ld	1	474	482	9	QAGSTPCNG	Consensus (ann/smm)	47.0	41607.99	49	59542.90	45	-	-	-	-
H-2-Kb	1	56	64	9	LPFFSNVTW	Consensus (ann/smm)	47.0	17448.01	28	37506.80	66	-	-	-	-
H-2-Kb	1	402	410	9	IRGDEVRQI	Consensus (ann/smm)	47.0	23075.12	39	23179.82	55	-	-	-	-
H-2-Db	1	345	353	9	TRFASVYAW	Consensus (ann/comblib_sidney2008/smm)	47.0	41776.25	47	402364.82	55	0.000953	35	-	-
H-2-Db	1	363	371	9	ADYSVLYNS	Consensus (ann/comblib_sidney2008/smm)	47.0	46402.12	72	255046.87	47	0.000962	35	-	-
H-2-Db	1	372	380	9	ASFSTFKCY	Consensus (ann/comblib_sidney2008/smm)	47.0	32970.49	25	372066.01	54	0.00166	47	-	-
H-2-Db	1	396	404	9	YADSFVIRG	Consensus (ann/comblib_sidney2008/smm)	47.0	44361.29	59	244129.35	47	0.000942	35	-	-
H-2-Db	1	448	456	9	NYNYLYRLF	Consensus (ann/comblib_sidney2008/smm)	47.0	41896.67	47	96520.60	32	0.00166	47	-	-
H-2-Db	1	487	495	9	NCYFPLQSY	Consensus (ann/comblib_sidney2008/smm)	47.0	41731.53	47	1467641.56	77	0.00155	46	-	-
H-2-Db	1	500	508	9	TNGVGYQPY	Consensus (ann/comblib_sidney2008/smm)	47.0	41757.27	47	258000.17	48	0.000158	9.3	-	-
H-2-Kk	1	5	13	9	LVLLPLVSS	Consensus (ann/comblib_sidney2008/smm)	47.0	45588.46	75	17718.62	47	0.000915	25	-	-
H-2-Kk	1	22	30	9	TQLPPAYTN	Consensus (ann/comblib_sidney2008/smm)	47.0	40720.37	50	17275.48	47	0.000803	22	-	-
H-2-Kk	1	56	64	9	LPFFSNVTW	Consensus (ann/comblib_sidney2008/smm)	47.0	36586.43	40	17475.52	47	0.01	72	-	-
H-2-Kk	1	108	116	9	TTLDSKTQS	Consensus (ann/comblib_sidney2008/smm)	47.0	42193.25	56	8364.31	31	0.00256	47	-	-
H-2-Kk	1	127	135	9	VIKVCEFQF	Consensus (ann/comblib_sidney2008/smm)	47.0	45682.29	76	16460.01	45	0.00258	47	-	-
H-2-Kk	1	157	165	9	FRVYSSANN	Consensus (ann/comblib_sidney2008/smm)	47.0	42794.17	58	16196.83	45	0.00262	47	-	-
H-2-Kk	1	176	184	9	LMDLEGKQG	Consensus (ann/comblib_sidney2008/smm)	47.0	41848.20	54	11545.96	37	0.00262	47	-	-
H-2-Kk	1	449	457	9	YNYLYRLFR	Consensus (ann/comblib_sidney2008/smm)	47.0	39773.30	47	20203.66	51	0.000179	5.7	-	-
H-2-Kk	1	557	565	9	KKFLPFQQF	Consensus (ann/comblib_sidney2008/smm)	47.0	39778.45	47	84806.67	82	0.0015	34	-	-
H-2-Ld	1	5	13	9	LVLLPLVSS	Consensus (ann/smm)	47.5	41845.02	50	59542.90	45	-	-	-	-
H-2-Ld	1	34	42	9	RGVYYPDKV	Consensus (ann/smm)	47.5	39736.73	42	91375.55	53	-	-	-	-
H-2-Ld	1	37	45	9	YYPDKVFRS	Consensus (ann/smm)	47.5	45312.09	71	15234.56	24	-	-	-	-
H-2-Ld	1	146	154	9	HKNNKSWME	Consensus (ann/smm)	47.5	44275.92	64	24993.67	31	-	-	-	-
H-2-Ld	1	203	211	9	IYSKHTPIN	Consensus (ann/smm)	47.5	43598.99	59	35549.21	36	-	-	-	-
H-2-Ld	1	212	220	9	LVRDLPQGF	Consensus (ann/smm)	47.5	38712.70	39	108600.04	56	-	-	-	-
H-2-Ld	1	243	251	9	ALHRSYLTP	Consensus (ann/smm)	47.5	43001.19	56	41862.97	39	-	-	-	-
H-2-Ld	1	263	271	9	AAYYVGYLQ	Consensus (ann/smm)	47.5	43948.99	61	30257.29	34	-	-	-	-
H-2-Kb	1	182	190	9	KQGNFKNLR	Consensus (ann/smm)	47.5	24398.47	42	21782.61	53	-	-	-	-
H-2-Kb	1	544	552	9	NGLTGTGVL	Consensus (ann/smm)	47.5	24004.65	41	22914.48	54	-	-	-	-
H-2-Kb	1	646	654	9	RAGCLIGAE	Consensus (ann/smm)	47.5	27647.70	50	15743.82	45	-	-	-	-
H-2-Kd	1	166	174	9	CTFEYVSQP	Consensus (ann/comblib_sidney2008/smm)	48.0	36133.64	69	50033.40	48	0.00256	40	-	-
H-2-Kd	1	279	287	9	YNENGTITD	Consensus (ann/comblib_sidney2008/smm)	48.0	32114.92	53	22922.40	33	0.00362	48	-	-
H-2-Kd	1	410	418	9	IAPGQTGKI	Consensus (ann/comblib_sidney2008/smm)	48.0	35956.97	68	22764.60	33	0.00361	48	-	-
H-2-Kd	1	431	439	9	GCVIAWNSN	Consensus (ann/comblib_sidney2008/smm)	48.0	34899.08	63	49233.42	48	0.00239	39	-	-
H-2-Kd	1	484	492	9	EGFNCYFPL	Consensus (ann/comblib_sidney2008/smm)	48.0	23042.69	29	48782.04	48	0.00413	51	-	-
H-2-Dd	1	138	146	9	DPFLGVYYH	Consensus (ann/comblib_sidney2008/smm)	48.0	38744.12	48	23511.48	30	0.01	87	-	-
H-2-Dd	1	496	504	9	GFQPTNGVG	Consensus (ann/comblib_sidney2008/smm)	48.0	38720.66	48	26563.18	32	0.03	98	-	-
H-2-Dd	1	597	605	9	VITPGTNTS	Consensus (ann/comblib_sidney2008/smm)	48.0	38736.57	48	317161.16	74	0.00172	32	-	-
H-2-Dd	1	631	639	9	PTWRVYSTG	Consensus (ann/comblib_sidney2008/smm)	48.0	31747	23	102395.29	58	0.00339	48	-	-
H-2-Ld	1	140	148	9	FLGVYYHKN	Consensus (ann/smm)	48.0	42048.80	51	59405.96	45	-	-	-	-
H-2-Kb	1	21	29	9	RTQLPPAYT	Consensus (ann/smm)	48.0	22594.59	38	27046.43	58	-	-	-	-
H-2-Kb	1	67	75	9	AIHVSGTNG	Consensus (ann/smm)	48.0	25403	44	20850.19	52	-	-	-	-
H-2-Kb	1	398	406	9	DSFVIRGDE	Consensus (ann/smm)	48.0	31813.01	61	10071.87	35	-	-	-	-
H-2-Db	1	66	74	9	HAIHVSGTN	Consensus (ann/comblib_sidney2008/smm)	48.0	45544.09	66	19081.83	13	0.00172	48	-	-
H-2-Db	1	122	130	9	NATNVVIKV	Consensus (ann/comblib_sidney2008/smm)	48.0	42180.50	48	72881.95	28	0.01	74	-	-
H-2-Db	1	316	324	9	SNFRVQPTE	Consensus (ann/comblib_sidney2008/smm)	48.0	42131.23	48	77022.92	29	0.01	86	-	-
H-2-Kk	1	114	122	9	TQSLLIVNN	Consensus (ann/comblib_sidney2008/smm)	48.0	43179.77	60	18215.03	48	0.00124	30	-	-
H-2-Kk	1	118	126	9	LIVNNATNV	Consensus (ann/comblib_sidney2008/smm)	48.0	39807.30	47	19338.82	50	0.00269	48	-	-
H-2-Kk	1	209	217	9	PINLVRDLP	Consensus (ann/comblib_sidney2008/smm)	48.0	45071.53	71	8962.52	32	0.00275	48	-	-
H-2-Kk	1	315	323	9	TSNFRVQPT	Consensus (ann/comblib_sidney2008/smm)	48.0	43645.24	62	9647.84	33	0.00268	48	-	-
H-2-Kk	1	565	573	9	FGRDIADTT	Consensus (ann/comblib_sidney2008/smm)	48.0	41134.87	52	18131.34	48	0.000899	24	-	-
H-2-Kk	1	577	585	9	RDPQTLEIL	Consensus (ann/comblib_sidney2008/smm)	48.0	32281.45	32	18048.04	48	0.01	75	-	-
H-2-Kk	1	586	594	9	DITPCSFGG	Consensus (ann/comblib_sidney2008/smm)	48.0	46916.55	88	17965.11	48	0.000836	23	-	-
H-2-Kk	1	602	610	9	TNTSNQVAV	Consensus (ann/comblib_sidney2008/smm)	48.0	39929.81	48	432942.28	97	0.00198	40	-	-
H-2-Kk	1	625	633	9	HADQLTPTW	Consensus (ann/comblib_sidney2008/smm)	48.0	39964.82	48	375344.45	96	0.00142	33	-	-
H-2-Kk	1	629	637	9	LTPTWRVYS	Consensus (ann/comblib_sidney2008/smm)	48.0	43209.66	60	14502.07	42	0.00267	48	-	-
H-2-Kk	1	655	663	9	HVNNSYECD	Consensus (ann/comblib_sidney2008/smm)	48.0	45923.62	78	9449.96	33	0.00268	48	-	-
H-2-Ld	1	14	22	9	QCVNLTTRT	Consensus (ann/smm)	48.5	44250.05	63	30890.86	34	-	-	-	-
H-2-Ld	1	237	245	9	RFQTLLALH	Consensus (ann/smm)	48.5	42552.71	54	52581.14	43	-	-	-	-
H-2-Ld	1	289	297	9	VDCALDPLS	Consensus (ann/smm)	48.5	46396.58	80	8295.26	17	-	-	-	-
H-2-Ld	1	591	599	9	SFGGVSVIT	Consensus (ann/smm)	48.5	43181.63	57	44753.81	40	-	-	-	-
H-2-Kb	1	8	16	9	LPLVSSQCV	Consensus (ann/smm)	48.5	24837.68	43	22444.50	54	-	-	-	-
H-2-Kb	1	15	23	9	CVNLTTRTQ	Consensus (ann/smm)	48.5	27966.02	50	17104.48	47	-	-	-	-
H-2-Kb	1	70	78	9	VSGTNGTKR	Consensus (ann/smm)	48.5	24304.67	42	23774.42	55	-	-	-	-
H-2-Kb	1	321	329	9	QPTESIVRF	Consensus (ann/smm)	48.5	21945.98	37	29655.82	60	-	-	-	-
H-2-Kb	1	464	472	9	FERDISTEI	Consensus (ann/smm)	48.5	25994.39	46	19593.41	51	-	-	-	-
H-2-Kb	1	597	605	9	VITPGTNTS	Consensus (ann/smm)	48.5	33406.07	66	8130.36	31	-	-	-	-
H-2-Kd	1	139	147	9	PFLGVYYHK	Consensus (ann/comblib_sidney2008/smm)	49.0	23265.90	29	51198.83	49	0.01	69	-	-
H-2-Kd	1	262	270	9	AAAYYVGYL	Consensus (ann/comblib_sidney2008/smm)	49.0	31095.96	49	13591.27	25	0.01	56	-	-
H-2-Kd	1	420	428	9	DYNYKLPDD	Consensus (ann/comblib_sidney2008/smm)	49.0	29495.39	44	147999.42	71	0.00385	49	-	-
H-2-Kd	1	439	447	9	NNLDSKVGG	Consensus (ann/comblib_sidney2008/smm)	49.0	35967.48	68	51198.83	49	0.000274	8	-	-
H-2-Kd	1	468	476	9	ISTEIYQAG	Consensus (ann/comblib_sidney2008/smm)	49.0	35445.91	66	23892.41	34	0.00376	49	-	-
H-2-Kd	1	572	580	9	TTDAVRDPQ	Consensus (ann/comblib_sidney2008/smm)	49.0	31586.64	51	50496.35	49	0.000236	6.9	-	-
H-2-Kd	1	670	678	9	ICASYQTQT	Consensus (ann/comblib_sidney2008/smm)	49.0	31318.14	50	30287.26	38	0.00383	49	-	-
H-2-Dd	1	38	46	9	YPDKVFRSS	Consensus (ann/comblib_sidney2008/smm)	49.0	38925.64	49	653551.78	89	0.00116	24	-	-
H-2-Dd	1	171	179	9	VSQPFLMDL	Consensus (ann/comblib_sidney2008/smm)	49.0	39051.36	49	5614.10	6	0.00373	51	-	-
H-2-Dd	1	259	267	9	TAGAAAYYV	Consensus (ann/comblib_sidney2008/smm)	49.0	34622.27	30	60433.81	49	0.01	67	-	-
H-2-Dd	1	362	370	9	VADYSVLYN	Consensus (ann/comblib_sidney2008/smm)	49.0	39036.58	49	80404.43	54	0.000761	18	-	-
H-2-Dd	1	599	607	9	TPGTNTSNQ	Consensus (ann/comblib_sidney2008/smm)	49.0	38940.38	49	405770.06	78	0.00199	34	-	-
H-2-Dd	1	661	669	9	ECDIPIGAG	Consensus (ann/comblib_sidney2008/smm)	49.0	44006.56	88	61274.53	49	0.00352	49	-	-
H-2-Ld	1	104	112	9	WIFGTTLDS	Consensus (ann/smm)	49.0	43347.34	58	44548.18	40	-	-	-	-
H-2-Ld	1	250	258	9	TPGDSSSGW	Consensus (ann/smm)	49.0	30872.70	23	286965.71	75	-	-	-	-
H-2-Ld	1	577	585	9	RDPQTLEIL	Consensus (ann/smm)	49.0	40956.32	47	82003.05	51	-	-	-	-
H-2-Ld	1	590	598	9	CSFGGVSVI	Consensus (ann/smm)	49.0	44163.02	63	33329.59	35	-	-	-	-
H-2-Kb	1	12	20	9	SSQCVNLTT	Consensus (ann/smm)	49.0	24410.09	42	24952.27	56	-	-	-	-
H-2-Kb	1	298	306	9	ETKCTLKSF	Consensus (ann/smm)	49.0	23972.98	41	25710.47	57	-	-	-	-
H-2-Kb	1	669	677	9	GICASYQTQ	Consensus (ann/smm)	49.0	32525.47	63	9729.94	35	-	-	-	-
H-2-Db	1	140	148	9	FLGVYYHKN	Consensus (ann/comblib_sidney2008/smm)	49.0	45777.28	68	282891.57	49	0.000946	35	-	-
H-2-Db	1	237	245	9	RFQTLLALH	Consensus (ann/comblib_sidney2008/smm)	49.0	46784.24	75	98768.85	32	0.0018	49	-	-
H-2-Db	1	311	319	9	GIYQTSNFR	Consensus (ann/comblib_sidney2008/smm)	49.0	42302.98	49	3203465.12	87	0.00112	39	-	-
H-2-Db	1	338	346	9	FGEVFNATR	Consensus (ann/comblib_sidney2008/smm)	49.0	45981.79	69	284852.48	49	0.000149	8.8	-	-
H-2-Db	1	517	525	9	LLHAPATVC	Consensus (ann/comblib_sidney2008/smm)	49.0	46672.50	74	274549.08	49	0.00105	37	-	-
H-2-Db	1	623	631	9	AIHADQLTP	Consensus (ann/comblib_sidney2008/smm)	49.0	42283.75	49	47601.43	23	0.01	77	-	-
H-2-Kk	1	32	40	9	FTRGVYYPD	Consensus (ann/comblib_sidney2008/smm)	49.0	40244.25	49	2395.69	13	0.0035	55	-	-
H-2-Kk	1	132	140	9	EFQFCNDPF	Consensus (ann/comblib_sidney2008/smm)	49.0	43098.53	60	18942.18	49	0.00262	47	-	-
H-2-Kk	1	145	153	9	YHKNNKSWM	Consensus (ann/comblib_sidney2008/smm)	49.0	40264.30	49	17395.22	47	0.01	78	-	-
H-2-Kk	1	198	206	9	DGYFKIYSK	Consensus (ann/comblib_sidney2008/smm)	49.0	47588.33	95	13410.04	41	0.00281	49	-	-
H-2-Kk	1	224	232	9	EPLVDLPIG	Consensus (ann/comblib_sidney2008/smm)	49.0	45133.48	72	18425.95	49	0.00119	30	-	-
H-2-Kk	1	267	275	9	VGYLQPRTF	Consensus (ann/comblib_sidney2008/smm)	49.0	40219.01	49	31219.79	62	0.00202	41	-	-
H-2-Kk	1	285	293	9	ITDAVDCAL	Consensus (ann/comblib_sidney2008/smm)	49.0	40312.68	49	9234.85	33	0.00294	50	-	-
H-2-Kk	1	372	380	9	ASFSTFKCY	Consensus (ann/comblib_sidney2008/smm)	49.0	41089.48	51	18383.58	48	0.00279	49	-	-
H-2-Kk	1	433	441	9	VIAWNSNNL	Consensus (ann/comblib_sidney2008/smm)	49.0	34147.18	35	18855.15	49	0.00485	63	-	-
H-2-Kk	1	440	448	9	NLDSKVGGN	Consensus (ann/comblib_sidney2008/smm)	49.0	47217.51	92	13690.84	41	0.00282	49	-	-
H-2-Kk	1	503	511	9	VGYQPYRVV	Consensus (ann/comblib_sidney2008/smm)	49.0	40365.07	49	50052.99	73	0.00142	33	-	-
H-2-Kk	1	605	613	9	SNQVAVLYQ	Consensus (ann/comblib_sidney2008/smm)	49.0	40254.27	49	91291.43	83	0.00214	42	-	-
H-2-Kk	1	610	618	9	VLYQDVNCT	Consensus (ann/comblib_sidney2008/smm)	49.0	41595.84	53	9493.58	33	0.00277	49	-	-
H-2-Kk	1	632	640	9	TWRVYSTGS	Consensus (ann/comblib_sidney2008/smm)	49.0	45903.25	78	10925.22	36	0.00276	49	-	-
H-2-Kk	1	663	671	9	DIPIGAGIC	Consensus (ann/comblib_sidney2008/smm)	49.0	45110.05	72	19073.48	49	0.00163	36	-	-
H-2-Ld	1	486	494	9	FNCYFPLQS	Consensus (ann/smm)	49.5	45241.54	70	21869.05	29	-	-	-	-
H-2-Ld	1	609	617	9	AVLYQDVNC	Consensus (ann/smm)	49.5	44188.83	63	36293.60	36	-	-	-	-
H-2-Ld	1	615	623	9	VNCTEVPVA	Consensus (ann/smm)	49.5	46428.22	81	9222.10	18	-	-	-	-
H-2-Kb	1	64	72	9	WFHAIHVSG	Consensus (ann/smm)	49.5	21264.15	35	34762.42	64	-	-	-	-
H-2-Kb	1	347	355	9	FASVYAWNR	Consensus (ann/smm)	49.5	25229.89	44	23233.25	55	-	-	-	-
H-2-Kd	1	374	382	9	FSTFKCYGV	Consensus (ann/comblib_sidney2008/smm)	50.0	30916.15	49	158949.81	72	0.00389	50	-	-
H-2-Kd	1	637	645	9	STGSNVFQT	Consensus (ann/comblib_sidney2008/smm)	50.0	36620.89	71	52998.06	50	0.00354	47	-	-
H-2-Kd	1	677	685	9	QTNSPRRAR	Consensus (ann/comblib_sidney2008/smm)	50.0	36724.06	71	53735.34	50	0.00115	25	-	-
H-2-Dd	1	203	211	9	IYSKHTPIN	Consensus (ann/comblib_sidney2008/smm)	50.0	39099.54	50	182927.92	66	0.00193	34	-	-
H-2-Dd	1	355	363	9	RKRISNCVA	Consensus (ann/comblib_sidney2008/smm)	50.0	39130.45	50	618414.98	88	0.00322	47	-	-
H-2-Dd	1	379	387	9	CYGVSPTKL	Consensus (ann/comblib_sidney2008/smm)	50.0	39222.01	50	14069.54	19	0.02	97	-	-
H-2-Dd	1	414	422	9	QTGKIADYN	Consensus (ann/comblib_sidney2008/smm)	50.0	36709.36	38	64310.22	50	0.01	77	-	-
H-2-Dd	1	540	548	9	NFNFNGLTG	Consensus (ann/comblib_sidney2008/smm)	50.0	40681.18	60	63427.85	50	0.00283	44	-	-
H-2-Dd	1	670	678	9	ICASYQTQT	Consensus (ann/comblib_sidney2008/smm)	50.0	40824.05	61	14698.74	20	0.00354	50	-	-
H-2-Ld	1	89	97	9	GVYFASTEK	Consensus (ann/smm)	50.0	38227.79	38	143823.55	62	-	-	-	-
H-2-Ld	1	441	449	9	LDSKVGGNY	Consensus (ann/smm)	50.0	34551.89	29	235955.44	71	-	-	-	-
H-2-Ld	1	446	454	9	GGNYNYLYR	Consensus (ann/smm)	50.0	44739.68	67	29842.14	33	-	-	-	-
H-2-Ld	1	564	572	9	QFGRDIADT	Consensus (ann/smm)	50.0	42614.45	54	64391.72	46	-	-	-	-
H-2-Ld	1	672	680	9	ASYQTQTNS	Consensus (ann/smm)	50.0	41141.98	47	89914.56	53	-	-	-	-
H-2-Kb	1	18	26	9	LTTRTQLPP	Consensus (ann/smm)	50.0	31693.11	61	11970.44	39	-	-	-	-
H-2-Kb	1	73	81	9	TNGTKRFDN	Consensus (ann/smm)	50.0	28618.63	52	17746.39	48	-	-	-	-
H-2-Kb	1	356	364	9	KRISNCVAD	Consensus (ann/smm)	50.0	25974.15	46	22914.48	54	-	-	-	-
H-2-Db	1	150	158	9	KSWMESEFR	Consensus (ann/comblib_sidney2008/smm)	50.0	43054.27	52	294862.81	50	5.6e-05	3.9	-	-
H-2-Db	1	198	206	9	DGYFKIYSK	Consensus (ann/comblib_sidney2008/smm)	50.0	45032.04	63	305224.93	50	0.000964	35	-	-
H-2-Db	1	208	216	9	TPINLVRDL	Consensus (ann/comblib_sidney2008/smm)	50.0	42676.74	50	58427.86	25	0.02	97	-	-
H-2-Db	1	214	222	9	RDLPQGFSA	Consensus (ann/comblib_sidney2008/smm)	50.0	47281.41	80	298964.76	50	0.000931	35	-	-
H-2-Db	1	335	343	9	LCPFGEVFN	Consensus (ann/comblib_sidney2008/smm)	50.0	42687.36	50	428173.71	56	0.000897	34	-	-
H-2-Db	1	371	379	9	SASFSTFKC	Consensus (ann/comblib_sidney2008/smm)	50.0	42575.74	50	73725.89	28	0.00208	53	-	-
H-2-Db	1	675	683	9	QTQTNSPRR	Consensus (ann/comblib_sidney2008/smm)	50.0	47644.49	84	301037.09	50	0.00101	36	-	-
H-2-Kk	1	17	25	9	NLTTRTQLP	Consensus (ann/comblib_sidney2008/smm)	50.0	40726.99	50	3912.28	18	0.0032	53	-	-
H-2-Kk	1	29	37	9	TNSFTRGVY	Consensus (ann/comblib_sidney2008/smm)	50.0	40616.09	50	684589.13	98	0.00179	38	-	-
H-2-Kk	1	30	38	9	NSFTRGVYY	Consensus (ann/comblib_sidney2008/smm)	50.0	38687.59	44	26207.77	58	0.00291	50	-	-
H-2-Kk	1	159	167	9	VYSSANNCT	Consensus (ann/comblib_sidney2008/smm)	50.0	40509.44	50	5074.93	22	0.01	85	-	-
H-2-Kk	1	200	208	9	YFKIYSKHT	Consensus (ann/comblib_sidney2008/smm)	50.0	40491.47	50	4399.77	20	0.00371	56	-	-
H-2-Kk	1	293	301	9	LDPLSETKC	Consensus (ann/comblib_sidney2008/smm)	50.0	40564.70	50	9449.96	33	0.01	70	-	-
H-2-Kk	1	295	303	9	PLSETKCTL	Consensus (ann/comblib_sidney2008/smm)	50.0	40599.38	50	16422.15	45	0.01	84	-	-
H-2-Kk	1	319	327	9	RVQPTESIV	Consensus (ann/comblib_sidney2008/smm)	50.0	46870.88	88	19517.76	50	0.00278	49	-	-
H-2-Kk	1	558	566	9	KFLPFQQFG	Consensus (ann/comblib_sidney2008/smm)	50.0	44813.31	69	5412.90	23	0.00286	50	-	-
H-2-Ld	1	201	209	9	FKIYSKHTP	Consensus (ann/smm)	50.5	44605.80	66	33715.53	35	-	-	-	-
H-2-Ld	1	215	223	9	DLPQGFSAL	Consensus (ann/smm)	50.5	41922.05	51	79036.92	50	-	-	-	-
H-2-Ld	1	247	255	9	SYLTPGDSS	Consensus (ann/smm)	50.5	44018.94	62	42153.15	39	-	-	-	-
H-2-Ld	1	301	309	9	CTLKSFTVE	Consensus (ann/smm)	50.5	40143.81	44	112416.48	57	-	-	-	-
H-2-Ld	1	354	362	9	NRKRISNCV	Consensus (ann/smm)	50.5	43347.81	58	54178.88	43	-	-	-	-
H-2-Ld	1	438	446	9	SNNLDSKVG	Consensus (ann/smm)	50.5	44101.43	62	41766.68	39	-	-	-	-
H-2-Ld	1	493	501	9	QSYGFQPTN	Consensus (ann/smm)	50.5	44881.25	68	28043.36	33	-	-	-	-
H-2-Ld	1	507	515	9	PYRVVVLSF	Consensus (ann/smm)	50.5	34310.13	28	261113.91	73	-	-	-	-
H-2-Ld	1	622	630	9	VAIHADQLT	Consensus (ann/smm)	50.5	44971.64	68	29432.69	33	-	-	-	-
H-2-Kb	1	231	239	9	IGINITRFQ	Consensus (ann/smm)	50.5	28227.14	51	19548.35	50	-	-	-	-
H-2-Kb	1	643	651	9	FQTRAGCLI	Consensus (ann/smm)	50.5	21105.08	35	39274.44	66	-	-	-	-
H-2-Kd	1	82	90	9	PVLPFNDGV	Consensus (ann/comblib_sidney2008/smm)	51.0	31517.68	51	164157.22	73	0.000975	22	-	-
H-2-Kd	1	225	233	9	PLVDLPIGI	Consensus (ann/comblib_sidney2008/smm)	51.0	31726.38	51	50496.35	49	0.0042	51	-	-
H-2-Kd	1	296	304	9	LSETKCTLK	Consensus (ann/comblib_sidney2008/smm)	51.0	31530.63	51	121971.96	67	0.00305	44	-	-
H-2-Kd	1	323	331	9	TESIVRFPN	Consensus (ann/comblib_sidney2008/smm)	51.0	32692.70	55	56657.84	51	0.00115	25	-	-
H-2-Kd	1	434	442	9	IAWNSNNLD	Consensus (ann/comblib_sidney2008/smm)	51.0	35963.18	68	55880.46	51	0.000654	17	-	-
H-2-Kd	1	524	532	9	VCGPKKSTN	Consensus (ann/comblib_sidney2008/smm)	51.0	31714.72	51	75903.19	57	0.00181	33	-	-
[truncated: 2,063 more rows]
