# Supplementary material for: Bioinformatic prediction of immunodominant regions in spike protein for early diagnosis of the severe acute respiratory syndrome coronavirus 2 (SARS-CoV-2)
Source: PeerJ. 2021 Apr 8;9:e11232. doi: 10.7717/peerj.11232 (PMC8038641; doi:10.7717/peerj.11232)
Supplement: Supplemental Information 7 — All prediction results including linear B-cell epitope, T-cell epitope, hydrophilicity and surface accessibility of SARS-CoV-2 spike protein S1 subunit. [file peerj-09-11232-s007.zip › Raw data/4.MHC-II prediction results by tepitool..csv]

allele	seq_num	start	end	length	method	peptide	percentile_rank	adjusted_percentile_rank	comblib_core	comblib_score	comblib_rank	adjusted_comblib_rank	smm_align_core	smm_align_ic50	smm_align_rank	adjusted_smm_align_rank	nn_align_core	nn_align_ic50	nn_align_rank	adjusted_nn_align_rank	netmhciipan_core	netmhciipan_ic50	netmhciipan_rank	adjusted_netmhciipan_rank	sturniolo_core	sturniolo_score	sturniolo_rank	adjusted_sturniolo_rank
H2-IEd	1	347	361	15	Consensus (smm/nn)	FASVYAWNRKRISNC	0.07	0.07	-	-	-	-	SVYAWNRKR	284.00	0.04	0.04	YAWNRKRIS	137.50	0.10	0.10	-	-	-	-	-	-	-	-
H2-IEd	1	346	360	15	Consensus (smm/nn)	RFASVYAWNRKRISN	0.10	0.10	-	-	-	-	SVYAWNRKR	251.00	0.04	0.04	YAWNRKRIS	156.00	0.15	0.15	-	-	-	-	-	-	-	-
H2-IEd	1	348	362	15	Consensus (smm/nn)	ASVYAWNRKRISNCV	0.14	0.14	-	-	-	-	SVYAWNRKR	492.00	0.17	0.17	YAWNRKRIS	138.30	0.11	0.11	-	-	-	-	-	-	-	-
H2-IEd	1	345	359	15	Consensus (smm/nn)	TRFASVYAWNRKRIS	0.14	0.14	-	-	-	-	SVYAWNRKR	250.00	0.04	0.04	SVYAWNRKR	202.90	0.24	0.24	-	-	-	-	-	-	-	-
H2-IEd	1	448	462	15	Consensus (smm/nn)	NYNYLYRLFRKSNLK	0.17	0.17	-	-	-	-	YLYRLFRKS	432.00	0.12	0.12	YLYRLFRKS	200.30	0.23	0.23	-	-	-	-	-	-	-	-
H2-IEd	1	449	463	15	Consensus (smm/nn)	YNYLYRLFRKSNLKP	0.17	0.17	-	-	-	-	YLYRLFRKS	525.00	0.21	0.21	YLYRLFRKS	151.50	0.13	0.13	-	-	-	-	-	-	-	-
H2-IEd	1	349	363	15	Consensus (smm/nn)	SVYAWNRKRISNCVA	0.30	0.30	-	-	-	-	SVYAWNRKR	739.00	0.45	0.45	YAWNRKRIS	153.80	0.14	0.14	-	-	-	-	-	-	-	-
H2-IEd	1	447	461	15	Consensus (smm/nn)	GNYNYLYRLFRKSNL	0.36	0.36	-	-	-	-	YLYRLFRKS	521.00	0.19	0.19	YLYRLFRKS	300.20	0.54	0.54	-	-	-	-	-	-	-	-
H2-IEd	1	450	464	15	Consensus (smm/nn)	NYLYRLFRKSNLKPF	0.38	0.38	-	-	-	-	YLYRLFRKS	842.00	0.59	0.59	YLYRLFRKS	163.60	0.17	0.17	-	-	-	-	-	-	-	-
H2-IEd	1	451	465	15	Consensus (smm/nn)	YLYRLFRKSNLKPFE	0.71	0.71	-	-	-	-	YLYRLFRKS	1169.00	1.20	1.20	RLFRKSNLK	193.40	0.22	0.22	-	-	-	-	-	-	-	-
H2-IEd	1	446	460	15	Consensus (smm/nn)	GGNYNYLYRLFRKSN	0.74	0.74	-	-	-	-	YLYRLFRKS	585.00	0.28	0.28	YLYRLFRKS	492.80	1.20	1.20	-	-	-	-	-	-	-	-
H2-IEd	1	445	459	15	Consensus (smm/nn)	VGGNYNYLYRLFRKS	1.10	1.10	-	-	-	-	NYLYRLFRK	618.00	0.30	0.30	YLYRLFRKS	692.40	1.90	1.90	-	-	-	-	-	-	-	-
H2-IEd	1	344	358	15	Consensus (smm/nn)	ATRFASVYAWNRKRI	1.42	1.42	-	-	-	-	SVYAWNRKR	324.00	0.05	0.05	SVYAWNRKR	864.40	2.80	2.80	-	-	-	-	-	-	-	-
H2-IAd	1	233	247	15	Consensus (smm/nn)	INITRFQTLLALHRS	1.90	1.90	-	-	-	-	ITRFQTLLA	815.00	1.20	1.20	ITRFQTLLA	201.20	2.60	2.60	-	-	-	-	-	-	-	-
H2-IEd	1	197	211	15	Consensus (smm/nn)	IDGYFKIYSKHTPIN	2.10	2.10	-	-	-	-	GYFKIYSKH	2042.00	3.00	3.00	GYFKIYSKH	497.40	1.20	1.20	-	-	-	-	-	-	-	-
H2-IEd	1	196	210	15	Consensus (smm/nn)	NIDGYFKIYSKHTPI	2.25	2.25	-	-	-	-	GYFKIYSKH	1925.00	2.80	2.80	GYFKIYSKH	637.50	1.70	1.70	-	-	-	-	-	-	-	-
H2-IEd	1	198	212	15	Consensus (smm/nn)	DGYFKIYSKHTPINL	2.67	2.67	-	-	-	-	YFKIYSKHT	2624.00	4.60	4.60	GYFKIYSKH	377.10	0.75	0.75	-	-	-	-	-	-	-	-
H2-IAb	1	512	526	15	Consensus (smm/nn)	VLSFELLHAPATVCG	2.90	2.90	-	-	-	-	FELLHAPAT	540.00	3.20	3.20	FELLHAPAT	307.10	2.60	2.60	-	-	-	-	-	-	-	-
H2-IAb	1	52	66	15	Consensus (smm/nn)	QDLFLPFFSNVTWFH	2.95	2.95	-	-	-	-	FLPFFSNVT	536.00	3.20	3.20	FLPFFSNVT	326.50	2.70	2.70	-	-	-	-	-	-	-	-
H2-IAb	1	51	65	15	Consensus (smm/nn)	TQDLFLPFFSNVTWF	2.95	2.95	-	-	-	-	FLPFFSNVT	519.00	3.10	3.10	FLPFFSNVT	342.30	2.80	2.80	-	-	-	-	-	-	-	-
H2-IAb	1	513	527	15	Consensus (smm/nn)	LSFELLHAPATVCGP	3.00	3.00	-	-	-	-	FELLHAPAT	566.00	3.50	3.50	FELLHAPAT	299.40	2.50	2.50	-	-	-	-	-	-	-	-
H2-IEd	1	452	466	15	Consensus (smm/nn)	LYRLFRKSNLKPFER	3.04	3.04	-	-	-	-	RLFRKSNLK	2859.00	5.30	5.30	RLFRKSNLK	390.10	0.79	0.79	-	-	-	-	-	-	-	-
H2-IAb	1	53	67	15	Consensus (smm/nn)	DLFLPFFSNVTWFHA	3.10	3.10	-	-	-	-	FLPFFSNVT	533.00	3.10	3.10	FLPFFSNVT	386.50	3.10	3.10	-	-	-	-	-	-	-	-
H2-IAb	1	50	64	15	Consensus (smm/nn)	STQDLFLPFFSNVTW	3.10	3.10	-	-	-	-	FLPFFSNVT	516.00	3.10	3.10	FLPFFSNVT	385.80	3.10	3.10	-	-	-	-	-	-	-	-
H2-IAb	1	49	63	15	Consensus (smm/nn)	HSTQDLFLPFFSNVT	3.15	3.15	-	-	-	-	DLFLPFFSN	508.00	3.00	3.00	FLPFFSNVT	425.20	3.30	3.30	-	-	-	-	-	-	-	-
H2-IAd	1	232	246	15	Consensus (smm/nn)	GINITRFQTLLALHR	3.20	3.20	-	-	-	-	ITRFQTLLA	851.00	1.30	1.30	ITRFQTLLA	340.60	5.10	5.10	-	-	-	-	-	-	-	-
H2-IAd	1	234	248	15	Consensus (smm/nn)	NITRFQTLLALHRSY	3.20	3.20	-	-	-	-	ITRFQTLLA	1501.00	4.30	4.30	FQTLLALHR	175.30	2.10	2.10	-	-	-	-	-	-	-	-
H2-IEd	1	195	209	15	Consensus (smm/nn)	KNIDGYFKIYSKHTP	3.20	3.20	-	-	-	-	GYFKIYSKH	2198.00	3.40	3.40	GYFKIYSKH	901.50	3.00	3.00	-	-	-	-	-	-	-	-
H2-IAb	1	511	525	15	Consensus (smm/nn)	VVLSFELLHAPATVC	3.50	3.50	-	-	-	-	FELLHAPAT	550.00	3.30	3.30	FELLHAPAT	461.50	3.70	3.70	-	-	-	-	-	-	-	-
H2-IAb	1	469	483	15	Consensus (smm/nn)	STEIYQAGSTPCNGV	3.70	3.70	-	-	-	-	YQAGSTPCN	625.00	3.90	3.90	YQAGSTPCN	438.20	3.50	3.50	-	-	-	-	-	-	-	-
H2-IAb	1	470	484	15	Consensus (smm/nn)	TEIYQAGSTPCNGVE	3.85	3.85	-	-	-	-	YQAGSTPCN	641.00	4.00	4.00	YQAGSTPCN	462.80	3.70	3.70	-	-	-	-	-	-	-	-
H2-IEd	1	35	49	15	Consensus (smm/nn)	GVYYPDKVFRSSVLH	4.05	4.05	-	-	-	-	YPDKVFRSS	2232.00	3.60	3.60	VYYPDKVFR	1215.50	4.50	4.50	-	-	-	-	-	-	-	-
H2-IEd	1	36	50	15	Consensus (smm/nn)	VYYPDKVFRSSVLHS	4.05	4.05	-	-	-	-	KVFRSSVLH	2486.00	4.20	4.20	VYYPDKVFR	1102.40	3.90	3.90	-	-	-	-	-	-	-	-
H2-IAb	1	468	482	15	Consensus (smm/nn)	ISTEIYQAGSTPCNG	4.10	4.10	-	-	-	-	YQAGSTPCN	679.00	4.30	4.30	YQAGSTPCN	481.40	3.90	3.90	-	-	-	-	-	-	-	-
H2-IAd	1	235	249	15	Consensus (smm/nn)	ITRFQTLLALHRSYL	4.20	4.20	-	-	-	-	ITRFQTLLA	1743.00	5.80	5.80	FQTLLALHR	204.40	2.60	2.60	-	-	-	-	-	-	-	-
H2-IAb	1	510	524	15	Consensus (smm/nn)	VVVLSFELLHAPATV	4.65	4.65	-	-	-	-	FELLHAPAT	531.00	3.10	3.10	FELLHAPAT	759.70	6.20	6.20	-	-	-	-	-	-	-	-
H2-IAb	1	467	481	15	Consensus (smm/nn)	DISTEIYQAGSTPCN	4.70	4.70	-	-	-	-	IYQAGSTPC	720.00	4.70	4.70	YQAGSTPCN	576.30	4.70	4.70	-	-	-	-	-	-	-	-
H2-IEd	1	34	48	15	Consensus (smm/nn)	RGVYYPDKVFRSSVL	4.80	4.80	-	-	-	-	VYYPDKVFR	2354.00	3.90	3.90	VYYPDKVFR	1464.20	5.70	5.70	-	-	-	-	-	-	-	-
H2-IEd	1	350	364	15	Consensus (smm/nn)	VYAWNRKRISNCVAD	4.80	4.80	-	-	-	-	VYAWNRKRI	4206.00	9.40	9.40	YAWNRKRIS	184.40	0.20	0.20	-	-	-	-	-	-	-	-
H2-IEd	1	199	213	15	Consensus (smm/nn)	GYFKIYSKHTPINLV	5.08	5.08	-	-	-	-	GYFKIYSKH	4134.00	9.20	9.20	YFKIYSKHT	446.40	0.97	0.97	-	-	-	-	-	-	-	-
H2-IAb	1	471	485	15	Consensus (smm/nn)	EIYQAGSTPCNGVEG	5.30	5.30	-	-	-	-	YQAGSTPCN	821.00	5.40	5.40	YQAGSTPCN	626.80	5.20	5.20	-	-	-	-	-	-	-	-
H2-IEd	1	139	153	15	Consensus (smm/nn)	PFLGVYYHKNNKSWM	5.45	5.45	-	-	-	-	GVYYHKNNK	2522.00	4.40	4.40	YYHKNNKSW	1610.10	6.50	6.50	-	-	-	-	-	-	-	-
H2-IAb	1	363	377	15	Consensus (smm/nn)	ADYSVLYNSASFSTF	5.50	5.50	-	-	-	-	VLYNSASFS	661.00	4.20	4.20	VLYNSASFS	835.20	6.80	6.80	-	-	-	-	-	-	-	-
H2-IEd	1	33	47	15	Consensus (smm/nn)	TRGVYYPDKVFRSSV	5.55	5.55	-	-	-	-	VYYPDKVFR	2533.00	4.40	4.40	VYYPDKVFR	1678.30	6.70	6.70	-	-	-	-	-	-	-	-
H2-IAb	1	364	378	15	Consensus (smm/nn)	DYSVLYNSASFSTFK	5.80	5.80	-	-	-	-	VLYNSASFS	794.00	5.20	5.20	VLYNSASFS	788.60	6.40	6.40	-	-	-	-	-	-	-	-
H2-IAb	1	365	379	15	Consensus (smm/nn)	YSVLYNSASFSTFKC	5.80	5.80	-	-	-	-	VLYNSASFS	784.00	5.10	5.10	VLYNSASFS	800.20	6.50	6.50	-	-	-	-	-	-	-	-
H2-IAb	1	592	606	15	Consensus (smm/nn)	FGGVSVITPGTNTSN	6.00	6.00	-	-	-	-	VITPGTNTS	810.00	5.30	5.30	VSVITPGTN	825.90	6.70	6.70	-	-	-	-	-	-	-	-
H2-IAb	1	631	645	15	Consensus (smm/nn)	PTWRVYSTGSNVFQT	6.00	6.00	-	-	-	-	RVYSTGSNV	827.00	5.40	5.40	VYSTGSNVF	810.00	6.60	6.60	-	-	-	-	-	-	-	-
H2-IAd	1	236	250	15	Consensus (smm/nn)	TRFQTLLALHRSYLT	6.00	6.00	-	-	-	-	QTLLALHRS	2244.00	8.70	8.70	FQTLLALHR	240.30	3.30	3.30	-	-	-	-	-	-	-	-
H2-IAb	1	215	229	15	Consensus (smm/nn)	DLPQGFSALEPLVDL	6.05	6.05	-	-	-	-	FSALEPLVD	1423.00	11.00	11.00	FSALEPLVD	156.50	1.10	1.10	-	-	-	-	-	-	-	-
H2-IAb	1	214	228	15	Consensus (smm/nn)	RDLPQGFSALEPLVD	6.05	6.05	-	-	-	-	QGFSALEPL	1396.00	11.00	11.00	FSALEPLVD	155.40	1.10	1.10	-	-	-	-	-	-	-	-
H2-IEd	1	453	467	15	Consensus (smm/nn)	YRLFRKSNLKPFERD	6.10	6.10	-	-	-	-	RLFRKSNLK	4495.00	11.00	11.00	RLFRKSNLK	502.70	1.20	1.20	-	-	-	-	-	-	-	-
H2-IAb	1	630	644	15	Consensus (smm/nn)	TPTWRVYSTGSNVFQ	6.15	6.15	-	-	-	-	RVYSTGSNV	830.00	5.50	5.50	RVYSTGSNV	839.40	6.80	6.80	-	-	-	-	-	-	-	-
H2-IEd	1	194	208	15	Consensus (smm/nn)	FKNIDGYFKIYSKHT	6.15	6.15	-	-	-	-	GYFKIYSKH	2738.00	5.00	5.00	GYFKIYSKH	1825.30	7.30	7.30	-	-	-	-	-	-	-	-
H2-IAb	1	253	267	15	Consensus (smm/nn)	DSSSGWTAGAAAYYV	6.22	6.22	-	-	-	-	SGWTAGAAA	1560.00	12.00	12.00	SGWTAGAAA	89.30	0.45	0.45	-	-	-	-	-	-	-	-
H2-IAb	1	252	266	15	Consensus (smm/nn)	GDSSSGWTAGAAAYY	6.26	6.26	-	-	-	-	SGWTAGAAA	1515.00	12.00	12.00	SGWTAGAAA	97.10	0.52	0.52	-	-	-	-	-	-	-	-
H2-IAd	1	231	245	15	Consensus (smm/nn)	IGINITRFQTLLALH	6.30	6.30	-	-	-	-	ITRFQTLLA	916.00	1.60	1.60	ITRFQTLLA	677.80	11.00	11.00	-	-	-	-	-	-	-	-
H2-IAb	1	593	607	15	Consensus (smm/nn)	GGVSVITPGTNTSNQ	6.40	6.40	-	-	-	-	VITPGTNTS	820.00	5.40	5.40	VSVITPGTN	924.50	7.40	7.40	-	-	-	-	-	-	-	-
H2-IAb	1	591	605	15	Consensus (smm/nn)	SFGGVSVITPGTNTS	6.40	6.40	-	-	-	-	VSVITPGTN	889.00	6.00	6.00	VSVITPGTN	835.20	6.80	6.80	-	-	-	-	-	-	-	-
H2-IEd	1	140	154	15	Consensus (smm/nn)	FLGVYYHKNNKSWME	6.40	6.40	-	-	-	-	GVYYHKNNK	2723.00	4.90	4.90	YYHKNNKSW	1936.70	7.90	7.90	-	-	-	-	-	-	-	-
H2-IEd	1	628	642	15	Consensus (smm/nn)	QLTPTWRVYSTGSNV	6.40	6.40	-	-	-	-	TPTWRVYST	4485.00	11.00	11.00	QLTPTWRVY	669.30	1.80	1.80	-	-	-	-	-	-	-	-
H2-IAb	1	374	388	15	Consensus (smm/nn)	FSTFKCYGVSPTKLN	6.45	6.45	-	-	-	-	FKCYGVSPT	1045.00	7.20	7.20	YGVSPTKLN	691.80	5.70	5.70	-	-	-	-	-	-	-	-
H2-IEd	1	32	46	15	Consensus (smm/nn)	FTRGVYYPDKVFRSS	6.45	6.45	-	-	-	-	VYYPDKVFR	2575.00	4.50	4.50	VYYPDKVFR	2025.70	8.40	8.40	-	-	-	-	-	-	-	-
H2-IEd	1	444	458	15	Consensus (smm/nn)	KVGGNYNYLYRLFRK	6.50	6.50	-	-	-	-	YNYLYRLFR	2096.00	3.10	3.10	NYNYLYRLF	2292.90	9.90	9.90	-	-	-	-	-	-	-	-
H2-IAb	1	632	646	15	Consensus (smm/nn)	TWRVYSTGSNVFQTR	6.55	6.55	-	-	-	-	RVYSTGSNV	944.00	6.40	6.40	VYSTGSNVF	827.50	6.70	6.70	-	-	-	-	-	-	-	-
H2-IAb	1	375	389	15	Consensus (smm/nn)	STFKCYGVSPTKLND	6.75	6.75	-	-	-	-	FKCYGVSPT	1062.00	7.30	7.30	YGVSPTKLN	759.30	6.20	6.20	-	-	-	-	-	-	-	-
H2-IEd	1	138	152	15	Consensus (smm/nn)	DPFLGVYYHKNNKSW	6.80	6.80	-	-	-	-	GVYYHKNNK	2474.00	4.20	4.20	VYYHKNNKS	2203.20	9.40	9.40	-	-	-	-	-	-	-	-
H2-IEd	1	454	468	15	Consensus (smm/nn)	RLFRKSNLKPFERDI	6.80	6.80	-	-	-	-	RLFRKSNLK	4526.00	11.00	11.00	RLFRKSNLK	831.20	2.60	2.60	-	-	-	-	-	-	-	-
H2-IAb	1	87	101	15	Consensus (smm/nn)	NDGVYFASTEKSNII	6.85	6.85	-	-	-	-	YFASTEKSN	746.00	4.80	4.80	VYFASTEKS	1187.10	8.90	8.90	-	-	-	-	-	-	-	-
H2-IEd	1	37	51	15	Consensus (smm/nn)	YYPDKVFRSSVLHST	6.85	6.85	-	-	-	-	KVFRSSVLH	3368.00	6.70	6.70	KVFRSSVLH	1753.20	7.00	7.00	-	-	-	-	-	-	-	-
H2-IAb	1	199	213	15	Consensus (smm/nn)	GYFKIYSKHTPINLV	6.90	6.90	-	-	-	-	KIYSKHTPI	685.00	4.30	4.30	YSKHTPINL	1283.30	9.50	9.50	-	-	-	-	-	-	-	-
H2-IAb	1	251	265	15	Consensus (smm/nn)	PGDSSSGWTAGAAAY	6.90	6.90	-	-	-	-	SGWTAGAAA	1499.00	12.00	12.00	SGWTAGAAA	231.90	1.80	1.80	-	-	-	-	-	-	-	-
H2-IAb	1	514	528	15	Consensus (smm/nn)	SFELLHAPATVCGPK	6.95	6.95	-	-	-	-	FELLHAPAT	1415.00	11.00	11.00	FELLHAPAT	368.70	2.90	2.90	-	-	-	-	-	-	-	-
H2-IAb	1	86	100	15	Consensus (smm/nn)	FNDGVYFASTEKSNI	7.00	7.00	-	-	-	-	YFASTEKSN	757.00	5.00	5.00	VYFASTEKS	1211.90	9.00	9.00	-	-	-	-	-	-	-	-
H2-IAb	1	200	214	15	Consensus (smm/nn)	YFKIYSKHTPINLVR	7.00	7.00	-	-	-	-	KIYSKHTPI	697.00	4.50	4.50	YSKHTPINL	1290.30	9.50	9.50	-	-	-	-	-	-	-	-
H2-IAb	1	629	643	15	Consensus (smm/nn)	LTPTWRVYSTGSNVF	7.05	7.05	-	-	-	-	RVYSTGSNV	830.00	5.50	5.50	RVYSTGSNV	1115.60	8.60	8.60	-	-	-	-	-	-	-	-
H2-IAb	1	254	268	15	Consensus (smm/nn)	SSSGWTAGAAAYYVG	7.26	7.26	-	-	-	-	SGWTAGAAA	1728.00	14.00	14.00	SGWTAGAAA	97.10	0.52	0.52	-	-	-	-	-	-	-	-
H2-IAb	1	594	608	15	Consensus (smm/nn)	GVSVITPGTNTSNQV	7.40	7.40	-	-	-	-	VITPGTNTS	1061.00	7.30	7.30	VSVITPGTN	962.30	7.50	7.50	-	-	-	-	-	-	-	-
H2-IAb	1	88	102	15	Consensus (smm/nn)	DGVYFASTEKSNIIR	7.45	7.45	-	-	-	-	YFASTEKSN	874.00	5.80	5.80	VYFASTEKS	1222.90	9.10	9.10	-	-	-	-	-	-	-	-
H2-IAb	1	345	359	15	Consensus (smm/nn)	TRFASVYAWNRKRIS	7.45	7.45	-	-	-	-	FASVYAWNR	841.00	5.60	5.60	YAWNRKRIS	1258.10	9.30	9.30	-	-	-	-	-	-	-	-
H2-IEd	1	38	52	15	Consensus (smm/nn)	YPDKVFRSSVLHSTQ	7.45	7.45	-	-	-	-	KVFRSSVLH	3445.00	6.90	6.90	VFRSSVLHS	1959.80	8.00	8.00	-	-	-	-	-	-	-	-
H2-IAb	1	54	68	15	Consensus (smm/nn)	LFLPFFSNVTWFHAI	7.55	7.55	-	-	-	-	FLPFFSNVT	1321.00	9.60	9.60	FLPFFSNVT	669.00	5.50	5.50	-	-	-	-	-	-	-	-
H2-IAb	1	491	505	15	Consensus (smm/nn)	PLQSYGFQPTNGVGY	7.55	7.55	-	-	-	-	YGFQPTNGV	843.00	5.60	5.60	YGFQPTNGV	1303.00	9.50	9.50	-	-	-	-	-	-	-	-
H2-IAb	1	250	264	15	Consensus (smm/nn)	TPGDSSSGWTAGAAA	7.65	7.65	-	-	-	-	SSGWTAGAA	1473.00	12.00	12.00	SGWTAGAAA	414.30	3.30	3.30	-	-	-	-	-	-	-	-
H2-IAb	1	216	230	15	Consensus (smm/nn)	LPQGFSALEPLVDLP	7.75	7.75	-	-	-	-	FSALEPLVD	1780.00	14.00	14.00	FSALEPLVD	203.90	1.50	1.50	-	-	-	-	-	-	-	-
H2-IAb	1	85	99	15	Consensus (smm/nn)	PFNDGVYFASTEKSN	8.00	8.00	-	-	-	-	GVYFASTEK	774.00	5.00	5.00	VYFASTEKS	1497.50	11.00	11.00	-	-	-	-	-	-	-	-
H2-IAb	1	362	376	15	Consensus (smm/nn)	VADYSVLYNSASFST	8.00	8.00	-	-	-	-	VLYNSASFS	769.00	5.00	5.00	VLYNSASFS	1396.60	11.00	11.00	-	-	-	-	-	-	-	-
H2-IAb	1	515	529	15	Consensus (smm/nn)	FELLHAPATVCGPKK	8.15	8.15	-	-	-	-	FELLHAPAT	1507.00	12.00	12.00	ELLHAPATV	519.50	4.30	4.30	-	-	-	-	-	-	-	-
H2-IAb	1	509	523	15	Consensus (smm/nn)	RVVVLSFELLHAPAT	8.20	8.20	-	-	-	-	VLSFELLHA	553.00	3.40	3.40	FELLHAPAT	1769.20	13.00	13.00	-	-	-	-	-	-	-	-
H2-IAd	1	237	251	15	Consensus (smm/nn)	RFQTLLALHRSYLTP	8.20	8.20	-	-	-	-	LALHRSYLT	2638.00	11.00	11.00	FQTLLALHR	364.00	5.40	5.40	-	-	-	-	-	-	-	-
H2-IAb	1	198	212	15	Consensus (smm/nn)	DGYFKIYSKHTPINL	8.30	8.30	-	-	-	-	KIYSKHTPI	717.00	4.60	4.60	YSKHTPINL	1582.60	12.00	12.00	-	-	-	-	-	-	-	-
H2-IEd	1	263	277	15	Consensus (smm/nn)	AAYYVGYLQPRTFLL	8.35	8.35	-	-	-	-	YYVGYLQPR	5541.00	14.00	14.00	GYLQPRTFL	843.40	2.70	2.70	-	-	-	-	-	-	-	-
H2-IAb	1	538	552	15	Consensus (smm/nn)	CVNFNFNGLTGTGVL	8.55	8.55	-	-	-	-	FNFNGLTGT	1459.00	11.00	11.00	FNFNGLTGT	745.20	6.10	6.10	-	-	-	-	-	-	-	-
H2-IAb	1	539	553	15	Consensus (smm/nn)	VNFNFNGLTGTGVLT	8.55	8.55	-	-	-	-	FNFNGLTGT	1437.00	11.00	11.00	FNFNGLTGT	740.70	6.10	6.10	-	-	-	-	-	-	-	-
H2-IEd	1	626	640	15	Consensus (smm/nn)	ADQLTPTWRVYSTGS	8.55	8.55	-	-	-	-	TPTWRVYST	5480.00	14.00	14.00	QLTPTWRVY	918.60	3.10	3.10	-	-	-	-	-	-	-	-
H2-IEd	1	627	641	15	Consensus (smm/nn)	DQLTPTWRVYSTGSN	8.55	8.55	-	-	-	-	TPTWRVYST	6018.00	15.00	15.00	QLTPTWRVY	704.00	2.10	2.10	-	-	-	-	-	-	-	-
H2-IEd	1	343	357	15	Consensus (smm/nn)	NATRFASVYAWNRKR	8.56	8.56	-	-	-	-	ASVYAWNRK	423.00	0.12	0.12	SVYAWNRKR	3530.80	17.00	17.00	-	-	-	-	-	-	-	-
H2-IAb	1	376	390	15	Consensus (smm/nn)	TFKCYGVSPTKLNDL	8.60	8.60	-	-	-	-	YGVSPTKLN	1337.00	9.80	9.80	YGVSPTKLN	948.50	7.40	7.40	-	-	-	-	-	-	-	-
H2-IAb	1	595	609	15	Consensus (smm/nn)	VSVITPGTNTSNQVA	8.65	8.65	-	-	-	-	VITPGTNTS	1149.00	8.10	8.10	VITPGTNTS	1246.90	9.20	9.20	-	-	-	-	-	-	-	-
H2-IAb	1	263	277	15	Consensus (smm/nn)	AAYYVGYLQPRTFLL	8.75	8.75	-	-	-	-	VGYLQPRTF	1236.00	9.00	9.00	VGYLQPRTF	1103.70	8.50	8.50	-	-	-	-	-	-	-	-
H2-IAb	1	490	504	15	Consensus (smm/nn)	FPLQSYGFQPTNGVG	8.75	8.75	-	-	-	-	YGFQPTNGV	835.00	5.50	5.50	YGFQPTNGV	1650.80	12.00	12.00	-	-	-	-	-	-	-	-
H2-IAb	1	213	227	15	Consensus (smm/nn)	VRDLPQGFSALEPLV	8.80	8.80	-	-	-	-	DLPQGFSAL	1666.00	13.00	13.00	QGFSALEPL	560.20	4.60	4.60	-	-	-	-	-	-	-	-
H2-IEd	1	141	155	15	Consensus (smm/nn)	LGVYYHKNNKSWMES	8.80	8.80	-	-	-	-	VYYHKNNKS	3832.00	8.40	8.40	YYHKNNKSW	2173.00	9.20	9.20	-	-	-	-	-	-	-	-
H2-IAb	1	89	103	15	Consensus (smm/nn)	GVYFASTEKSNIIRG	8.85	8.85	-	-	-	-	YFASTEKSN	970.00	6.70	6.70	VYFASTEKS	1404.70	11.00	11.00	-	-	-	-	-	-	-	-
H2-IEd	1	31	45	15	Consensus (smm/nn)	SFTRGVYYPDKVFRS	8.85	8.85	-	-	-	-	VYYPDKVFR	4203.00	9.40	9.40	VYYPDKVFR	2004.30	8.30	8.30	-	-	-	-	-	-	-	-
H2-IAb	1	346	360	15	Consensus (smm/nn)	RFASVYAWNRKRISN	9.05	9.05	-	-	-	-	YAWNRKRIS	913.00	6.10	6.10	YAWNRKRIS	1543.70	12.00	12.00	-	-	-	-	-	-	-	-
H2-IAb	1	60	74	15	Consensus (smm/nn)	SNVTWFHAIHVSGTN	9.10	9.10	-	-	-	-	VTWFHAIHV	1349.00	9.90	9.90	TWFHAIHVS	1081.50	8.30	8.30	-	-	-	-	-	-	-	-
H2-IAb	1	154	168	15	Consensus (smm/nn)	ESEFRVYSSANNCTF	9.15	9.15	-	-	-	-	FRVYSSANN	1577.00	12.00	12.00	RVYSSANNC	770.80	6.30	6.30	-	-	-	-	-	-	-	-
H2-IAb	1	537	551	15	Consensus (smm/nn)	KCVNFNFNGLTGTGV	9.15	9.15	-	-	-	-	FNFNGLTGT	1439.00	11.00	11.00	FNFNGLTGT	912.60	7.30	7.30	-	-	-	-	-	-	-	-
H2-IEd	1	87	101	15	Consensus (smm/nn)	NDGVYFASTEKSNII	9.15	9.15	-	-	-	-	GVYFASTEK	4017.00	8.90	8.90	YFASTEKSN	2209.70	9.40	9.40	-	-	-	-	-	-	-	-
H2-IAb	1	155	169	15	Consensus (smm/nn)	SEFRVYSSANNCTFE	9.25	9.25	-	-	-	-	FRVYSSANN	1547.00	12.00	12.00	RVYSSANNC	801.60	6.50	6.50	-	-	-	-	-	-	-	-
H2-IAb	1	489	503	15	Consensus (smm/nn)	YFPLQSYGFQPTNGV	9.30	9.30	-	-	-	-	QSYGFQPTN	847.00	5.60	5.60	YGFQPTNGV	1714.60	13.00	13.00	-	-	-	-	-	-	-	-
H2-IAd	1	503	517	15	Consensus (smm/nn)	VGYQPYRVVVLSFEL	9.30	9.30	-	-	-	-	QPYRVVVLS	2767.00	12.00	12.00	YQPYRVVVL	428.30	6.60	6.60	-	-	-	-	-	-	-	-
H2-IEd	1	58	72	15	Consensus (smm/nn)	FFSNVTWFHAIHVSG	9.35	9.35	-	-	-	-	TWFHAIHVS	4427.00	11.00	11.00	TWFHAIHVS	1894.90	7.70	7.70	-	-	-	-	-	-	-	-
H2-IAb	1	217	231	15	Consensus (smm/nn)	PQGFSALEPLVDLPI	9.45	9.45	-	-	-	-	FSALEPLVD	2240.00	17.00	17.00	FSALEPLVD	249.50	1.90	1.90	-	-	-	-	-	-	-	-
H2-IEd	1	236	250	15	Consensus (smm/nn)	TRFQTLLALHRSYLT	9.50	9.50	-	-	-	-	TLLALHRSY	5555.00	14.00	14.00	TLLALHRSY	1298.70	5.00	5.00	-	-	-	-	-	-	-	-
H2-IAb	1	264	278	15	Consensus (smm/nn)	AYYVGYLQPRTFLLK	9.55	9.55	-	-	-	-	VGYLQPRTF	1325.00	9.70	9.70	VGYLQPRTF	1264.20	9.40	9.40	-	-	-	-	-	-	-	-
H2-IAb	1	347	361	15	Consensus (smm/nn)	FASVYAWNRKRISNC	9.55	9.55	-	-	-	-	YAWNRKRIS	909.00	6.10	6.10	YAWNRKRIS	1694.90	13.00	13.00	-	-	-	-	-	-	-	-
H2-IAb	1	55	69	15	Consensus (smm/nn)	FLPFFSNVTWFHAIH	9.60	9.60	-	-	-	-	FLPFFSNVT	1356.00	9.90	9.90	FLPFFSNVT	1253.20	9.30	9.30	-	-	-	-	-	-	-	-
H2-IAb	1	37	51	15	Consensus (smm/nn)	YYPDKVFRSSVLHST	9.60	9.60	-	-	-	-	KVFRSSVLH	2041.00	16.00	16.00	KVFRSSVLH	409.10	3.20	3.20	-	-	-	-	-	-	-	-
H2-IEd	1	237	251	15	Consensus (smm/nn)	RFQTLLALHRSYLTP	9.60	9.60	-	-	-	-	TLLALHRSY	5860.00	15.00	15.00	TLLALHRSY	1168.60	4.20	4.20	-	-	-	-	-	-	-	-
H2-IAb	1	348	362	15	Consensus (smm/nn)	ASVYAWNRKRISNCV	9.70	9.70	-	-	-	-	YAWNRKRIS	940.00	6.40	6.40	YAWNRKRIS	1745.80	13.00	13.00	-	-	-	-	-	-	-	-
H2-IAb	1	492	506	15	Consensus (smm/nn)	LQSYGFQPTNGVGYQ	9.70	9.70	-	-	-	-	YGFQPTNGV	1184.00	8.40	8.40	YGFQPTNGV	1415.10	11.00	11.00	-	-	-	-	-	-	-	-
H2-IAb	1	349	363	15	Consensus (smm/nn)	SVYAWNRKRISNCVA	9.75	9.75	-	-	-	-	YAWNRKRIS	949.00	6.50	6.50	YAWNRKRIS	1803.20	13.00	13.00	-	-	-	-	-	-	-	-
H2-IEd	1	629	643	15	Consensus (smm/nn)	LTPTWRVYSTGSNVF	9.75	9.75	-	-	-	-	TWRVYSTGS	6257.00	16.00	16.00	XLTPTWRVY	1029.10	3.50	3.50	-	-	-	-	-	-	-	-
H2-IEd	1	238	252	15	Consensus (smm/nn)	FQTLLALHRSYLTPG	9.85	9.85	-	-	-	-	TLLALHRSY	6036.00	15.00	15.00	TLLALHRSY	1245.00	4.70	4.70	-	-	-	-	-	-	-	-
H2-IAb	1	18	32	15	Consensus (smm/nn)	LTTRTQLPPAYTNSF	9.90	9.90	-	-	-	-	TRTQLPPAY	1565.00	12.00	12.00	TRTQLPPAY	1007.00	7.80	7.80	-	-	-	-	-	-	-	-
H2-IEd	1	262	276	15	Consensus (smm/nn)	AAAYYVGYLQPRTFL	9.90	9.90	-	-	-	-	YYVGYLQPR	5507.00	14.00	14.00	YYVGYLQPR	1478.40	5.80	5.80	-	-	-	-	-	-	-	-
H2-IAb	1	59	73	15	Consensus (smm/nn)	FSNVTWFHAIHVSGT	10.00	10.00	-	-	-	-	VTWFHAIHV	1439.00	11.00	11.00	TWFHAIHVS	1205.30	9.00	9.00	-	-	-	-	-	-	-	-
H2-IAb	1	38	52	15	Consensus (smm/nn)	YPDKVFRSSVLHSTQ	10.00	10.00	-	-	-	-	FRSSVLHST	2152.00	16.00	16.00	KVFRSSVLH	487.80	4.00	4.00	-	-	-	-	-	-	-	-
H2-IAb	1	212	226	15	Consensus (smm/nn)	LVRDLPQGFSALEPL	10.05	10.05	-	-	-	-	DLPQGFSAL	1463.00	11.00	11.00	QGFSALEPL	1231.70	9.10	9.10	-	-	-	-	-	-	-	-
H2-IAb	1	361	375	15	Consensus (smm/nn)	CVADYSVLYNSASFS	10.10	10.10	-	-	-	-	YSVLYNSAS	790.00	5.20	5.20	VLYNSASFS	2157.50	15.00	15.00	-	-	-	-	-	-	-	-
H2-IAb	1	201	215	15	Consensus (smm/nn)	FKIYSKHTPINLVRD	10.15	10.15	-	-	-	-	KIYSKHTPI	1265.00	9.30	9.30	YSKHTPINL	1431.60	11.00	11.00	-	-	-	-	-	-	-	-
H2-IAb	1	153	167	15	Consensus (smm/nn)	MESEFRVYSSANNCT	10.15	10.15	-	-	-	-	FRVYSSANN	1634.00	13.00	13.00	RVYSSANNC	909.80	7.30	7.30	-	-	-	-	-	-	-	-
H2-IEd	1	59	73	15	Consensus (smm/nn)	FSNVTWFHAIHVSGT	10.15	10.15	-	-	-	-	TWFHAIHVS	4685.00	11.00	11.00	TWFHAIHVS	2196.10	9.30	9.30	-	-	-	-	-	-	-	-
H2-IAb	1	472	486	15	Consensus (smm/nn)	IYQAGSTPCNGVEGF	10.20	10.20	-	-	-	-	YQAGSTPCN	1673.00	13.00	13.00	YQAGSTPCN	925.70	7.40	7.40	-	-	-	-	-	-	-	-
H2-IAb	1	314	328	15	Consensus (smm/nn)	QTSNFRVQPTESIVR	10.25	10.25	-	-	-	-	FRVQPTESI	1418.00	11.00	11.00	FRVQPTESI	1287.50	9.50	9.50	-	-	-	-	-	-	-	-
H2-IAb	1	366	380	15	Consensus (smm/nn)	SVLYNSASFSTFKCY	10.30	10.30	-	-	-	-	YNSASFSTF	1523.00	12.00	12.00	VLYNSASFS	1119.60	8.60	8.60	-	-	-	-	-	-	-	-
H2-IAb	1	628	642	15	Consensus (smm/nn)	QLTPTWRVYSTGSNV	10.40	10.40	-	-	-	-	WRVYSTGSN	982.00	6.80	6.80	RVYSTGSNV	1875.80	14.00	14.00	-	-	-	-	-	-	-	-
H2-IEd	1	88	102	15	Consensus (smm/nn)	DGVYFASTEKSNIIR	10.40	10.40	-	-	-	-	GVYFASTEK	5419.00	13.00	13.00	YFASTEKSN	1923.40	7.80	7.80	-	-	-	-	-	-	-	-
H2-IEd	1	57	71	15	Consensus (smm/nn)	PFFSNVTWFHAIHVS	10.40	10.40	-	-	-	-	NVTWFHAIH	5463.00	14.00	14.00	PFFSNVTWF	1691.80	6.80	6.80	-	-	-	-	-	-	-	-
H2-IAb	1	315	329	15	Consensus (smm/nn)	TSNFRVQPTESIVRF	10.45	10.45	-	-	-	-	FRVQPTESI	1442.00	11.00	11.00	FRVQPTESI	1362.70	9.90	9.90	-	-	-	-	-	-	-	-
H2-IEd	1	86	100	15	Consensus (smm/nn)	FNDGVYFASTEKSNI	10.50	10.50	-	-	-	-	GVYFASTEK	4042.00	9.00	9.00	YFASTEKSN	2633.00	12.00	12.00	-	-	-	-	-	-	-	-
H2-IEd	1	265	279	15	Consensus (smm/nn)	YYVGYLQPRTFLLKY	10.70	10.70	-	-	-	-	VGYLQPRTF	7200.00	19.00	19.00	GYLQPRTFL	785.10	2.40	2.40	-	-	-	-	-	-	-	-
H2-IAb	1	17	31	15	Consensus (smm/nn)	NLTTRTQLPPAYTNS	10.80	10.80	-	-	-	-	TRTQLPPAY	1658.00	13.00	13.00	TRTQLPPAY	1131.40	8.60	8.60	-	-	-	-	-	-	-	-
H2-IAb	1	633	647	15	Consensus (smm/nn)	WRVYSTGSNVFQTRA	10.80	10.80	-	-	-	-	VYSTGSNVF	1728.00	14.00	14.00	VYSTGSNVF	970.30	7.60	7.60	-	-	-	-	-	-	-	-
H2-IAb	1	255	269	15	Consensus (smm/nn)	SSGWTAGAAAYYVGY	10.86	10.86	-	-	-	-	SGWTAGAAA	2891.00	21.00	21.00	SGWTAGAAA	117.40	0.72	0.72	-	-	-	-	-	-	-	-
H2-IEd	1	502	516	15	Consensus (smm/nn)	GVGYQPYRVVVLSFE	10.90	10.90	-	-	-	-	QPYRVVVLS	6699.00	18.00	18.00	GYQPYRVVV	1081.60	3.80	3.80	-	-	-	-	-	-	-	-
H2-IEd	1	200	214	15	Consensus (smm/nn)	YFKIYSKHTPINLVR	10.90	10.90	-	-	-	-	YFKIYSKHT	7329.00	20.00	20.00	YFKIYSKHT	668.40	1.80	1.80	-	-	-	-	-	-	-	-
H2-IAb	1	218	232	15	Consensus (smm/nn)	QGFSALEPLVDLPIG	10.95	10.95	-	-	-	-	FSALEPLVD	2534.00	19.00	19.00	FSALEPLVD	358.10	2.90	2.90	-	-	-	-	-	-	-	-
H2-IAb	1	313	327	15	Consensus (smm/nn)	YQTSNFRVQPTESIV	11.00	11.00	-	-	-	-	FRVQPTESI	1455.00	11.00	11.00	FRVQPTESI	1466.10	11.00	11.00	-	-	-	-	-	-	-	-
H2-IEd	1	142	156	15	Consensus (smm/nn)	GVYYHKNNKSWMESE	11.05	11.05	-	-	-	-	GVYYHKNNK	5371.00	13.00	13.00	YYHKNNKSW	2150.60	9.10	9.10	-	-	-	-	-	-	-	-
H2-IAd	1	504	518	15	Consensus (smm/nn)	GYQPYRVVVLSFELL	11.10	11.10	-	-	-	-	QPYRVVVLS	3113.00	14.00	14.00	YQPYRVVVL	515.90	8.20	8.20	-	-	-	-	-	-	-	-
H2-IAb	1	39	53	15	Consensus (smm/nn)	PDKVFRSSVLHSTQD	11.30	11.30	-	-	-	-	FRSSVLHST	2413.00	18.00	18.00	KVFRSSVLH	556.90	4.60	4.60	-	-	-	-	-	-	-	-
H2-IAb	1	377	391	15	Consensus (smm/nn)	FKCYGVSPTKLNDLC	11.50	11.50	-	-	-	-	YGVSPTKLN	1611.00	13.00	13.00	YGVSPTKLN	1366.90	10.00	10.00	-	-	-	-	-	-	-	-
H2-IAb	1	316	330	15	Consensus (smm/nn)	SNFRVQPTESIVRFP	11.50	11.50	-	-	-	-	FRVQPTESI	1490.00	12.00	12.00	FRVQPTESI	1494.70	11.00	11.00	-	-	-	-	-	-	-	-
H2-IAb	1	265	279	15	Consensus (smm/nn)	YYVGYLQPRTFLLKY	11.50	11.50	-	-	-	-	VGYLQPRTF	1497.00	12.00	12.00	VGYLQPRTF	1504.70	11.00	11.00	-	-	-	-	-	-	-	-
H2-IAd	1	230	244	15	Consensus (smm/nn)	PIGINITRFQTLLAL	11.60	11.60	-	-	-	-	ITRFQTLLA	1072.00	2.20	2.20	ITRFQTLLA	1432.10	21.00	21.00	-	-	-	-	-	-	-	-
H2-IEd	1	89	103	15	Consensus (smm/nn)	GVYFASTEKSNIIRG	11.70	11.70	-	-	-	-	GVYFASTEK	6146.00	16.00	16.00	YFASTEKSN	1855.20	7.40	7.40	-	-	-	-	-	-	-	-
H2-IAb	1	62	76	15	Consensus (smm/nn)	VTWFHAIHVSGTNGT	11.80	11.80	-	-	-	-	VTWFHAIHV	2069.00	16.00	16.00	TWFHAIHVS	970.10	7.60	7.60	-	-	-	-	-	-	-	-
H2-IAb	1	493	507	15	Consensus (smm/nn)	QSYGFQPTNGVGYQP	11.90	11.90	-	-	-	-	YGFQPTNGV	1334.00	9.80	9.80	YGFQPTNGV	1979.10	14.00	14.00	-	-	-	-	-	-	-	-
H2-IEd	1	60	74	15	Consensus (smm/nn)	SNVTWFHAIHVSGTN	11.90	11.90	-	-	-	-	TWFHAIHVS	5498.00	14.00	14.00	TWFHAIHVS	2277.90	9.80	9.80	-	-	-	-	-	-	-	-
H2-IAb	1	339	353	15	Consensus (smm/nn)	GEVFNATRFASVYAW	12.00	12.00	-	-	-	-	FNATRFASV	2470.00	19.00	19.00	EVFNATRFA	605.80	5.00	5.00	-	-	-	-	-	-	-	-
H2-IAb	1	202	216	15	Consensus (smm/nn)	KIYSKHTPINLVRDL	12.00	12.00	-	-	-	-	KIYSKHTPI	1406.00	11.00	11.00	YSKHTPINL	1728.90	13.00	13.00	-	-	-	-	-	-	-	-
H2-IAb	1	373	387	15	Consensus (smm/nn)	SFSTFKCYGVSPTKL	12.00	12.00	-	-	-	-	FKCYGVSPT	1638.00	13.00	13.00	FKCYGVSPT	1423.40	11.00	11.00	-	-	-	-	-	-	-	-
H2-IAb	1	152	166	15	Consensus (smm/nn)	WMESEFRVYSSANNC	12.00	12.00	-	-	-	-	FRVYSSANN	1657.00	13.00	13.00	RVYSSANNC	1393.40	11.00	11.00	-	-	-	-	-	-	-	-
H2-IAb	1	590	604	15	Consensus (smm/nn)	CSFGGVSVITPGTNT	12.15	12.15	-	-	-	-	VSVITPGTN	1993.00	15.00	15.00	VSVITPGTN	1256.60	9.30	9.30	-	-	-	-	-	-	-	-
H2-IAb	1	156	170	15	Consensus (smm/nn)	EFRVYSSANNCTFEY	12.15	12.15	-	-	-	-	RVYSSANNC	2248.00	17.00	17.00	RVYSSANNC	909.50	7.30	7.30	-	-	-	-	-	-	-	-
H2-IEd	1	30	44	15	Consensus (smm/nn)	NSFTRGVYYPDKVFR	12.25	12.25	-	-	-	-	GVYYPDKVF	4228.00	9.50	9.50	GVYYPDKVF	3260.80	15.00	15.00	-	-	-	-	-	-	-	-
H2-IAd	1	502	516	15	Consensus (smm/nn)	GVGYQPYRVVVLSFE	12.30	12.30	-	-	-	-	QPYRVVVLS	3520.00	17.00	17.00	YQPYRVVVL	485.40	7.60	7.60	-	-	-	-	-	-	-	-
H2-IEd	1	625	639	15	Consensus (smm/nn)	HADQLTPTWRVYSTG	12.45	12.45	-	-	-	-	TPTWRVYST	7335.00	20.00	20.00	QLTPTWRVY	1274.20	4.90	4.90	-	-	-	-	-	-	-	-
H2-IEd	1	501	515	15	Consensus (smm/nn)	NGVGYQPYRVVVLSF	12.45	12.45	-	-	-	-	YQPYRVVVL	6884.00	18.00	18.00	GYQPYRVVV	1712.50	6.90	6.90	-	-	-	-	-	-	-	-
H2-IEd	1	503	517	15	Consensus (smm/nn)	VGYQPYRVVVLSFEL	12.45	12.45	-	-	-	-	QPYRVVVLS	8041.00	22.00	22.00	GYQPYRVVV	882.40	2.90	2.90	-	-	-	-	-	-	-	-
H2-IAb	1	367	381	15	Consensus (smm/nn)	VLYNSASFSTFKCYG	12.50	12.50	-	-	-	-	YNSASFSTF	1660.00	13.00	13.00	VLYNSASFS	1577.30	12.00	12.00	-	-	-	-	-	-	-	-
H2-IAb	1	16	30	15	Consensus (smm/nn)	VNLTTRTQLPPAYTN	12.50	12.50	-	-	-	-	TRTQLPPAY	1731.00	14.00	14.00	TRTQLPPAY	1472.90	11.00	11.00	-	-	-	-	-	-	-	-
H2-IEd	1	39	53	15	Consensus (smm/nn)	PDKVFRSSVLHSTQD	12.50	12.50	-	-	-	-	KVFRSSVLH	5519.00	14.00	14.00	VFRSSVLHS	2464.50	11.00	11.00	-	-	-	-	-	-	-	-
H2-IAb	1	61	75	15	Consensus (smm/nn)	NVTWFHAIHVSGTNG	12.60	12.60	-	-	-	-	VTWFHAIHV	2304.00	17.00	17.00	TWFHAIHVS	1067.20	8.20	8.20	-	-	-	-	-	-	-	-
H2-IAb	1	20	34	15	Consensus (smm/nn)	TRTQLPPAYTNSFTR	12.80	12.80	-	-	-	-	LPPAYTNSF	2089.00	16.00	16.00	TQLPPAYTN	1312.60	9.60	9.60	-	-	-	-	-	-	-	-
H2-IAb	1	340	354	15	Consensus (smm/nn)	EVFNATRFASVYAWN	12.85	12.85	-	-	-	-	FNATRFASV	2566.00	19.00	19.00	EVFNATRFA	829.00	6.70	6.70	-	-	-	-	-	-	-	-
H2-IAb	1	338	352	15	Consensus (smm/nn)	FGEVFNATRFASVYA	12.85	12.85	-	-	-	-	FNATRFASV	2885.00	21.00	21.00	EVFNATRFA	576.30	4.70	4.70	-	-	-	-	-	-	-	-
H2-IAd	1	501	515	15	Consensus (smm/nn)	NGVGYQPYRVVVLSF	13.00	13.00	-	-	-	-	QPYRVVVLS	3310.00	15.00	15.00	YQPYRVVVL	687.90	11.00	11.00	-	-	-	-	-	-	-	-
H2-IAb	1	197	211	15	Consensus (smm/nn)	IDGYFKIYSKHTPIN	13.10	13.10	-	-	-	-	KIYSKHTPI	930.00	6.20	6.20	IYSKHTPIN	3219.90	20.00	20.00	-	-	-	-	-	-	-	-
H2-IAb	1	540	554	15	Consensus (smm/nn)	NFNFNGLTGTGVLTE	13.20	13.20	-	-	-	-	FNGLTGTGV	2475.00	19.00	19.00	FNFNGLTGT	932.10	7.40	7.40	-	-	-	-	-	-	-	-
H2-IEd	1	264	278	15	Consensus (smm/nn)	AYYVGYLQPRTFLLK	13.20	13.20	-	-	-	-	VGYLQPRTF	8831.00	24.00	24.00	GYLQPRTFL	787.80	2.40	2.40	-	-	-	-	-	-	-	-
H2-IAb	1	337	351	15	Consensus (smm/nn)	PFGEVFNATRFASVY	13.35	13.35	-	-	-	-	FNATRFASV	2883.00	21.00	21.00	EVFNATRFA	690.70	5.70	5.70	-	-	-	-	-	-	-	-
H2-IAb	1	2	16	15	Consensus (smm/nn)	FVFLVLLPLVSSQCV	13.40	13.40	-	-	-	-	FLVLLPLVS	988.00	6.80	6.80	FLVLLPLVS	3135.30	20.00	20.00	-	-	-	-	-	-	-	-
H2-IAb	1	57	71	15	Consensus (smm/nn)	PFFSNVTWFHAIHVS	13.50	13.50	-	-	-	-	VTWFHAIHV	1442.00	11.00	11.00	VTWFHAIHV	2419.50	16.00	16.00	-	-	-	-	-	-	-	-
H2-IEd	1	261	275	15	Consensus (smm/nn)	GAAAYYVGYLQPRTF	13.50	13.50	-	-	-	-	YYVGYLQPR	5222.00	13.00	13.00	YYVGYLQPR	2889.40	14.00	14.00	-	-	-	-	-	-	-	-
H2-IEd	1	266	280	15	Consensus (smm/nn)	YVGYLQPRTFLLKYN	13.50	13.50	-	-	-	-	QPRTFLLKY	8604.00	23.00	23.00	GYLQPRTFL	1116.00	4.00	4.00	-	-	-	-	-	-	-	-
H2-IEd	1	150	164	15	Consensus (smm/nn)	KSWMESEFRVYSSAN	13.70	13.70	-	-	-	-	WMESEFRVY	8367.00	23.00	23.00	WMESEFRVY	1210.50	4.40	4.40	-	-	-	-	-	-	-	-
H2-IEd	1	61	75	15	Consensus (smm/nn)	NVTWFHAIHVSGTNG	13.75	13.75	-	-	-	-	TWFHAIHVS	6801.00	18.00	18.00	TWFHAIHVS	2224.80	9.50	9.50	-	-	-	-	-	-	-	-
H2-IAb	1	40	54	15	Consensus (smm/nn)	DKVFRSSVLHSTQDL	13.85	13.85	-	-	-	-	FRSSVLHST	3066.00	23.00	23.00	KVFRSSVLH	575.90	4.70	4.70	-	-	-	-	-	-	-	-
H2-IAb	1	19	33	15	Consensus (smm/nn)	TTRTQLPPAYTNSFT	13.85	13.85	-	-	-	-	LPPAYTNSF	2471.00	19.00	19.00	TRTQLPPAY	1159.30	8.70	8.70	-	-	-	-	-	-	-	-
H2-IAb	1	1	15	15	Consensus (smm/nn)	MFVFLVLLPLVSSQC	13.90	13.90	-	-	-	-	FLVLLPLVS	977.00	6.80	6.80	FLVLLPLVS	3395.00	21.00	21.00	-	-	-	-	-	-	-	-
H2-IAb	1	536	550	15	Consensus (smm/nn)	NKCVNFNFNGLTGTG	13.95	13.95	-	-	-	-	FNFNGLTGT	2493.00	19.00	19.00	FNFNGLTGT	1186.60	8.90	8.90	-	-	-	-	-	-	-	-
H2-IEd	1	55	69	15	Consensus (smm/nn)	FLPFFSNVTWFHAIH	13.95	13.95	-	-	-	-	FFSNVTWFH	7450.00	20.00	20.00	PFFSNVTWF	1944.70	7.90	7.90	-	-	-	-	-	-	-	-
H2-IEd	1	137	151	15	Consensus (smm/nn)	NDPFLGVYYHKNNKS	13.95	13.95	-	-	-	-	GVYYHKNNK	2344.00	3.90	3.90	PFLGVYYHK	5025.90	24.00	24.00	-	-	-	-	-	-	-	-
H2-IAb	1	262	276	15	Consensus (smm/nn)	AAAYYVGYLQPRTFL	14.00	14.00	-	-	-	-	VGYLQPRTF	1505.00	12.00	12.00	VGYLQPRTF	2335.50	16.00	16.00	-	-	-	-	-	-	-	-
H2-IAb	1	516	530	15	Consensus (smm/nn)	ELLHAPATVCGPKKS	14.00	14.00	-	-	-	-	ELLHAPATV	2168.00	17.00	17.00	ELLHAPATV	1494.70	11.00	11.00	-	-	-	-	-	-	-	-
H2-IAb	1	58	72	15	Consensus (smm/nn)	FFSNVTWFHAIHVSG	14.00	14.00	-	-	-	-	VTWFHAIHV	1513.00	12.00	12.00	VTWFHAIHV	2357.30	16.00	16.00	-	-	-	-	-	-	-	-
H2-IAb	1	500	514	15	Consensus (smm/nn)	TNGVGYQPYRVVVLS	14.00	14.00	-	-	-	-	YQPYRVVVL	1964.00	15.00	15.00	YQPYRVVVL	1770.90	13.00	13.00	-	-	-	-	-	-	-	-
H2-IEd	1	235	249	15	Consensus (smm/nn)	ITRFQTLLALHRSYL	14.00	14.00	-	-	-	-	TLLALHRSY	7412.00	20.00	20.00	TLLALHRSY	1964.60	8.00	8.00	-	-	-	-	-	-	-	-
H2-IEd	1	342	356	15	Consensus (smm/nn)	FNATRFASVYAWNRK	14.15	14.15	-	-	-	-	ATRFASVYA	3198.00	6.30	6.30	RFASVYAWN	4551.20	22.00	22.00	-	-	-	-	-	-	-	-
H2-IAb	1	336	350	15	Consensus (smm/nn)	CPFGEVFNATRFASV	14.25	14.25	-	-	-	-	EVFNATRFA	2966.00	22.00	22.00	EVFNATRFA	799.70	6.50	6.50	-	-	-	-	-	-	-	-
H2-IAb	1	535	549	15	Consensus (smm/nn)	KNKCVNFNFNGLTGT	14.25	14.25	-	-	-	-	VNFNFNGLT	2549.00	19.00	19.00	FNFNGLTGT	1297.50	9.50	9.50	-	-	-	-	-	-	-	-
H2-IAb	1	541	555	15	Consensus (smm/nn)	FNFNGLTGTGVLTES	14.30	14.30	-	-	-	-	FNGLTGTGV	2445.00	19.00	19.00	FNFNGLTGT	1316.40	9.60	9.60	-	-	-	-	-	-	-	-
H2-IAb	1	256	270	15	Consensus (smm/nn)	SGWTAGAAAYYVGYL	14.35	14.35	-	-	-	-	SGWTAGAAA	3894.00	27.00	27.00	SGWTAGAAA	218.30	1.70	1.70	-	-	-	-	-	-	-	-
H2-IAd	1	341	355	15	Consensus (smm/nn)	VFNATRFASVYAWNR	14.35	14.35	-	-	-	-	ATRFASVYA	4439.00	22.00	22.00	ATRFASVYA	432.10	6.70	6.70	-	-	-	-	-	-	-	-
H2-IAb	1	372	386	15	Consensus (smm/nn)	ASFSTFKCYGVSPTK	14.50	14.50	-	-	-	-	FKCYGVSPT	1949.00	15.00	15.00	FKCYGVSPT	2012.70	14.00	14.00	-	-	-	-	-	-	-	-
H2-IAb	1	261	275	15	Consensus (smm/nn)	GAAAYYVGYLQPRTF	14.50	14.50	-	-	-	-	YYVGYLQPR	1552.00	12.00	12.00	VGYLQPRTF	2671.90	17.00	17.00	-	-	-	-	-	-	-	-
H2-IAb	1	312	326	15	Consensus (smm/nn)	IYQTSNFRVQPTESI	14.50	14.50	-	-	-	-	NFRVQPTES	1715.00	14.00	14.00	FRVQPTESI	2159.70	15.00	15.00	-	-	-	-	-	-	-	-
H2-IAb	1	589	603	15	Consensus (smm/nn)	PCSFGGVSVITPGTN	14.50	14.50	-	-	-	-	FGGVSVITP	2193.00	17.00	17.00	VSVITPGTN	1635.20	12.00	12.00	-	-	-	-	-	-	-	-
H2-IAd	1	238	252	15	Consensus (smm/nn)	FQTLLALHRSYLTPG	14.50	14.50	-	-	-	-	LALHRSYLT	3681.00	18.00	18.00	QTLLALHRS	654.80	11.00	11.00	-	-	-	-	-	-	-	-
H2-IEd	1	505	519	15	Consensus (smm/nn)	YQPYRVVVLSFELLH	14.60	14.60	-	-	-	-	PYRVVVLSF	8879.00	24.00	24.00	YRVVVLSFE	1333.00	5.20	5.20	-	-	-	-	-	-	-	-
H2-IEd	1	239	253	15	Consensus (smm/nn)	QTLLALHRSYLTPGD	14.75	14.75	-	-	-	-	LALHRSYLT	8780.00	24.00	24.00	TLLALHRSY	1404.70	5.50	5.50	-	-	-	-	-	-	-	-
H2-IEd	1	351	365	15	Consensus (smm/nn)	YAWNRKRISNCVADY	14.95	14.95	-	-	-	-	YAWNRKRIS	10299.00	28.00	28.00	YAWNRKRIS	676.90	1.90	1.90	-	-	-	-	-	-	-	-
H2-IAb	1	499	513	15	Consensus (smm/nn)	PTNGVGYQPYRVVVL	15.00	15.00	-	-	-	-	GVGYQPYRV	2053.00	16.00	16.00	YQPYRVVVL	1906.90	14.00	14.00	-	-	-	-	-	-	-	-
H2-IAb	1	22	36	15	Consensus (smm/nn)	TQLPPAYTNSFTRGV	15.00	15.00	-	-	-	-	PAYTNSFTR	2330.00	18.00	18.00	PAYTNSFTR	1612.00	12.00	12.00	-	-	-	-	-	-	-	-
H2-IEd	1	630	644	15	Consensus (smm/nn)	TPTWRVYSTGSNVFQ	15.00	15.00	-	-	-	-	TWRVYSTGS	6708.00	18.00	18.00	PTWRVYSTG	2572.70	12.00	12.00	-	-	-	-	-	-	-	-
H2-IEd	1	151	165	15	Consensus (smm/nn)	SWMESEFRVYSSANN	15.25	15.25	-	-	-	-	EFRVYSSAN	8736.00	24.00	24.00	WMESEFRVY	1626.50	6.50	6.50	-	-	-	-	-	-	-	-
H2-IEd	1	500	514	15	Consensus (smm/nn)	TNGVGYQPYRVVVLS	15.25	15.25	-	-	-	-	YQPYRVVVL	7957.00	21.00	21.00	GYQPYRVVV	2231.10	9.50	9.50	-	-	-	-	-	-	-	-
H2-IAb	1	41	55	15	Consensus (smm/nn)	KVFRSSVLHSTQDLF	15.30	15.30	-	-	-	-	FRSSVLHST	3385.00	24.00	24.00	FRSSVLHST	818.70	6.60	6.60	-	-	-	-	-	-	-	-
H2-IEd	1	624	638	15	Consensus (smm/nn)	IHADQLTPTWRVYST	15.30	15.30	-	-	-	-	QLTPTWRVY	8240.00	22.00	22.00	QLTPTWRVY	2070.90	8.60	8.60	-	-	-	-	-	-	-	-
H2-IAb	1	243	257	15	Consensus (smm/nn)	ALHRSYLTPGDSSSG	15.50	15.50	-	-	-	-	YLTPGDSSS	1477.00	12.00	12.00	RSYLTPGDS	2950.90	19.00	19.00	-	-	-	-	-	-	-	-
H2-IAb	1	15	29	15	Consensus (smm/nn)	CVNLTTRTQLPPAYT	15.50	15.50	-	-	-	-	TRTQLPPAY	2057.00	16.00	16.00	TRTQLPPAY	2144.20	15.00	15.00	-	-	-	-	-	-	-	-
H2-IAb	1	242	256	15	Consensus (smm/nn)	LALHRSYLTPGDSSS	15.50	15.50	-	-	-	-	RSYLTPGDS	1549.00	12.00	12.00	RSYLTPGDS	3022.40	19.00	19.00	-	-	-	-	-	-	-	-
H2-IAb	1	244	258	15	Consensus (smm/nn)	LHRSYLTPGDSSSGW	15.50	15.50	-	-	-	-	YLTPGDSSS	1502.00	12.00	12.00	RSYLTPGDS	3099.30	19.00	19.00	-	-	-	-	-	-	-	-
H2-IAb	1	84	98	15	Consensus (smm/nn)	LPFNDGVYFASTEKS	15.50	15.50	-	-	-	-	GVYFASTEK	1754.00	14.00	14.00	VYFASTEKS	2658.10	17.00	17.00	-	-	-	-	-	-	-	-
H2-IAb	1	501	515	15	Consensus (smm/nn)	NGVGYQPYRVVVLSF	15.50	15.50	-	-	-	-	YQPYRVVVL	2324.00	18.00	18.00	YQPYRVVVL	1792.90	13.00	13.00	-	-	-	-	-	-	-	-
H2-IAb	1	596	610	15	Consensus (smm/nn)	SVITPGTNTSNQVAV	15.50	15.50	-	-	-	-	VITPGTNTS	2135.00	16.00	16.00	VITPGTNTS	2192.60	15.00	15.00	-	-	-	-	-	-	-	-
H2-IAb	1	323	337	15	Consensus (smm/nn)	TESIVRFPNITNLCP	15.50	15.50	-	-	-	-	SIVRFPNIT	2276.00	17.00	17.00	SIVRFPNIT	2008.30	14.00	14.00	-	-	-	-	-	-	-	-
H2-IAd	1	339	353	15	Consensus (smm/nn)	GEVFNATRFASVYAW	15.50	15.50	-	-	-	-	ATRFASVYA	4388.00	22.00	22.00	ATRFASVYA	562.50	9.00	9.00	-	-	-	-	-	-	-	-
H2-IEd	1	40	54	15	Consensus (smm/nn)	DKVFRSSVLHSTQDL	15.50	15.50	-	-	-	-	KVFRSSVLH	6823.00	18.00	18.00	VFRSSVLHS	2764.00	13.00	13.00	-	-	-	-	-	-	-	-
H2-IEd	1	300	314	15	Consensus (smm/nn)	KCTLKSFTVEKGIYQ	15.50	15.50	-	-	-	-	TLKSFTVEK	7597.00	20.00	20.00	CTLKSFTVE	2474.40	11.00	11.00	-	-	-	-	-	-	-	-
H2-IEd	1	56	70	15	Consensus (smm/nn)	LPFFSNVTWFHAIHV	15.50	15.50	-	-	-	-	NVTWFHAIH	7630.00	20.00	20.00	PFFSNVTWF	2339.40	11.00	11.00	-	-	-	-	-	-	-	-
H2-IEd	1	395	409	15	Consensus (smm/nn)	VYADSFVIRGDEVRQ	15.50	15.50	-	-	-	-	FVIRGDEVR	7458.00	20.00	20.00	FVIRGDEVR	2376.80	11.00	11.00	-	-	-	-	-	-	-	-
H2-IAd	1	340	354	15	Consensus (smm/nn)	EVFNATRFASVYAWN	15.60	15.60	-	-	-	-	ATRFASVYA	4680.00	24.00	24.00	ATRFASVYA	458.40	7.20	7.20	-	-	-	-	-	-	-	-
H2-IAd	1	342	356	15	Consensus (smm/nn)	FNATRFASVYAWNRK	15.80	15.80	-	-	-	-	ATRFASVYA	4996.00	25.00	25.00	ATRFASVYA	423.90	6.60	6.60	-	-	-	-	-	-	-	-
H2-IEd	1	396	410	15	Consensus (smm/nn)	YADSFVIRGDEVRQI	15.85	15.85	-	-	-	-	FVIRGDEVR	8165.00	22.00	22.00	FVIRGDEVR	2258.00	9.70	9.70	-	-	-	-	-	-	-	-
H2-IAb	1	233	247	15	Consensus (smm/nn)	INITRFQTLLALHRS	15.95	15.95	-	-	-	-	TRFQTLLAL	2995.00	22.00	22.00	TRFQTLLAL	1360.20	9.90	9.90	-	-	-	-	-	-	-	-
H2-IAb	1	56	70	15	Consensus (smm/nn)	LPFFSNVTWFHAIHV	16.00	16.00	-	-	-	-	SNVTWFHAI	1536.00	12.00	12.00	VTWFHAIHV	3151.10	20.00	20.00	-	-	-	-	-	-	-	-
H2-IAb	1	322	336	15	Consensus (smm/nn)	PTESIVRFPNITNLC	16.00	16.00	-	-	-	-	SIVRFPNIT	2300.00	17.00	17.00	SIVRFPNIT	2137.20	15.00	15.00	-	-	-	-	-	-	-	-
H2-IAb	1	634	648	15	Consensus (smm/nn)	RVYSTGSNVFQTRAG	16.00	16.00	-	-	-	-	RVYSTGSNV	2561.00	19.00	19.00	VYSTGSNVF	1866.80	13.00	13.00	-	-	-	-	-	-	-	-
H2-IAd	1	500	514	15	Consensus (smm/nn)	TNGVGYQPYRVVVLS	16.00	16.00	-	-	-	-	YQPYRVVVL	3324.00	15.00	15.00	YQPYRVVVL	1081.00	17.00	17.00	-	-	-	-	-	-	-	-
H2-IEd	1	299	313	15	Consensus (smm/nn)	TKCTLKSFTVEKGIY	16.00	16.00	-	-	-	-	TLKSFTVEK	6452.00	17.00	17.00	CTLKSFTVE	3085.00	15.00	15.00	-	-	-	-	-	-	-	-
H2-IEd	1	240	254	15	Consensus (smm/nn)	TLLALHRSYLTPGDS	16.00	16.00	-	-	-	-	LALHRSYLT	9680.00	26.00	26.00	TLLALHRSY	1534.50	6.00	6.00	-	-	-	-	-	-	-	-
H2-IEd	1	504	518	15	Consensus (smm/nn)	GYQPYRVVVLSFELL	16.05	16.05	-	-	-	-	QPYRVVVLS	10266.00	28.00	28.00	GYQPYRVVV	1136.20	4.10	4.10	-	-	-	-	-	-	-	-
H2-IEd	1	85	99	15	Consensus (smm/nn)	PFNDGVYFASTEKSN	16.10	16.10	-	-	-	-	GVYFASTEK	4120.00	9.20	9.20	YFASTEKSN	4752.70	23.00	23.00	-	-	-	-	-	-	-	-
H2-IAb	1	63	77	15	Consensus (smm/nn)	TWFHAIHVSGTNGTK	16.30	16.30	-	-	-	-	IHVSGTNGT	3185.00	23.00	23.00	IHVSGTNGT	1324.00	9.60	9.60	-	-	-	-	-	-	-	-
H2-IEd	1	267	281	15	Consensus (smm/nn)	VGYLQPRTFLLKYNE	16.35	16.35	-	-	-	-	QPRTFLLKY	9984.00	27.00	27.00	GYLQPRTFL	1461.70	5.70	5.70	-	-	-	-	-	-	-	-
H2-IAb	1	502	516	15	Consensus (smm/nn)	GVGYQPYRVVVLSFE	16.50	16.50	-	-	-	-	YQPYRVVVL	2452.00	19.00	19.00	YQPYRVVVL	2008.30	14.00	14.00	-	-	-	-	-	-	-	-
H2-IAb	1	473	487	15	Consensus (smm/nn)	YQAGSTPCNGVEGFN	16.50	16.50	-	-	-	-	YQAGSTPCN	2593.00	19.00	19.00	YQAGSTPCN	2032.20	14.00	14.00	-	-	-	-	-	-	-	-
H2-IAd	1	5	19	15	Consensus (smm/nn)	LVLLPLVSSQCVNLT	16.50	16.50	-	-	-	-	LVSSQCVNL	4033.00	20.00	20.00	LVLLPLVSS	806.80	13.00	13.00	-	-	-	-	-	-	-	-
H2-IAd	1	239	253	15	Consensus (smm/nn)	QTLLALHRSYLTPGD	16.50	16.50	-	-	-	-	LALHRSYLT	3602.00	17.00	17.00	QTLLALHRS	1003.60	16.00	16.00	-	-	-	-	-	-	-	-
H2-IEd	1	338	352	15	Consensus (smm/nn)	FGEVFNATRFASVYA	16.50	16.50	-	-	-	-	EVFNATRFA	7702.00	21.00	21.00	EVFNATRFA	2625.50	12.00	12.00	-	-	-	-	-	-	-	-
H2-IEd	1	152	166	15	Consensus (smm/nn)	WMESEFRVYSSANNC	16.70	16.70	-	-	-	-	EFRVYSSAN	9102.00	25.00	25.00	WMESEFRVY	2025.70	8.40	8.40	-	-	-	-	-	-	-	-
H2-IAb	1	488	502	15	Consensus (smm/nn)	CYFPLQSYGFQPTNG	17.00	17.00	-	-	-	-	QSYGFQPTN	1868.00	15.00	15.00	SYGFQPTNG	2963.70	19.00	19.00	-	-	-	-	-	-	-	-
H2-IAb	1	232	246	15	Consensus (smm/nn)	GINITRFQTLLALHR	17.00	17.00	-	-	-	-	TRFQTLLAL	3062.00	23.00	23.00	TRFQTLLAL	1436.90	11.00	11.00	-	-	-	-	-	-	-	-
H2-IAb	1	670	684	15	Consensus (smm/nn)	ICASYQTQTNSPRRA	17.00	17.00	-	-	-	-	YQTQTNSPR	2568.00	19.00	19.00	TQTNSPRRA	2292.50	15.00	15.00	-	-	-	-	-	-	-	-
H2-IAb	1	390	404	15	Consensus (smm/nn)	LCFTNVYADSFVIRG	17.00	17.00	-	-	-	-	NVYADSFVI	1364.00	10.00	10.00	NVYADSFVI	4120.10	24.00	24.00	-	-	-	-	-	-	-	-
H2-IAb	1	317	331	15	Consensus (smm/nn)	NFRVQPTESIVRFPN	17.00	17.00	-	-	-	-	FRVQPTESI	2732.00	20.00	20.00	FRVQPTESI	1951.30	14.00	14.00	-	-	-	-	-	-	-	-
H2-IAb	1	350	364	15	Consensus (smm/nn)	VYAWNRKRISNCVAD	17.00	17.00	-	-	-	-	YAWNRKRIS	2406.00	18.00	18.00	YAWNRKRIS	2302.60	16.00	16.00	-	-	-	-	-	-	-	-
H2-IAd	1	109	123	15	Consensus (smm/nn)	TLDSKTQSLLIVNNA	17.00	17.00	-	-	-	-	DSKTQSLLI	3712.00	18.00	18.00	TQSLLIVNN	1027.50	16.00	16.00	-	-	-	-	-	-	-	-
H2-IEd	1	298	312	15	Consensus (smm/nn)	ETKCTLKSFTVEKGI	17.00	17.00	-	-	-	-	TLKSFTVEK	5696.00	14.00	14.00	CTLKSFTVE	4108.00	20.00	20.00	-	-	-	-	-	-	-	-
H2-IEd	1	234	248	15	Consensus (smm/nn)	NITRFQTLLALHRSY	17.00	17.00	-	-	-	-	RFQTLLALH	6823.00	18.00	18.00	RFQTLLALH	3343.40	16.00	16.00	-	-	-	-	-	-	-	-
H2-IAd	1	60	74	15	Consensus (smm/nn)	SNVTWFHAIHVSGTN	17.35	17.35	-	-	-	-	FHAIHVSGT	6373.00	32.00	32.00	VTWFHAIHV	207.60	2.70	2.70	-	-	-	-	-	-	-	-
H2-IAb	1	157	171	15	Consensus (smm/nn)	FRVYSSANNCTFEYV	17.40	17.40	-	-	-	-	FRVYSSANN	3655.00	26.00	26.00	RVYSSANNC	1171.80	8.80	8.80	-	-	-	-	-	-	-	-
H2-IAb	1	378	392	15	Consensus (smm/nn)	KCYGVSPTKLNDLCF	17.50	17.50	-	-	-	-	YGVSPTKLN	2050.00	16.00	16.00	YGVSPTKLN	2985.70	19.00	19.00	-	-	-	-	-	-	-	-
H2-IAb	1	234	248	15	Consensus (smm/nn)	NITRFQTLLALHRSY	17.50	17.50	-	-	-	-	TRFQTLLAL	3257.00	24.00	24.00	TRFQTLLAL	1485.10	11.00	11.00	-	-	-	-	-	-	-	-
H2-IAd	1	240	254	15	Consensus (smm/nn)	TLLALHRSYLTPGDS	17.50	17.50	-	-	-	-	LALHRSYLT	2677.00	12.00	12.00	LALHRSYLT	1581.70	23.00	23.00	-	-	-	-	-	-	-	-
H2-IEd	1	336	350	15	Consensus (smm/nn)	CPFGEVFNATRFASV	17.50	17.50	-	-	-	-	EVFNATRFA	7189.00	19.00	19.00	EVFNATRFA	3273.10	16.00	16.00	-	-	-	-	-	-	-	-
H2-IEd	1	149	163	15	Consensus (smm/nn)	NKSWMESEFRVYSSA	17.50	17.50	-	-	-	-	WMESEFRVY	10987.00	30.00	30.00	WMESEFRVY	1315.10	5.00	5.00	-	-	-	-	-	-	-	-
H2-IEd	1	193	207	15	Consensus (smm/nn)	VFKNIDGYFKIYSKH	17.50	17.50	-	-	-	-	DGYFKIYSK	4937.00	12.00	12.00	GYFKIYSKH	4715.20	23.00	23.00	-	-	-	-	-	-	-	-
H2-IAd	1	59	73	15	Consensus (smm/nn)	FSNVTWFHAIHVSGT	17.80	17.80	-	-	-	-	TWFHAIHVS	5984.00	31.00	31.00	VTWFHAIHV	312.60	4.60	4.60	-	-	-	-	-	-	-	-
H2-IAb	1	321	335	15	Consensus (smm/nn)	QPTESIVRFPNITNL	18.00	18.00	-	-	-	-	SIVRFPNIT	2330.00	18.00	18.00	SIVRFPNIT	2847.50	18.00	18.00	-	-	-	-	-	-	-	-
H2-IAb	1	90	104	15	Consensus (smm/nn)	VYFASTEKSNIIRGW	18.00	18.00	-	-	-	-	YFASTEKSN	2207.00	17.00	17.00	YFASTEKSN	2898.80	19.00	19.00	-	-	-	-	-	-	-	-
H2-IAb	1	266	280	15	Consensus (smm/nn)	YVGYLQPRTFLLKYN	18.00	18.00	-	-	-	-	YLQPRTFLL	2706.00	20.00	20.00	VGYLQPRTF	2305.20	16.00	16.00	-	-	-	-	-	-	-	-
H2-IAd	1	110	124	15	Consensus (smm/nn)	LDSKTQSLLIVNNAT	18.00	18.00	-	-	-	-	QSLLIVNNA	4637.00	24.00	24.00	TQSLLIVNN	717.70	12.00	12.00	-	-	-	-	-	-	-	-
H2-IAd	1	16	30	15	Consensus (smm/nn)	VNLTTRTQLPPAYTN	18.00	18.00	-	-	-	-	TRTQLPPAY	3513.00	16.00	16.00	RTQLPPAYT	1315.50	20.00	20.00	-	-	-	-	-	-	-	-
H2-IAd	1	505	519	15	Consensus (smm/nn)	YQPYRVVVLSFELLH	18.00	18.00	-	-	-	-	QPYRVVVLS	4941.00	25.00	25.00	YQPYRVVVL	637.90	11.00	11.00	-	-	-	-	-	-	-	-
H2-IEd	1	394	408	15	Consensus (smm/nn)	NVYADSFVIRGDEVR	18.00	18.00	-	-	-	-	SFVIRGDEV	7921.00	21.00	21.00	VYADSFVIR	3257.30	15.00	15.00	-	-	-	-	-	-	-	-
H2-IEd	1	297	311	15	Consensus (smm/nn)	SETKCTLKSFTVEKG	18.00	18.00	-	-	-	-	TLKSFTVEK	5360.00	13.00	13.00	CTLKSFTVE	4766.30	23.00	23.00	-	-	-	-	-	-	-	-
H2-IEd	1	143	157	15	Consensus (smm/nn)	VYYHKNNKSWMESEF	18.00	18.00	-	-	-	-	VYYHKNNKS	9673.00	26.00	26.00	YYHKNNKSW	2321.40	10.00	10.00	-	-	-	-	-	-	-	-
H2-IEd	1	54	68	15	Consensus (smm/nn)	LFLPFFSNVTWFHAI	18.05	18.05	-	-	-	-	LPFFSNVTW	10144.00	28.00	28.00	PFFSNVTWF	1972.00	8.10	8.10	-	-	-	-	-	-	-	-
H2-IAb	1	391	405	15	Consensus (smm/nn)	CFTNVYADSFVIRGD	18.50	18.50	-	-	-	-	NVYADSFVI	1415.00	11.00	11.00	NVYADSFVI	4580.70	26.00	26.00	-	-	-	-	-	-	-	-
H2-IAb	1	275	289	15	Consensus (smm/nn)	FLLKYNENGTITDAV	18.50	18.50	-	-	-	-	YNENGTITD	2849.00	21.00	21.00	YNENGTITD	2507.70	16.00	16.00	-	-	-	-	-	-	-	-
H2-IAb	1	245	259	15	Consensus (smm/nn)	HRSYLTPGDSSSGWT	18.50	18.50	-	-	-	-	YLTPGDSSS	1964.00	15.00	15.00	RSYLTPGDS	3701.80	22.00	22.00	-	-	-	-	-	-	-	-
H2-IAb	1	23	37	15	Consensus (smm/nn)	QLPPAYTNSFTRGVY	18.50	18.50	-	-	-	-	YTNSFTRGV	2839.00	21.00	21.00	PAYTNSFTR	2307.30	16.00	16.00	-	-	-	-	-	-	-	-
H2-IAb	1	246	260	15	Consensus (smm/nn)	RSYLTPGDSSSGWTA	18.50	18.50	-	-	-	-	YLTPGDSSS	1694.00	13.00	13.00	SYLTPGDSS	4076.60	24.00	24.00	-	-	-	-	-	-	-	-
H2-IAb	1	21	35	15	Consensus (smm/nn)	RTQLPPAYTNSFTRG	18.50	18.50	-	-	-	-	PAYTNSFTR	3271.00	24.00	24.00	TQLPPAYTN	1783.80	13.00	13.00	-	-	-	-	-	-	-	-
H2-IAb	1	503	517	15	Consensus (smm/nn)	VGYQPYRVVVLSFEL	18.50	18.50	-	-	-	-	YQPYRVVVL	2568.00	19.00	19.00	YQPYRVVVL	2754.00	18.00	18.00	-	-	-	-	-	-	-	-
H2-IAd	1	253	267	15	Consensus (smm/nn)	DSSSGWTAGAAAYYV	18.50	18.50	-	-	-	-	SSGWTAGAA	3101.00	14.00	14.00	TAGAAAYYV	1569.50	23.00	23.00	-	-	-	-	-	-	-	-
H2-IEd	1	397	411	15	Consensus (smm/nn)	ADSFVIRGDEVRQIA	18.50	18.50	-	-	-	-	FVIRGDEVR	8510.00	23.00	23.00	FVIRGDEVR	3050.00	14.00	14.00	-	-	-	-	-	-	-	-
H2-IEd	1	187	201	15	Consensus (smm/nn)	KNLREFVFKNIDGYF	18.50	18.50	-	-	-	-	EFVFKNIDG	7952.00	21.00	21.00	FVFKNIDGY	3326.60	16.00	16.00	-	-	-	-	-	-	-	-
H2-IAd	1	229	243	15	Consensus (smm/nn)	LPIGINITRFQTLLA	18.55	18.55	-	-	-	-	IGINITRFQ	2136.00	8.10	8.10	ITRFQTLLA	2240.00	29.00	29.00	-	-	-	-	-	-	-	-
H2-IAb	1	671	685	15	Consensus (smm/nn)	CASYQTQTNSPRRAR	19.00	19.00	-	-	-	-	YQTQTNSPR	3006.00	22.00	22.00	TQTNSPRRA	2329.30	16.00	16.00	-	-	-	-	-	-	-	-
H2-IAb	1	389	403	15	Consensus (smm/nn)	DLCFTNVYADSFVIR	19.00	19.00	-	-	-	-	NVYADSFVI	1404.00	11.00	11.00	NVYADSFVI	4864.30	27.00	27.00	-	-	-	-	-	-	-	-
H2-IAb	1	392	406	15	Consensus (smm/nn)	FTNVYADSFVIRGDE	19.00	19.00	-	-	-	-	NVYADSFVI	1448.00	11.00	11.00	NVYADSFVI	4992.70	27.00	27.00	-	-	-	-	-	-	-	-
H2-IAb	1	517	531	15	Consensus (smm/nn)	LLHAPATVCGPKKST	19.00	19.00	-	-	-	-	ATVCGPKKS	2356.00	18.00	18.00	LHAPATVCG	3324.50	20.00	20.00	-	-	-	-	-	-	-	-
H2-IAb	1	360	374	15	Consensus (smm/nn)	NCVADYSVLYNSASF	19.00	19.00	-	-	-	-	YSVLYNSAS	1362.00	10.00	10.00	YSVLYNSAS	5319.90	28.00	28.00	-	-	-	-	-	-	-	-
H2-IAb	1	371	385	15	Consensus (smm/nn)	SASFSTFKCYGVSPT	19.00	19.00	-	-	-	-	STFKCYGVS	3235.00	24.00	24.00	FKCYGVSPT	2090.30	14.00	14.00	-	-	-	-	-	-	-	-
H2-IAb	1	341	355	15	Consensus (smm/nn)	VFNATRFASVYAWNR	19.00	19.00	-	-	-	-	FNATRFASV	3230.00	24.00	24.00	TRFASVYAW	1970.00	14.00	14.00	-	-	-	-	-	-	-	-
H2-IEd	1	186	200	15	Consensus (smm/nn)	FKNLREFVFKNIDGY	19.00	19.00	-	-	-	-	EFVFKNIDG	8459.00	23.00	23.00	NLREFVFKN	3243.50	15.00	15.00	-	-	-	-	-	-	-	-
H2-IEd	1	374	388	15	Consensus (smm/nn)	FSTFKCYGVSPTKLN	19.00	19.00	-	-	-	-	KCYGVSPTK	5395.00	13.00	13.00	STFKCYGVS	5060.70	25.00	25.00	-	-	-	-	-	-	-	-
H2-IEd	1	41	55	15	Consensus (smm/nn)	KVFRSSVLHSTQDLF	19.00	19.00	-	-	-	-	SVLHSTQDL	8878.00	24.00	24.00	VFRSSVLHS	3015.20	14.00	14.00	-	-	-	-	-	-	-	-
H2-IEd	1	337	351	15	Consensus (smm/nn)	PFGEVFNATRFASVY	19.00	19.00	-	-	-	-	EVFNATRFA	9235.00	25.00	25.00	EVFNATRFA	2845.30	13.00	13.00	-	-	-	-	-	-	-	-
H2-IAb	1	211	225	15	Consensus (smm/nn)	NLVRDLPQGFSALEP	19.50	19.50	-	-	-	-	DLPQGFSAL	2272.00	17.00	17.00	DLPQGFSAL	3763.40	22.00	22.00	-	-	-	-	-	-	-	-
H2-IAb	1	116	130	15	Consensus (smm/nn)	SLLIVNNATNVVIKV	19.50	19.50	-	-	-	-	LIVNNATNV	2731.00	20.00	20.00	IVNNATNVV	3066.70	19.00	19.00	-	-	-	-	-	-	-	-
H2-IAb	1	151	165	15	Consensus (smm/nn)	SWMESEFRVYSSANN	19.50	19.50	-	-	-	-	SEFRVYSSA	2553.00	19.00	19.00	FRVYSSANN	3286.90	20.00	20.00	-	-	-	-	-	-	-	-
H2-IAb	1	3	17	15	Consensus (smm/nn)	VFLVLLPLVSSQCVN	19.50	19.50	-	-	-	-	FLVLLPLVS	2531.00	19.00	19.00	FLVLLPLVS	3338.00	20.00	20.00	-	-	-	-	-	-	-	-
H2-IAb	1	64	78	15	Consensus (smm/nn)	WFHAIHVSGTNGTKR	19.50	19.50	-	-	-	-	IHVSGTNGT	3581.00	25.00	25.00	IHVSGTNGT	2018.40	14.00	14.00	-	-	-	-	-	-	-	-
H2-IEd	1	148	162	15	Consensus (smm/nn)	NNKSWMESEFRVYSS	19.85	19.85	-	-	-	-	WMESEFRVY	11857.00	33.00	33.00	WMESEFRVY	1681.50	6.70	6.70	-	-	-	-	-	-	-	-
H2-IAb	1	35	49	15	Consensus (smm/nn)	GVYYPDKVFRSSVLH	20.00	20.00	-	-	-	-	YYPDKVFRS	3565.00	25.00	25.00	KVFRSSVLH	2144.40	15.00	15.00	-	-	-	-	-	-	-	-
H2-IAb	1	24	38	15	Consensus (smm/nn)	LPPAYTNSFTRGVYY	20.00	20.00	-	-	-	-	YTNSFTRGV	2917.00	22.00	22.00	PAYTNSFTR	2827.20	18.00	18.00	-	-	-	-	-	-	-	-
H2-IAb	1	115	129	15	Consensus (smm/nn)	QSLLIVNNATNVVIK	20.00	20.00	-	-	-	-	IVNNATNVV	2715.00	20.00	20.00	IVNNATNVV	3210.30	20.00	20.00	-	-	-	-	-	-	-	-
H2-IAb	1	36	50	15	Consensus (smm/nn)	VYYPDKVFRSSVLHS	20.00	20.00	-	-	-	-	KVFRSSVLH	4221.00	29.00	29.00	KVFRSSVLH	1505.60	11.00	11.00	-	-	-	-	-	-	-	-
H2-IAd	1	17	31	15	Consensus (smm/nn)	NLTTRTQLPPAYTNS	20.00	20.00	-	-	-	-	TRTQLPPAY	4144.00	21.00	21.00	RTQLPPAYT	1265.00	19.00	19.00	-	-	-	-	-	-	-	-
H2-IAd	1	506	520	15	Consensus (smm/nn)	QPYRVVVLSFELLHA	20.00	20.00	-	-	-	-	QPYRVVVLS	4880.00	25.00	25.00	PYRVVVLSF	974.10	15.00	15.00	-	-	-	-	-	-	-	-
H2-IEd	1	52	66	15	Consensus (smm/nn)	QDLFLPFFSNVTWFH	20.00	20.00	-	-	-	-	LPFFSNVTW	10308.00	28.00	28.00	PFFSNVTWF	2683.80	12.00	12.00	-	-	-	-	-	-	-	-
H2-IEd	1	375	389	15	Consensus (smm/nn)	STFKCYGVSPTKLND	20.00	20.00	-	-	-	-	KCYGVSPTK	6213.00	16.00	16.00	STFKCYGVS	4935.40	24.00	24.00	-	-	-	-	-	-	-	-
H2-IEd	1	53	67	15	Consensus (smm/nn)	DLFLPFFSNVTWFHA	20.05	20.05	-	-	-	-	LPFFSNVTW	11319.00	31.00	31.00	PFFSNVTWF	2167.30	9.10	9.10	-	-	-	-	-	-	-	-
H2-IEd	1	506	520	15	Consensus (smm/nn)	QPYRVVVLSFELLHA	20.15	20.15	-	-	-	-	VVLSFELLH	11327.00	31.00	31.00	YRVVVLSFE	2183.90	9.30	9.30	-	-	-	-	-	-	-	-
H2-IAb	1	324	338	15	Consensus (smm/nn)	ESIVRFPNITNLCPF	20.50	20.50	-	-	-	-	VRFPNITNL	4003.00	28.00	28.00	SIVRFPNIT	1866.10	13.00	13.00	-	-	-	-	-	-	-	-
H2-IAb	1	4	18	15	Consensus (smm/nn)	FLVLLPLVSSQCVNL	20.50	20.50	-	-	-	-	FLVLLPLVS	2601.00	20.00	20.00	FLVLLPLVS	3511.00	21.00	21.00	-	-	-	-	-	-	-	-
H2-IAb	1	274	288	15	Consensus (smm/nn)	TFLLKYNENGTITDA	20.50	20.50	-	-	-	-	YNENGTITD	3165.00	23.00	23.00	YNENGTITD	2872.80	18.00	18.00	-	-	-	-	-	-	-	-
H2-IAb	1	483	497	15	Consensus (smm/nn)	VEGFNCYFPLQSYGF	20.50	20.50	-	-	-	-	FNCYFPLQS	3648.00	26.00	26.00	FNCYFPLQS	2140.00	15.00	15.00	-	-	-	-	-	-	-	-
H2-IAd	1	15	29	15	Consensus (smm/nn)	CVNLTTRTQLPPAYT	20.50	20.50	-	-	-	-	TRTQLPPAY	3194.00	15.00	15.00	LTTRTQLPP	1871.40	26.00	26.00	-	-	-	-	-	-	-	-
H2-IAd	1	405	419	15	Consensus (smm/nn)	DEVRQIAPGQTGKIA	20.50	20.50	-	-	-	-	VRQIAPGQT	3675.00	18.00	18.00	VRQIAPGQT	1603.80	23.00	23.00	-	-	-	-	-	-	-	-
H2-IAd	1	61	75	15	Consensus (smm/nn)	NVTWFHAIHVSGTNG	20.50	20.50	-	-	-	-	FHAIHVSGT	7501.00	38.00	38.00	VTWFHAIHV	226.10	3.00	3.00	-	-	-	-	-	-	-	-
H2-IEd	1	335	349	15	Consensus (smm/nn)	LCPFGEVFNATRFAS	20.50	20.50	-	-	-	-	EVFNATRFA	7511.00	20.00	20.00	EVFNATRFA	4341.50	21.00	21.00	-	-	-	-	-	-	-	-
H2-IAd	1	601	615	15	Consensus (smm/nn)	GTNTSNQVAVLYQDV	20.95	20.95	-	-	-	-	TSNQVAVLY	2441.00	9.90	9.90	SNQVAVLYQ	2493.20	32.00	32.00	-	-	-	-	-	-	-	-
H2-IAb	1	231	245	15	Consensus (smm/nn)	IGINITRFQTLLALH	21.00	21.00	-	-	-	-	TRFQTLLAL	3719.00	26.00	26.00	TRFQTLLAL	2362.20	16.00	16.00	-	-	-	-	-	-	-	-
H2-IAb	1	325	339	15	Consensus (smm/nn)	SIVRFPNITNLCPFG	21.00	21.00	-	-	-	-	VRFPNITNL	4069.00	28.00	28.00	SIVRFPNIT	1903.90	14.00	14.00	-	-	-	-	-	-	-	-
H2-IAb	1	114	128	15	Consensus (smm/nn)	TQSLLIVNNATNVVI	21.00	21.00	-	-	-	-	LIVNNATNV	2776.00	21.00	21.00	IVNNATNVV	3548.00	21.00	21.00	-	-	-	-	-	-	-	-
H2-IAd	1	6	20	15	Consensus (smm/nn)	VLLPLVSSQCVNLTT	21.00	21.00	-	-	-	-	VSSQCVNLT	3941.00	19.00	19.00	LVSSQCVNL	1601.60	23.00	23.00	-	-	-	-	-	-	-	-
H2-IAd	1	37	51	15	Consensus (smm/nn)	YYPDKVFRSSVLHST	21.00	21.00	-	-	-	-	KVFRSSVLH	5467.00	28.00	28.00	VFRSSVLHS	851.30	14.00	14.00	-	-	-	-	-	-	-	-
H2-IEd	1	372	386	15	Consensus (smm/nn)	ASFSTFKCYGVSPTK	21.00	21.00	-	-	-	-	FKCYGVSPT	5777.00	15.00	15.00	ASFSTFKCY	5579.00	27.00	27.00	-	-	-	-	-	-	-	-
H2-IEd	1	340	354	15	Consensus (smm/nn)	EVFNATRFASVYAWN	21.00	21.00	-	-	-	-	ATRFASVYA	10020.00	27.00	27.00	VFNATRFAS	3090.50	15.00	15.00	-	-	-	-	-	-	-	-
H2-IEd	1	296	310	15	Consensus (smm/nn)	LSETKCTLKSFTVEK	21.00	21.00	-	-	-	-	ETKCTLKSF	5967.00	15.00	15.00	CTLKSFTVE	5452.90	27.00	27.00	-	-	-	-	-	-	-	-
H2-IAb	1	166	180	15	Consensus (smm/nn)	CTFEYVSQPFLMDLE	21.50	21.50	-	-	-	-	FEYVSQPFL	3173.00	23.00	23.00	EYVSQPFLM	3211.10	20.00	20.00	-	-	-	-	-	-	-	-
H2-IAb	1	484	498	15	Consensus (smm/nn)	EGFNCYFPLQSYGFQ	21.50	21.50	-	-	-	-	FNCYFPLQS	3590.00	26.00	26.00	FNCYFPLQS	2558.00	17.00	17.00	-	-	-	-	-	-	-	-
H2-IAb	1	318	332	15	Consensus (smm/nn)	FRVQPTESIVRFPNI	21.50	21.50	-	-	-	-	FRVQPTESI	3538.00	25.00	25.00	VQPTESIVR	2707.30	18.00	18.00	-	-	-	-	-	-	-	-
H2-IAb	1	388	402	15	Consensus (smm/nn)	NDLCFTNVYADSFVI	21.50	21.50	-	-	-	-	FTNVYADSF	1401.00	11.00	11.00	NVYADSFVI	6253.80	32.00	32.00	-	-	-	-	-	-	-	-
H2-IAb	1	74	88	15	Consensus (smm/nn)	NGTKRFDNPVLPFND	21.50	21.50	-	-	-	-	KRFDNPVLP	4244.00	29.00	29.00	KRFDNPVLP	1990.40	14.00	14.00	-	-	-	-	-	-	-	-
H2-IAd	1	294	308	15	Consensus (smm/nn)	DPLSETKCTLKSFTV	21.50	21.50	-	-	-	-	LSETKCTLK	5288.00	27.00	27.00	SETKCTLKS	1054.40	16.00	16.00	-	-	-	-	-	-	-	-
H2-IAd	1	602	616	15	Consensus (smm/nn)	TNTSNQVAVLYQDVN	21.50	21.50	-	-	-	-	TSNQVAVLY	2849.00	13.00	13.00	SNQVAVLYQ	2309.00	30.00	30.00	-	-	-	-	-	-	-	-
H2-IEd	1	260	274	15	Consensus (smm/nn)	AGAAAYYVGYLQPRT	21.50	21.50	-	-	-	-	YYVGYLQPR	7402.00	20.00	20.00	YYVGYLQPR	4695.70	23.00	23.00	-	-	-	-	-	-	-	-
H2-IEd	1	301	315	15	Consensus (smm/nn)	CTLKSFTVEKGIYQT	21.50	21.50	-	-	-	-	LKSFTVEKG	11733.00	32.00	32.00	CTLKSFTVE	2399.30	11.00	11.00	-	-	-	-	-	-	-	-
H2-IEd	1	458	472	15	Consensus (smm/nn)	KSNLKPFERDISTEI	21.50	21.50	-	-	-	-	NLKPFERDI	7119.00	19.00	19.00	PFERDISTE	4981.50	24.00	24.00	-	-	-	-	-	-	-	-
H2-IEd	1	455	469	15	Consensus (smm/nn)	LFRKSNLKPFERDIS	21.50	21.50	-	-	-	-	NLKPFERDI	10870.00	30.00	30.00	LFRKSNLKP	2736.80	13.00	13.00	-	-	-	-	-	-	-	-
H2-IEd	1	189	203	15	Consensus (smm/nn)	LREFVFKNIDGYFKI	21.50	21.50	-	-	-	-	EFVFKNIDG	9880.00	27.00	27.00	FVFKNIDGY	3415.00	16.00	16.00	-	-	-	-	-	-	-	-
H2-IEd	1	185	199	15	Consensus (smm/nn)	NFKNLREFVFKNIDG	21.50	21.50	-	-	-	-	KNLREFVFK	9090.00	25.00	25.00	NFKNLREFV	3851.30	18.00	18.00	-	-	-	-	-	-	-	-
H2-IAb	1	196	210	15	Consensus (smm/nn)	NIDGYFKIYSKHTPI	21.90	21.90	-	-	-	-	YFKIYSKHT	988.00	6.80	6.80	YFKIYSKHT	7893.80	37.00	37.00	-	-	-	-	-	-	-	-
H2-IAd	1	616	630	15	Consensus (smm/nn)	NCTEVPVAIHADQLT	21.95	21.95	-	-	-	-	TEVPVAIHA	7709.00	39.00	39.00	TEVPVAIHA	330.10	4.90	4.90	-	-	-	-	-	-	-	-
H2-IEd	1	268	282	15	Consensus (smm/nn)	GYLQPRTFLLKYNEN	21.95	21.95	-	-	-	-	QPRTFLLKY	12949.00	35.00	35.00	GYLQPRTFL	2117.40	8.90	8.90	-	-	-	-	-	-	-	-
H2-IAb	1	75	89	15	Consensus (smm/nn)	GTKRFDNPVLPFNDG	22.00	22.00	-	-	-	-	KRFDNPVLP	4227.00	29.00	29.00	KRFDNPVLP	2149.50	15.00	15.00	-	-	-	-	-	-	-	-
H2-IAb	1	165	179	15	Consensus (smm/nn)	NCTFEYVSQPFLMDL	22.00	22.00	-	-	-	-	FEYVSQPFL	3225.00	24.00	24.00	EYVSQPFLM	3197.60	20.00	20.00	-	-	-	-	-	-	-	-
H2-IAb	1	14	28	15	Consensus (smm/nn)	QCVNLTTRTQLPPAY	22.00	22.00	-	-	-	-	TTRTQLPPA	2413.00	18.00	18.00	TRTQLPPAY	4740.80	26.00	26.00	-	-	-	-	-	-	-	-
H2-IAb	1	466	480	15	Consensus (smm/nn)	RDISTEIYQAGSTPC	22.00	22.00	-	-	-	-	EIYQAGSTP	2610.00	20.00	20.00	EIYQAGSTP	4117.30	24.00	24.00	-	-	-	-	-	-	-	-
H2-IAb	1	273	287	15	Consensus (smm/nn)	RTFLLKYNENGTITD	22.00	22.00	-	-	-	-	LKYNENGTI	3268.00	24.00	24.00	YNENGTITD	3371.30	20.00	20.00	-	-	-	-	-	-	-	-
H2-IAb	1	319	333	15	Consensus (smm/nn)	RVQPTESIVRFPNIT	22.00	22.00	-	-	-	-	RVQPTESIV	2757.00	21.00	21.00	VQPTESIVR	4041.50	23.00	23.00	-	-	-	-	-	-	-	-
H2-IAb	1	494	508	15	Consensus (smm/nn)	SYGFQPTNGVGYQPY	22.00	22.00	-	-	-	-	YGFQPTNGV	4120.00	28.00	28.00	YGFQPTNGV	2447.70	16.00	16.00	-	-	-	-	-	-	-	-
H2-IAd	1	404	418	15	Consensus (smm/nn)	GDEVRQIAPGQTGKI	22.00	22.00	-	-	-	-	VRQIAPGQT	4268.00	21.00	21.00	VRQIAPGQT	1587.30	23.00	23.00	-	-	-	-	-	-	-	-
H2-IAd	1	18	32	15	Consensus (smm/nn)	LTTRTQLPPAYTNSF	22.00	22.00	-	-	-	-	TRTQLPPAY	5377.00	27.00	27.00	RTQLPPAYT	1068.90	17.00	17.00	-	-	-	-	-	-	-	-
H2-IAd	1	403	417	15	Consensus (smm/nn)	RGDEVRQIAPGQTGK	22.00	22.00	-	-	-	-	VRQIAPGQT	4081.00	20.00	20.00	VRQIAPGQT	1661.10	24.00	24.00	-	-	-	-	-	-	-	-
H2-IEd	1	339	353	15	Consensus (smm/nn)	GEVFNATRFASVYAW	22.00	22.00	-	-	-	-	ATRFASVYA	10667.00	29.00	29.00	EVFNATRFA	3214.70	15.00	15.00	-	-	-	-	-	-	-	-
H2-IEd	1	202	216	15	Consensus (smm/nn)	KIYSKHTPINLVRDL	22.00	22.00	-	-	-	-	YSKHTPINL	8155.00	22.00	22.00	IYSKHTPIN	4579.00	22.00	22.00	-	-	-	-	-	-	-	-
H2-IAb	1	219	233	15	Consensus (smm/nn)	GFSALEPLVDLPIGI	22.35	22.35	-	-	-	-	FSALEPLVD	5784.00	36.00	36.00	FSALEPLVD	1161.50	8.70	8.70	-	-	-	-	-	-	-	-
H2-IAb	1	276	290	15	Consensus (smm/nn)	LLKYNENGTITDAVD	22.50	22.50	-	-	-	-	YNENGTITD	3750.00	27.00	27.00	YNENGTITD	2810.50	18.00	18.00	-	-	-	-	-	-	-	-
H2-IAb	1	73	87	15	Consensus (smm/nn)	TNGTKRFDNPVLPFN	22.50	22.50	-	-	-	-	KRFDNPVLP	4387.00	30.00	30.00	KRFDNPVLP	2268.20	15.00	15.00	-	-	-	-	-	-	-	-
H2-IAb	1	351	365	15	Consensus (smm/nn)	YAWNRKRISNCVADY	22.50	22.50	-	-	-	-	YAWNRKRIS	2456.00	19.00	19.00	YAWNRKRIS	4771.90	26.00	26.00	-	-	-	-	-	-	-	-
H2-IAd	1	14	28	15	Consensus (smm/nn)	QCVNLTTRTQLPPAY	22.50	22.50	-	-	-	-	TTRTQLPPA	3155.00	14.00	14.00	LTTRTQLPP	2392.90	31.00	31.00	-	-	-	-	-	-	-	-
H2-IAd	1	38	52	15	Consensus (smm/nn)	YPDKVFRSSVLHSTQ	22.50	22.50	-	-	-	-	KVFRSSVLH	6460.00	33.00	33.00	VFRSSVLHS	723.10	12.00	12.00	-	-	-	-	-	-	-	-
H2-IEd	1	309	323	15	Consensus (smm/nn)	EKGIYQTSNFRVQPT	22.50	22.50	-	-	-	-	GIYQTSNFR	10021.00	27.00	27.00	GIYQTSNFR	3708.90	18.00	18.00	-	-	-	-	-	-	-	-
H2-IEd	1	188	202	15	Consensus (smm/nn)	NLREFVFKNIDGYFK	22.50	22.50	-	-	-	-	EFVFKNIDG	10224.00	28.00	28.00	FVFKNIDGY	3639.70	17.00	17.00	-	-	-	-	-	-	-	-
H2-IEd	1	373	387	15	Consensus (smm/nn)	SFSTFKCYGVSPTKL	22.50	22.50	-	-	-	-	KCYGVSPTK	5446.00	14.00	14.00	STFKCYGVS	6350.00	31.00	31.00	-	-	-	-	-	-	-	-
H2-IEd	1	62	76	15	Consensus (smm/nn)	VTWFHAIHVSGTNGT	22.50	22.50	-	-	-	-	WFHAIHVSG	12210.00	34.00	34.00	TWFHAIHVS	2499.90	11.00	11.00	-	-	-	-	-	-	-	-
H2-IAd	1	343	357	15	Consensus (smm/nn)	NATRFASVYAWNRKR	22.65	22.65	-	-	-	-	TRFASVYAW	7106.00	36.00	36.00	ATRFASVYA	576.90	9.30	9.30	-	-	-	-	-	-	-	-
H2-IEd	1	147	161	15	Consensus (smm/nn)	KNNKSWMESEFRVYS	22.70	22.70	-	-	-	-	WMESEFRVY	13362.00	37.00	37.00	WMESEFRVY	2012.90	8.40	8.40	-	-	-	-	-	-	-	-
H2-IAb	1	342	356	15	Consensus (smm/nn)	FNATRFASVYAWNRK	23.00	23.00	-	-	-	-	FNATRFASV	3508.00	25.00	25.00	TRFASVYAW	3527.60	21.00	21.00	-	-	-	-	-	-	-	-
H2-IAb	1	613	627	15	Consensus (smm/nn)	QDVNCTEVPVAIHAD	23.00	23.00	-	-	-	-	TEVPVAIHA	3514.00	25.00	25.00	NCTEVPVAI	3375.40	21.00	21.00	-	-	-	-	-	-	-	-
H2-IAb	1	597	611	15	Consensus (smm/nn)	VITPGTNTSNQVAVL	23.00	23.00	-	-	-	-	VITPGTNTS	2843.00	21.00	21.00	ITPGTNTSN	4480.60	25.00	25.00	-	-	-	-	-	-	-	-
H2-IAd	1	111	125	15	Consensus (smm/nn)	DSKTQSLLIVNNATN	23.00	23.00	-	-	-	-	QSLLIVNNA	6750.00	34.00	34.00	TQSLLIVNN	722.30	12.00	12.00	-	-	-	-	-	-	-	-
H2-IAd	1	402	416	15	Consensus (smm/nn)	IRGDEVRQIAPGQTG	23.00	23.00	-	-	-	-	VRQIAPGQT	3847.00	19.00	19.00	VRQIAPGQT	2023.40	27.00	27.00	-	-	-	-	-	-	-	-
H2-IAd	1	39	53	15	Consensus (smm/nn)	PDKVFRSSVLHSTQD	23.00	23.00	-	-	-	-	KVFRSSVLH	6639.00	34.00	34.00	VFRSSVLHS	732.10	12.00	12.00	-	-	-	-	-	-	-	-
H2-IAd	1	295	309	15	Consensus (smm/nn)	PLSETKCTLKSFTVE	23.00	23.00	-	-	-	-	KCTLKSFTV	6774.00	34.00	34.00	SETKCTLKS	715.60	12.00	12.00	-	-	-	-	-	-	-	-
H2-IEd	1	398	412	15	Consensus (smm/nn)	DSFVIRGDEVRQIAP	23.00	23.00	-	-	-	-	FVIRGDEVR	11183.00	31.00	31.00	FVIRGDEVR	3158.70	15.00	15.00	-	-	-	-	-	-	-	-
H2-IEd	1	233	247	15	Consensus (smm/nn)	INITRFQTLLALHRS	23.00	23.00	-	-	-	-	RFQTLLALH	8910.00	24.00	24.00	RFQTLLALH	4483.10	22.00	22.00	-	-	-	-	-	-	-	-
H2-IAd	1	1	15	15	Consensus (smm/nn)	MFVFLVLLPLVSSQC	23.40	23.40	-	-	-	-	VFLVLLPLV	8668.00	42.00	42.00	LVLLPLVSS	326.20	4.80	4.80	-	-	-	-	-	-	-	-
H2-IAd	1	62	76	15	Consensus (smm/nn)	VTWFHAIHVSGTNGT	23.45	23.45	-	-	-	-	FHAIHVSGT	8800.00	43.00	43.00	VTWFHAIHV	274.50	3.90	3.90	-	-	-	-	-	-	-	-
H2-IAb	1	100	114	15	Consensus (smm/nn)	IIRGWIFGTTLDSKT	23.50	23.50	-	-	-	-	RGWIFGTTL	4214.00	29.00	29.00	WIFGTTLDS	2725.80	18.00	18.00	-	-	-	-	-	-	-	-
H2-IAb	1	210	224	15	Consensus (smm/nn)	INLVRDLPQGFSALE	23.50	23.50	-	-	-	-	DLPQGFSAL	2333.00	18.00	18.00	DLPQGFSAL	5513.60	29.00	29.00	-	-	-	-	-	-	-	-
H2-IAb	1	117	131	15	Consensus (smm/nn)	LLIVNNATNVVIKVC	23.50	23.50	-	-	-	-	IVNNATNVV	3632.00	26.00	26.00	IVNNATNVV	3417.20	21.00	21.00	-	-	-	-	-	-	-	-
H2-IAb	1	359	373	15	Consensus (smm/nn)	SNCVADYSVLYNSAS	23.50	23.50	-	-	-	-	ADYSVLYNS	1360.00	10.00	10.00	YSVLYNSAS	7642.50	37.00	37.00	-	-	-	-	-	-	-	-
H2-IAb	1	267	281	15	Consensus (smm/nn)	VGYLQPRTFLLKYNE	23.50	23.50	-	-	-	-	YLQPRTFLL	3088.00	23.00	23.00	VGYLQPRTF	4300.70	24.00	24.00	-	-	-	-	-	-	-	-
H2-IAd	1	254	268	15	Consensus (smm/nn)	SSSGWTAGAAAYYVG	23.50	23.50	-	-	-	-	SSGWTAGAA	5050.00	26.00	26.00	TAGAAAYYV	1444.30	21.00	21.00	-	-	-	-	-	-	-	-
H2-IAd	1	613	627	15	Consensus (smm/nn)	QDVNCTEVPVAIHAD	23.70	23.70	-	-	-	-	VNCTEVPVA	7833.00	39.00	39.00	TEVPVAIHA	525.80	8.40	8.40	-	-	-	-	-	-	-	-
H2-IAb	1	65	79	15	Consensus (smm/nn)	FHAIHVSGTNGTKRF	24.00	24.00	-	-	-	-	IHVSGTNGT	4667.00	31.00	31.00	IHVSGTNGT	2519.80	17.00	17.00	-	-	-	-	-	-	-	-
H2-IAb	1	113	127	15	Consensus (smm/nn)	KTQSLLIVNNATNVV	24.00	24.00	-	-	-	-	LIVNNATNV	2814.00	21.00	21.00	IVNNATNVV	5102.20	27.00	27.00	-	-	-	-	-	-	-	-
H2-IAb	1	487	501	15	Consensus (smm/nn)	NCYFPLQSYGFQPTN	24.00	24.00	-	-	-	-	YFPLQSYGF	1926.00	15.00	15.00	LQSYGFQPT	6624.40	33.00	33.00	-	-	-	-	-	-	-	-
H2-IAb	1	612	626	15	Consensus (smm/nn)	YQDVNCTEVPVAIHA	24.00	24.00	-	-	-	-	VNCTEVPVA	3933.00	27.00	27.00	NCTEVPVAI	3515.80	21.00	21.00	-	-	-	-	-	-	-	-
H2-IAd	1	338	352	15	Consensus (smm/nn)	FGEVFNATRFASVYA	24.00	24.00	-	-	-	-	EVFNATRFA	6654.00	34.00	34.00	ATRFASVYA	880.30	14.00	14.00	-	-	-	-	-	-	-	-
H2-IEd	1	485	499	15	Consensus (smm/nn)	GFNCYFPLQSYGFQP	24.00	24.00	-	-	-	-	NCYFPLQSY	13057.00	36.00	36.00	CYFPLQSYG	2628.80	12.00	12.00	-	-	-	-	-	-	-	-
H2-IEd	1	241	255	15	Consensus (smm/nn)	LLALHRSYLTPGDSS	24.00	24.00	-	-	-	-	LALHRSYLT	13454.00	37.00	37.00	ALHRSYLTP	2453.20	11.00	11.00	-	-	-	-	-	-	-	-
H2-IEd	1	507	521	15	Consensus (smm/nn)	PYRVVVLSFELLHAP	24.00	24.00	-	-	-	-	VVLSFELLH	12646.00	35.00	35.00	YRVVVLSFE	2804.60	13.00	13.00	-	-	-	-	-	-	-	-
H2-IEd	1	376	390	15	Consensus (smm/nn)	TFKCYGVSPTKLNDL	24.00	24.00	-	-	-	-	KCYGVSPTK	7632.00	20.00	20.00	YGVSPTKLN	5625.90	28.00	28.00	-	-	-	-	-	-	-	-
H2-IEd	1	136	150	15	Consensus (smm/nn)	CNDPFLGVYYHKNNK	24.05	24.05	-	-	-	-	PFLGVYYHK	4083.00	9.10	9.10	PFLGVYYHK	8002.40	39.00	39.00	-	-	-	-	-	-	-	-
H2-IAd	1	58	72	15	Consensus (smm/nn)	FFSNVTWFHAIHVSG	24.20	24.20	-	-	-	-	TWFHAIHVS	8369.00	41.00	41.00	VTWFHAIHV	471.50	7.40	7.40	-	-	-	-	-	-	-	-
H2-IAb	1	235	249	15	Consensus (smm/nn)	ITRFQTLLALHRSYL	24.50	24.50	-	-	-	-	TRFQTLLAL	6270.00	38.00	38.00	TRFQTLLAL	1498.70	11.00	11.00	-	-	-	-	-	-	-	-
H2-IAb	1	203	217	15	Consensus (smm/nn)	IYSKHTPINLVRDLP	24.50	24.50	-	-	-	-	YSKHTPINL	4919.00	32.00	32.00	YSKHTPINL	2674.10	17.00	17.00	-	-	-	-	-	-	-	-
H2-IAb	1	99	113	15	Consensus (smm/nn)	NIIRGWIFGTTLDSK	24.50	24.50	-	-	-	-	RGWIFGTTL	4240.00	29.00	29.00	WIFGTTLDS	3154.50	20.00	20.00	-	-	-	-	-	-	-	-
H2-IAb	1	164	178	15	Consensus (smm/nn)	NNCTFEYVSQPFLMD	24.50	24.50	-	-	-	-	FEYVSQPFL	3438.00	25.00	25.00	EYVSQPFLM	4171.10	24.00	24.00	-	-	-	-	-	-	-	-
H2-IAb	1	588	602	15	Consensus (smm/nn)	TPCSFGGVSVITPGT	24.50	24.50	-	-	-	-	CSFGGVSVI	4802.00	31.00	31.00	CSFGGVSVI	2856.70	18.00	18.00	-	-	-	-	-	-	-	-
H2-IEd	1	484	498	15	Consensus (smm/nn)	EGFNCYFPLQSYGFQ	24.50	24.50	-	-	-	-	NCYFPLQSY	12352.00	34.00	34.00	CYFPLQSYG	3079.10	15.00	15.00	-	-	-	-	-	-	-	-
H2-IEd	1	456	470	15	Consensus (smm/nn)	FRKSNLKPFERDIST	24.50	24.50	-	-	-	-	NLKPFERDI	8183.00	22.00	22.00	XFRKSNLKP	5442.20	27.00	27.00	-	-	-	-	-	-	-	-
H2-IAd	1	2	16	15	Consensus (smm/nn)	FVFLVLLPLVSSQCV	24.60	24.60	-	-	-	-	FLVLLPLVS	9267.00	45.00	45.00	LVLLPLVSS	290.50	4.20	4.20	-	-	-	-	-	-	-	-
H2-IEd	1	90	104	15	Consensus (smm/nn)	VYFASTEKSNIIRGW	24.90	24.90	-	-	-	-	STEKSNIIR	15075.00	40.00	40.00	YFASTEKSN	2282.50	9.80	9.80	-	-	-	-	-	-	-	-
H2-IAb	1	163	177	15	Consensus (smm/nn)	ANNCTFEYVSQPFLM	25.00	25.00	-	-	-	-	FEYVSQPFL	3744.00	26.00	26.00	EYVSQPFLM	4205.40	24.00	24.00	-	-	-	-	-	-	-	-
H2-IAb	1	518	532	15	Consensus (smm/nn)	LHAPATVCGPKKSTN	25.00	25.00	-	-	-	-	ATVCGPKKS	2269.00	17.00	17.00	ATVCGPKKS	6504.80	33.00	33.00	-	-	-	-	-	-	-	-
H2-IAb	1	249	263	15	Consensus (smm/nn)	LTPGDSSSGWTAGAA	25.00	25.00	-	-	-	-	GDSSSGWTA	3418.00	25.00	25.00	SSGWTAGAA	4443.20	25.00	25.00	-	-	-	-	-	-	-	-
H2-IAb	1	98	112	15	Consensus (smm/nn)	SNIIRGWIFGTTLDS	25.00	25.00	-	-	-	-	RGWIFGTTL	4275.00	29.00	29.00	WIFGTTLDS	3422.00	21.00	21.00	-	-	-	-	-	-	-	-
H2-IAb	1	76	90	15	Consensus (smm/nn)	TKRFDNPVLPFNDGV	25.00	25.00	-	-	-	-	FDNPVLPFN	5714.00	35.00	35.00	KRFDNPVLP	2292.90	15.00	15.00	-	-	-	-	-	-	-	-
H2-IAd	1	241	255	15	Consensus (smm/nn)	LLALHRSYLTPGDSS	25.00	25.00	-	-	-	-	LALHRSYLT	4210.00	21.00	21.00	LALHRSYLT	2177.90	29.00	29.00	-	-	-	-	-	-	-	-
H2-IAd	1	315	329	15	Consensus (smm/nn)	TSNFRVQPTESIVRF	25.00	25.00	-	-	-	-	VQPTESIVR	6809.00	35.00	35.00	VQPTESIVR	954.80	15.00	15.00	-	-	-	-	-	-	-	-
H2-IAd	1	36	50	15	Consensus (smm/nn)	VYYPDKVFRSSVLHS	25.00	25.00	-	-	-	-	KVFRSSVLH	6560.00	33.00	33.00	VFRSSVLHS	1089.50	17.00	17.00	-	-	-	-	-	-	-	-
H2-IEd	1	671	685	15	Consensus (smm/nn)	CASYQTQTNSPRRAR	25.00	25.00	-	-	-	-	YQTQTNSPR	7440.00	20.00	20.00	SYQTQTNSP	6173.20	30.00	30.00	-	-	-	-	-	-	-	-
H2-IEd	1	486	500	15	Consensus (smm/nn)	FNCYFPLQSYGFQPT	25.00	25.00	-	-	-	-	CYFPLQSYG	14276.00	38.00	38.00	CYFPLQSYG	2538.90	12.00	12.00	-	-	-	-	-	-	-	-
H2-IEd	1	311	325	15	Consensus (smm/nn)	GIYQTSNFRVQPTES	25.00	25.00	-	-	-	-	YQTSNFRVQ	14186.00	38.00	38.00	GIYQTSNFR	2566.60	12.00	12.00	-	-	-	-	-	-	-	-
H2-IEd	1	558	572	15	Consensus (smm/nn)	KFLPFQQFGRDIADT	25.00	25.00	-	-	-	-	PFQQFGRDI	8650.00	24.00	24.00	PFQQFGRDI	5221.40	26.00	26.00	-	-	-	-	-	-	-	-
H2-IEd	1	557	571	15	Consensus (smm/nn)	KKFLPFQQFGRDIAD	25.00	25.00	-	-	-	-	PFQQFGRDI	8622.00	23.00	23.00	PFQQFGRDI	5500.40	27.00	27.00	-	-	-	-	-	-	-	-
H2-IEd	1	393	407	15	Consensus (smm/nn)	TNVYADSFVIRGDEV	25.00	25.00	-	-	-	-	VYADSFVIR	7986.00	21.00	21.00	VYADSFVIR	5962.60	29.00	29.00	-	-	-	-	-	-	-	-
H2-IEd	1	308	322	15	Consensus (smm/nn)	VEKGIYQTSNFRVQP	25.00	25.00	-	-	-	-	GIYQTSNFR	10966.00	30.00	30.00	GIYQTSNFR	4096.50	20.00	20.00	-	-	-	-	-	-	-	-
H2-IAd	1	617	631	15	Consensus (smm/nn)	CTEVPVAIHADQLTP	25.30	25.30	-	-	-	-	VAIHADQLT	9057.00	44.00	44.00	TEVPVAIHA	427.80	6.60	6.60	-	-	-	-	-	-	-	-
H2-IAd	1	4	18	15	Consensus (smm/nn)	FLVLLPLVSSQCVNL	25.45	25.45	-	-	-	-	LPLVSSQCV	9055.00	44.00	44.00	LVLLPLVSS	443.00	6.90	6.90	-	-	-	-	-	-	-	-
H2-IAb	1	614	628	15	Consensus (smm/nn)	DVNCTEVPVAIHADQ	25.50	25.50	-	-	-	-	TEVPVAIHA	4288.00	29.00	29.00	NCTEVPVAI	3601.50	22.00	22.00	-	-	-	-	-	-	-	-
H2-IAb	1	482	496	15	Consensus (smm/nn)	GVEGFNCYFPLQSYG	25.50	25.50	-	-	-	-	FNCYFPLQS	5475.00	34.00	34.00	FNCYFPLQS	2550.90	17.00	17.00	-	-	-	-	-	-	-	-
H2-IAb	1	587	601	15	Consensus (smm/nn)	ITPCSFGGVSVITPG	25.50	25.50	-	-	-	-	CSFGGVSVI	4646.00	31.00	31.00	CSFGGVSVI	3310.70	20.00	20.00	-	-	-	-	-	-	-	-
H2-IAb	1	277	291	15	Consensus (smm/nn)	LKYNENGTITDAVDC	25.50	25.50	-	-	-	-	YNENGTITD	4154.00	28.00	28.00	YNENGTITD	3813.00	23.00	23.00	-	-	-	-	-	-	-	-
H2-IAb	1	230	244	15	Consensus (smm/nn)	PIGINITRFQTLLAL	25.50	25.50	-	-	-	-	ITRFQTLLA	3719.00	26.00	26.00	TRFQTLLAL	4340.50	25.00	25.00	-	-	-	-	-	-	-	-
H2-IAb	1	209	223	15	Consensus (smm/nn)	PINLVRDLPQGFSAL	25.50	25.50	-	-	-	-	RDLPQGFSA	2370.00	18.00	18.00	DLPQGFSAL	6517.60	33.00	33.00	-	-	-	-	-	-	-	-
H2-IAb	1	25	39	15	Consensus (smm/nn)	PPAYTNSFTRGVYYP	25.50	25.50	-	-	-	-	YTNSFTRGV	4314.00	29.00	29.00	PAYTNSFTR	3723.70	22.00	22.00	-	-	-	-	-	-	-	-
H2-IAd	1	35	49	15	Consensus (smm/nn)	GVYYPDKVFRSSVLH	25.50	25.50	-	-	-	-	YYPDKVFRS	5183.00	26.00	26.00	YYPDKVFRS	1775.20	25.00	25.00	-	-	-	-	-	-	-	-
H2-IAd	1	296	310	15	Consensus (smm/nn)	LSETKCTLKSFTVEK	25.50	25.50	-	-	-	-	KCTLKSFTV	8146.00	40.00	40.00	SETKCTLKS	653.30	11.00	11.00	-	-	-	-	-	-	-	-
H2-IAd	1	57	71	15	Consensus (smm/nn)	PFFSNVTWFHAIHVS	25.50	25.50	-	-	-	-	VTWFHAIHV	8139.00	40.00	40.00	VTWFHAIHV	660.20	11.00	11.00	-	-	-	-	-	-	-	-
H2-IAd	1	316	330	15	Consensus (smm/nn)	SNFRVQPTESIVRFP	25.50	25.50	-	-	-	-	QPTESIVRF	7216.00	36.00	36.00	VQPTESIVR	927.50	15.00	15.00	-	-	-	-	-	-	-	-
H2-IEd	1	559	573	15	Consensus (smm/nn)	FLPFQQFGRDIADTT	25.50	25.50	-	-	-	-	PFQQFGRDI	7828.00	21.00	21.00	PFQQFGRDI	6107.20	30.00	30.00	-	-	-	-	-	-	-	-
H2-IEd	1	310	324	15	Consensus (smm/nn)	KGIYQTSNFRVQPTE	25.50	25.50	-	-	-	-	YQTSNFRVQ	13859.00	38.00	38.00	GIYQTSNFR	2828.60	13.00	13.00	-	-	-	-	-	-	-	-
H2-IEd	1	334	348	15	Consensus (smm/nn)	NLCPFGEVFNATRFA	25.50	25.50	-	-	-	-	FGEVFNATR	7378.00	20.00	20.00	PFGEVFNAT	6307.50	31.00	31.00	-	-	-	-	-	-	-	-
H2-IEd	1	460	474	15	Consensus (smm/nn)	NLKPFERDISTEIYQ	25.50	25.50	-	-	-	-	KPFERDIST	10443.00	29.00	29.00	PFERDISTE	4469.20	22.00	22.00	-	-	-	-	-	-	-	-
H2-IEd	1	459	473	15	Consensus (smm/nn)	SNLKPFERDISTEIY	25.50	25.50	-	-	-	-	KPFERDIST	10155.00	28.00	28.00	PFERDISTE	4696.00	23.00	23.00	-	-	-	-	-	-	-	-
H2-IEd	1	508	522	15	Consensus (smm/nn)	YRVVVLSFELLHAPA	25.50	25.50	-	-	-	-	VVLSFELLH	12338.00	34.00	34.00	YRVVVLSFE	3534.40	17.00	17.00	-	-	-	-	-	-	-	-
H2-IAd	1	202	216	15	Consensus (smm/nn)	KIYSKHTPINLVRDL	26.00	26.00	-	-	-	-	SKHTPINLV	6820.00	35.00	35.00	YSKHTPINL	1110.10	17.00	17.00	-	-	-	-	-	-	-	-
H2-IAd	1	8	22	15	Consensus (smm/nn)	LPLVSSQCVNLTTRT	26.00	26.00	-	-	-	-	VSSQCVNLT	3659.00	17.00	17.00	LVSSQCVNL	2986.30	35.00	35.00	-	-	-	-	-	-	-	-
H2-IAd	1	108	122	15	Consensus (smm/nn)	TTLDSKTQSLLIVNN	26.00	26.00	-	-	-	-	DSKTQSLLI	4432.00	22.00	22.00	SKTQSLLIV	2275.90	30.00	30.00	-	-	-	-	-	-	-	-
H2-IAd	1	612	626	15	Consensus (smm/nn)	YQDVNCTEVPVAIHA	26.00	26.00	-	-	-	-	VNCTEVPVA	7676.00	38.00	38.00	TEVPVAIHA	866.90	14.00	14.00	-	-	-	-	-	-	-	-
H2-IEd	1	361	375	15	Consensus (smm/nn)	CVADYSVLYNSASFS	26.00	26.00	-	-	-	-	SVLYNSASF	8347.00	22.00	22.00	XCVADYSVL	6030.90	30.00	30.00	-	-	-	-	-	-	-	-
H2-IEd	1	631	645	15	Consensus (smm/nn)	PTWRVYSTGSNVFQT	26.00	26.00	-	-	-	-	RVYSTGSNV	13762.00	37.00	37.00	TWRVYSTGS	3165.50	15.00	15.00	-	-	-	-	-	-	-	-
H2-IEd	1	183	197	15	Consensus (smm/nn)	QGNFKNLREFVFKNI	26.00	26.00	-	-	-	-	KNLREFVFK	10522.00	29.00	29.00	NFKNLREFV	4748.40	23.00	23.00	-	-	-	-	-	-	-	-
H2-IEd	1	201	215	15	Consensus (smm/nn)	FKIYSKHTPINLVRD	26.05	26.05	-	-	-	-	YSKHTPINL	16506.00	43.00	43.00	IYSKHTPIN	2162.10	9.10	9.10	-	-	-	-	-	-	-	-
H2-IAb	1	405	419	15	Consensus (smm/nn)	DEVRQIAPGQTGKIA	26.50	26.50	-	-	-	-	IAPGQTGKI	2825.00	21.00	21.00	VRQIAPGQT	6254.80	32.00	32.00	-	-	-	-	-	-	-	-
H2-IAb	1	586	600	15	Consensus (smm/nn)	DITPCSFGGVSVITP	26.50	26.50	-	-	-	-	CSFGGVSVI	4938.00	32.00	32.00	CSFGGVSVI	3519.00	21.00	21.00	-	-	-	-	-	-	-	-
H2-IAb	1	368	382	15	Consensus (smm/nn)	LYNSASFSTFKCYGV	26.50	26.50	-	-	-	-	YNSASFSTF	4947.00	32.00	32.00	LYNSASFST	3406.60	21.00	21.00	-	-	-	-	-	-	-	-
H2-IAb	1	481	495	15	Consensus (smm/nn)	NGVEGFNCYFPLQSY	26.50	26.50	-	-	-	-	FNCYFPLQS	5593.00	35.00	35.00	FNCYFPLQS	2806.00	18.00	18.00	-	-	-	-	-	-	-	-
H2-IAb	1	450	464	15	Consensus (smm/nn)	NYLYRLFRKSNLKPF	26.50	26.50	-	-	-	-	YRLFRKSNL	3254.00	24.00	24.00	RLFRKSNLK	5586.60	29.00	29.00	-	-	-	-	-	-	-	-
H2-IAb	1	615	629	15	Consensus (smm/nn)	VNCTEVPVAIHADQL	26.50	26.50	-	-	-	-	TEVPVAIHA	4825.00	32.00	32.00	NCTEVPVAI	3540.20	21.00	21.00	-	-	-	-	-	-	-	-
H2-IAd	1	252	266	15	Consensus (smm/nn)	GDSSSGWTAGAAAYY	26.50	26.50	-	-	-	-	SSGWTAGAA	3088.00	14.00	14.00	SSGWTAGAA	3395.40	39.00	39.00	-	-	-	-	-	-	-	-
H2-IAd	1	242	256	15	Consensus (smm/nn)	LALHRSYLTPGDSSS	26.50	26.50	-	-	-	-	LALHRSYLT	4294.00	21.00	21.00	RSYLTPGDS	2609.90	32.00	32.00	-	-	-	-	-	-	-	-
H2-IAd	1	317	331	15	Consensus (smm/nn)	NFRVQPTESIVRFPN	26.50	26.50	-	-	-	-	QPTESIVRF	7648.00	38.00	38.00	VQPTESIVR	920.30	15.00	15.00	-	-	-	-	-	-	-	-
H2-IEd	1	84	98	15	Consensus (smm/nn)	LPFNDGVYFASTEKS	26.50	26.50	-	-	-	-	GVYFASTEK	5408.00	13.00	13.00	GVYFASTEK	8249.70	40.00	40.00	-	-	-	-	-	-	-	-
H2-IEd	1	499	513	15	Consensus (smm/nn)	PTNGVGYQPYRVVVL	26.50	26.50	-	-	-	-	VGYQPYRVV	14661.00	39.00	39.00	GYQPYRVVV	2926.70	14.00	14.00	-	-	-	-	-	-	-	-
H2-IEd	1	307	321	15	Consensus (smm/nn)	TVEKGIYQTSNFRVQ	26.50	26.50	-	-	-	-	GIYQTSNFR	11049.00	30.00	30.00	GIYQTSNFR	4742.10	23.00	23.00	-	-	-	-	-	-	-	-
H2-IEd	1	63	77	15	Consensus (smm/nn)	TWFHAIHVSGTNGTK	26.50	26.50	-	-	-	-	TWFHAIHVS	12342.00	34.00	34.00	TWFHAIHVS	3966.70	19.00	19.00	-	-	-	-	-	-	-	-
H2-IAd	1	615	629	15	Consensus (smm/nn)	VNCTEVPVAIHADQL	26.80	26.80	-	-	-	-	TEVPVAIHA	10130.00	48.00	48.00	TEVPVAIHA	368.90	5.60	5.60	-	-	-	-	-	-	-	-
H2-IAb	1	260	274	15	Consensus (smm/nn)	AGAAAYYVGYLQPRT	27.00	27.00	-	-	-	-	YYVGYLQPR	3911.00	27.00	27.00	YYVGYLQPR	4962.10	27.00	27.00	-	-	-	-	-	-	-	-
H2-IAb	1	480	494	15	Consensus (smm/nn)	CNGVEGFNCYFPLQS	27.00	27.00	-	-	-	-	EGFNCYFPL	5697.00	35.00	35.00	FNCYFPLQS	3093.60	19.00	19.00	-	-	-	-	-	-	-	-
H2-IAb	1	627	641	15	Consensus (smm/nn)	DQLTPTWRVYSTGSN	27.00	27.00	-	-	-	-	LTPTWRVYS	3652.00	26.00	26.00	WRVYSTGSN	5313.90	28.00	28.00	-	-	-	-	-	-	-	-
H2-IAb	1	309	323	15	Consensus (smm/nn)	EKGIYQTSNFRVQPT	27.00	27.00	-	-	-	-	GIYQTSNFR	5168.00	33.00	33.00	YQTSNFRVQ	3560.60	21.00	21.00	-	-	-	-	-	-	-	-
H2-IAb	1	669	683	15	Consensus (smm/nn)	GICASYQTQTNSPRR	27.00	27.00	-	-	-	-	YQTQTNSPR	2600.00	20.00	20.00	YQTQTNSPR	6906.20	34.00	34.00	-	-	-	-	-	-	-	-
H2-IAb	1	66	80	15	Consensus (smm/nn)	HAIHVSGTNGTKRFD	27.00	27.00	-	-	-	-	IHVSGTNGT	5023.00	32.00	32.00	IHVSGTNGT	3789.20	22.00	22.00	-	-	-	-	-	-	-	-
H2-IAb	1	167	181	15	Consensus (smm/nn)	TFEYVSQPFLMDLEG	27.00	27.00	-	-	-	-	EYVSQPFLM	5023.00	32.00	32.00	EYVSQPFLM	3588.40	22.00	22.00	-	-	-	-	-	-	-	-
H2-IAb	1	236	250	15	Consensus (smm/nn)	TRFQTLLALHRSYLT	27.00	27.00	-	-	-	-	TRFQTLLAL	6324.00	38.00	38.00	TRFQTLLAL	2313.20	16.00	16.00	-	-	-	-	-	-	-	-
H2-IAb	1	320	334	15	Consensus (smm/nn)	VQPTESIVRFPNITN	27.00	27.00	-	-	-	-	SIVRFPNIT	3260.00	24.00	24.00	SIVRFPNIT	5850.70	30.00	30.00	-	-	-	-	-	-	-	-
H2-IAb	1	451	465	15	Consensus (smm/nn)	YLYRLFRKSNLKPFE	27.00	27.00	-	-	-	-	FRKSNLKPF	3245.00	24.00	24.00	RLFRKSNLK	5732.60	30.00	30.00	-	-	-	-	-	-	-	-
H2-IAd	1	344	358	15	Consensus (smm/nn)	ATRFASVYAWNRKRI	27.00	27.00	-	-	-	-	ATRFASVYA	6832.00	35.00	35.00	ATRFASVYA	1281.20	19.00	19.00	-	-	-	-	-	-	-	-
H2-IAd	1	201	215	15	Consensus (smm/nn)	FKIYSKHTPINLVRD	27.00	27.00	-	-	-	-	SKHTPINLV	7177.00	36.00	36.00	YSKHTPINL	1196.60	18.00	18.00	-	-	-	-	-	-	-	-
H2-IAd	1	112	126	15	Consensus (smm/nn)	SKTQSLLIVNNATNV	27.00	27.00	-	-	-	-	QSLLIVNNA	8291.00	41.00	41.00	TQSLLIVNN	834.10	13.00	13.00	-	-	-	-	-	-	-	-
H2-IAd	1	640	654	15	Consensus (smm/nn)	SNVFQTRAGCLIGAE	27.00	27.00	-	-	-	-	TRAGCLIGA	7300.00	37.00	37.00	TRAGCLIGA	1084.60	17.00	17.00	-	-	-	-	-	-	-	-
H2-IAd	1	255	269	15	Consensus (smm/nn)	SSGWTAGAAAYYVGY	27.00	27.00	-	-	-	-	SSGWTAGAA	6219.00	32.00	32.00	TAGAAAYYV	1554.80	22.00	22.00	-	-	-	-	-	-	-	-
H2-IEd	1	391	405	15	Consensus (smm/nn)	CFTNVYADSFVIRGD	27.00	27.00	-	-	-	-	VYADSFVIR	8613.00	23.00	23.00	VYADSFVIR	6356.50	31.00	31.00	-	-	-	-	-	-	-	-
H2-IEd	1	232	246	15	Consensus (smm/nn)	GINITRFQTLLALHR	27.00	27.00	-	-	-	-	RFQTLLALH	10187.00	28.00	28.00	RFQTLLALH	5350.40	26.00	26.00	-	-	-	-	-	-	-	-
H2-IEd	1	184	198	15	Consensus (smm/nn)	GNFKNLREFVFKNID	27.00	27.00	-	-	-	-	KNLREFVFK	11880.00	33.00	33.00	NFKNLREFV	4304.30	21.00	21.00	-	-	-	-	-	-	-	-
H2-IEd	1	146	160	15	Consensus (smm/nn)	HKNNKSWMESEFRVY	27.00	27.00	-	-	-	-	NKSWMESEF	13866.00	38.00	38.00	SWMESEFRV	3319.40	16.00	16.00	-	-	-	-	-	-	-	-
H2-IEd	1	153	167	15	Consensus (smm/nn)	MESEFRVYSSANNCT	27.00	27.00	-	-	-	-	EFRVYSSAN	11866.00	33.00	33.00	EFRVYSSAN	4402.10	21.00	21.00	-	-	-	-	-	-	-	-
H2-IEd	1	399	413	15	Consensus (smm/nn)	SFVIRGDEVRQIAPG	27.00	27.00	-	-	-	-	VIRGDEVRQ	14563.00	39.00	39.00	FVIRGDEVR	3087.60	15.00	15.00	-	-	-	-	-	-	-	-
H2-IEd	1	29	43	15	Consensus (smm/nn)	TNSFTRGVYYPDKVF	27.00	27.00	-	-	-	-	RGVYYPDKV	7301.00	20.00	20.00	SFTRGVYYP	6798.40	34.00	34.00	-	-	-	-	-	-	-	-
H2-IEd	1	483	497	15	Consensus (smm/nn)	VEGFNCYFPLQSYGF	27.00	27.00	-	-	-	-	NCYFPLQSY	12948.00	35.00	35.00	CYFPLQSYG	4023.90	19.00	19.00	-	-	-	-	-	-	-	-
H2-IEd	1	269	283	15	Consensus (smm/nn)	YLQPRTFLLKYNENG	27.00	27.00	-	-	-	-	QPRTFLLKY	14164.00	38.00	38.00	YLQPRTFLL	3353.00	16.00	16.00	-	-	-	-	-	-	-	-
H2-IAb	1	668	682	15	Consensus (smm/nn)	AGICASYQTQTNSPR	27.50	27.50	-	-	-	-	ASYQTQTNS	2609.00	20.00	20.00	YQTQTNSPR	7137.20	35.00	35.00	-	-	-	-	-	-	-	-
H2-IAb	1	257	271	15	Consensus (smm/nn)	GWTAGAAAYYVGYLQ	27.50	27.50	-	-	-	-	TAGAAAYYV	7326.00	42.00	42.00	WTAGAAAYY	1780.40	13.00	13.00	-	-	-	-	-	-	-	-
H2-IAb	1	34	48	15	Consensus (smm/nn)	RGVYYPDKVFRSSVL	27.50	27.50	-	-	-	-	YYPDKVFRS	5047.00	32.00	32.00	YYPDKVFRS	3844.90	23.00	23.00	-	-	-	-	-	-	-	-
H2-IAd	1	363	377	15	Consensus (smm/nn)	ADYSVLYNSASFSTF	27.50	27.50	-	-	-	-	VLYNSASFS	7871.00	39.00	39.00	LYNSASFST	1005.90	16.00	16.00	-	-	-	-	-	-	-	-
H2-IAd	1	113	127	15	Consensus (smm/nn)	KTQSLLIVNNATNVV	27.50	27.50	-	-	-	-	QSLLIVNNA	7389.00	37.00	37.00	TQSLLIVNN	1213.00	18.00	18.00	-	-	-	-	-	-	-	-
H2-IAd	1	641	655	15	Consensus (smm/nn)	NVFQTRAGCLIGAEH	27.50	27.50	-	-	-	-	TRAGCLIGA	8095.00	40.00	40.00	TRAGCLIGA	972.40	15.00	15.00	-	-	-	-	-	-	-	-
H2-IAd	1	9	23	15	Consensus (smm/nn)	PLVSSQCVNLTTRTQ	27.50	27.50	-	-	-	-	VSSQCVNLT	4463.00	22.00	22.00	LVSSQCVNL	2701.90	33.00	33.00	-	-	-	-	-	-	-	-
H2-IAd	1	618	632	15	Consensus (smm/nn)	TEVPVAIHADQLTPT	27.50	27.50	-	-	-	-	VAIHADQLT	9020.00	44.00	44.00	TEVPVAIHA	644.60	11.00	11.00	-	-	-	-	-	-	-	-
H2-IEd	1	192	206	15	Consensus (smm/nn)	FVFKNIDGYFKIYSK	27.50	27.50	-	-	-	-	FVFKNIDGY	10725.00	30.00	30.00	FVFKNIDGY	5061.80	25.00	25.00	-	-	-	-	-	-	-	-
H2-IAd	1	3	17	15	Consensus (smm/nn)	VFLVLLPLVSSQCVN	27.80	27.80	-	-	-	-	LPLVSSQCV	10918.00	51.00	51.00	LVLLPLVSS	313.60	4.60	4.60	-	-	-	-	-	-	-	-
H2-IAb	1	406	420	15	Consensus (smm/nn)	EVRQIAPGQTGKIAD	28.00	28.00	-	-	-	-	IAPGQTGKI	3256.00	24.00	24.00	VRQIAPGQT	6416.40	32.00	32.00	-	-	-	-	-	-	-	-
H2-IAb	1	158	172	15	Consensus (smm/nn)	RVYSSANNCTFEYVS	28.00	28.00	-	-	-	-	RVYSSANNC	6063.00	37.00	37.00	VYSSANNCT	3054.90	19.00	19.00	-	-	-	-	-	-	-	-
H2-IAb	1	247	261	15	Consensus (smm/nn)	SYLTPGDSSSGWTAG	28.00	28.00	-	-	-	-	YLTPGDSSS	3461.00	25.00	25.00	YLTPGDSSS	6050.80	31.00	31.00	-	-	-	-	-	-	-	-
H2-IAb	1	393	407	15	Consensus (smm/nn)	TNVYADSFVIRGDEV	28.00	28.00	-	-	-	-	NVYADSFVI	3820.00	27.00	27.00	NVYADSFVI	5595.90	29.00	29.00	-	-	-	-	-	-	-	-
H2-IAb	1	307	321	15	Consensus (smm/nn)	TVEKGIYQTSNFRVQ	28.00	28.00	-	-	-	-	GIYQTSNFR	5095.00	33.00	33.00	GIYQTSNFR	3963.10	23.00	23.00	-	-	-	-	-	-	-	-
H2-IAd	1	40	54	15	Consensus (smm/nn)	DKVFRSSVLHSTQDL	28.00	28.00	-	-	-	-	FRSSVLHST	8275.00	41.00	41.00	VFRSSVLHS	915.30	15.00	15.00	-	-	-	-	-	-	-	-
H2-IAd	1	297	311	15	Consensus (smm/nn)	SETKCTLKSFTVEKG	28.00	28.00	-	-	-	-	KCTLKSFTV	9341.00	45.00	45.00	KCTLKSFTV	636.00	11.00	11.00	-	-	-	-	-	-	-	-
H2-IAd	1	642	656	15	Consensus (smm/nn)	VFQTRAGCLIGAEHV	28.00	28.00	-	-	-	-	TRAGCLIGA	7761.00	39.00	39.00	TRAGCLIGA	1078.80	17.00	17.00	-	-	-	-	-	-	-	-
H2-IAd	1	512	526	15	Consensus (smm/nn)	VLSFELLHAPATVCG	28.00	28.00	-	-	-	-	SFELLHAPA	8485.00	42.00	42.00	VLSFELLHA	852.80	14.00	14.00	-	-	-	-	-	-	-	-
H2-IEd	1	443	457	15	Consensus (smm/nn)	SKVGGNYNYLYRLFR	28.00	28.00	-	-	-	-	NYNYLYRLF	11109.00	31.00	31.00	NYNYLYRLF	5168.00	25.00	25.00	-	-	-	-	-	-	-	-
H2-IEd	1	302	316	15	Consensus (smm/nn)	TLKSFTVEKGIYQTS	28.00	28.00	-	-	-	-	TLKSFTVEK	14423.00	39.00	39.00	SFTVEKGIY	3575.10	17.00	17.00	-	-	-	-	-	-	-	-
H2-IAb	1	404	418	15	Consensus (smm/nn)	GDEVRQIAPGQTGKI	28.50	28.50	-	-	-	-	VRQIAPGQT	3034.00	22.00	22.00	VRQIAPGQT	7201.00	35.00	35.00	-	-	-	-	-	-	-	-
H2-IAb	1	77	91	15	Consensus (smm/nn)	KRFDNPVLPFNDGVY	28.50	28.50	-	-	-	-	FDNPVLPFN	6150.00	37.00	37.00	KRFDNPVLP	3143.90	20.00	20.00	-	-	-	-	-	-	-	-
H2-IAb	1	26	40	15	Consensus (smm/nn)	PAYTNSFTRGVYYPD	28.50	28.50	-	-	-	-	YTNSFTRGV	4410.00	30.00	30.00	YTNSFTRGV	5122.00	27.00	27.00	-	-	-	-	-	-	-	-
H2-IAd	1	364	378	15	Consensus (smm/nn)	DYSVLYNSASFSTFK	28.50	28.50	-	-	-	-	VLYNSASFS	9207.00	45.00	45.00	LYNSASFST	749.20	12.00	12.00	-	-	-	-	-	-	-	-
H2-IAd	1	318	332	15	Consensus (smm/nn)	FRVQPTESIVRFPNI	28.50	28.50	-	-	-	-	QPTESIVRF	8783.00	43.00	43.00	VQPTESIVR	858.80	14.00	14.00	-	-	-	-	-	-	-	-
H2-IAd	1	401	415	15	Consensus (smm/nn)	VIRGDEVRQIAPGQT	28.50	28.50	-	-	-	-	RGDEVRQIA	3686.00	18.00	18.00	VRQIAPGQT	3443.10	39.00	39.00	-	-	-	-	-	-	-	-
H2-IAd	1	365	379	15	Consensus (smm/nn)	YSVLYNSASFSTFKC	28.50	28.50	-	-	-	-	VLYNSASFS	9251.00	45.00	45.00	LYNSASFST	758.00	12.00	12.00	-	-	-	-	-	-	-	-
H2-IEd	1	191	205	15	Consensus (smm/nn)	EFVFKNIDGYFKIYS	28.50	28.50	-	-	-	-	EFVFKNIDG	14360.00	39.00	39.00	FVFKNIDGY	3703.70	18.00	18.00	-	-	-	-	-	-	-	-
H2-IEd	1	392	406	15	Consensus (smm/nn)	FTNVYADSFVIRGDE	28.50	28.50	-	-	-	-	VYADSFVIR	9383.00	26.00	26.00	VYADSFVIR	6249.50	31.00	31.00	-	-	-	-	-	-	-	-
H2-IEd	1	190	204	15	Consensus (smm/nn)	REFVFKNIDGYFKIY	28.50	28.50	-	-	-	-	EFVFKNIDG	13777.00	37.00	37.00	FVFKNIDGY	4045.10	20.00	20.00	-	-	-	-	-	-	-	-
H2-IEd	1	457	471	15	Consensus (smm/nn)	RKSNLKPFERDISTE	28.50	28.50	-	-	-	-	NLKPFERDI	7484.00	20.00	20.00	PFERDISTE	7597.00	37.00	37.00	-	-	-	-	-	-	-	-
H2-IEd	1	638	652	15	Consensus (smm/nn)	TGSNVFQTRAGCLIG	28.50	28.50	-	-	-	-	SNVFQTRAG	11994.00	33.00	33.00	NVFQTRAGC	5009.00	24.00	24.00	-	-	-	-	-	-	-	-
H2-IAb	1	311	325	15	Consensus (smm/nn)	GIYQTSNFRVQPTES	29.00	29.00	-	-	-	-	GIYQTSNFR	5952.00	36.00	36.00	YQTSNFRVQ	3640.10	22.00	22.00	-	-	-	-	-	-	-	-
H2-IAb	1	101	115	15	Consensus (smm/nn)	IRGWIFGTTLDSKTQ	29.00	29.00	-	-	-	-	WIFGTTLDS	6807.00	40.00	40.00	WIFGTTLDS	2845.00	18.00	18.00	-	-	-	-	-	-	-	-
H2-IAb	1	241	255	15	Consensus (smm/nn)	LLALHRSYLTPGDSS	29.00	29.00	-	-	-	-	RSYLTPGDS	4635.00	31.00	31.00	RSYLTPGDS	5087.60	27.00	27.00	-	-	-	-	-	-	-	-
H2-IAb	1	308	322	15	Consensus (smm/nn)	VEKGIYQTSNFRVQP	29.00	29.00	-	-	-	-	GIYQTSNFR	5539.00	35.00	35.00	YQTSNFRVQ	3983.90	23.00	23.00	-	-	-	-	-	-	-	-
H2-IAd	1	603	617	15	Consensus (smm/nn)	NTSNQVAVLYQDVNC	29.00	29.00	-	-	-	-	TSNQVAVLY	4480.00	23.00	23.00	SNQVAVLYQ	2906.20	35.00	35.00	-	-	-	-	-	-	-	-
H2-IAd	1	217	231	15	Consensus (smm/nn)	PQGFSALEPLVDLPI	29.00	29.00	-	-	-	-	FSALEPLVD	6523.00	33.00	33.00	FSALEPLVD	1822.10	25.00	25.00	-	-	-	-	-	-	-	-
H2-IAd	1	200	214	15	Consensus (smm/nn)	YFKIYSKHTPINLVR	29.00	29.00	-	-	-	-	YSKHTPINL	7858.00	39.00	39.00	YSKHTPINL	1265.10	19.00	19.00	-	-	-	-	-	-	-	-
H2-IEd	1	390	404	15	Consensus (smm/nn)	LCFTNVYADSFVIRG	29.00	29.00	-	-	-	-	VYADSFVIR	9932.00	27.00	27.00	VYADSFVIR	6259.10	31.00	31.00	-	-	-	-	-	-	-	-
H2-IEd	1	315	329	15	Consensus (smm/nn)	TSNFRVQPTESIVRF	29.00	29.00	-	-	-	-	NFRVQPTES	17347.00	45.00	45.00	NFRVQPTES	2748.80	13.00	13.00	-	-	-	-	-	-	-	-
H2-IAd	1	614	628	15	Consensus (smm/nn)	DVNCTEVPVAIHADQ	29.05	29.05	-	-	-	-	TEVPVAIHA	11254.00	52.00	52.00	TEVPVAIHA	394.10	6.10	6.10	-	-	-	-	-	-	-	-
H2-IAb	1	379	393	15	Consensus (smm/nn)	CYGVSPTKLNDLCFT	29.50	29.50	-	-	-	-	YGVSPTKLN	5653.00	35.00	35.00	YGVSPTKLN	4299.10	24.00	24.00	-	-	-	-	-	-	-	-
H2-IAb	1	220	234	15	Consensus (smm/nn)	FSALEPLVDLPIGIN	29.50	29.50	-	-	-	-	FSALEPLVD	6257.00	38.00	38.00	FSALEPLVD	3483.40	21.00	21.00	-	-	-	-	-	-	-	-
H2-IAb	1	32	46	15	Consensus (smm/nn)	FTRGVYYPDKVFRSS	29.50	29.50	-	-	-	-	YYPDKVFRS	5093.00	33.00	33.00	YYPDKVFRS	4716.70	26.00	26.00	-	-	-	-	-	-	-	-
H2-IAb	1	343	357	15	Consensus (smm/nn)	NATRFASVYAWNRKR	29.50	29.50	-	-	-	-	FASVYAWNR	4543.00	30.00	30.00	TRFASVYAW	5441.70	29.00	29.00	-	-	-	-	-	-	-	-
H2-IAb	1	616	630	15	Consensus (smm/nn)	NCTEVPVAIHADQLT	29.50	29.50	-	-	-	-	TEVPVAIHA	5437.00	34.00	34.00	TEVPVAIHA	4540.70	25.00	25.00	-	-	-	-	-	-	-	-
H2-IAb	1	91	105	15	Consensus (smm/nn)	YFASTEKSNIIRGWI	29.50	29.50	-	-	-	-	YFASTEKSN	2715.00	20.00	20.00	YFASTEKSN	8314.00	39.00	39.00	-	-	-	-	-	-	-	-
H2-IAb	1	495	509	15	Consensus (smm/nn)	YGFQPTNGVGYQPYR	29.50	29.50	-	-	-	-	YGFQPTNGV	4660.00	31.00	31.00	FQPTNGVGY	5364.50	28.00	28.00	-	-	-	-	-	-	-	-
H2-IAb	1	449	463	15	Consensus (smm/nn)	YNYLYRLFRKSNLKP	29.50	29.50	-	-	-	-	YLYRLFRKS	2968.00	22.00	22.00	RLFRKSNLK	7966.90	37.00	37.00	-	-	-	-	-	-	-	-
H2-IAd	1	7	21	15	Consensus (smm/nn)	LLPLVSSQCVNLTTR	29.50	29.50	-	-	-	-	VSSQCVNLT	4050.00	20.00	20.00	LVSSQCVNL	3390.70	39.00	39.00	-	-	-	-	-	-	-	-
H2-IEd	1	670	684	15	Consensus (smm/nn)	ICASYQTQTNSPRRA	29.50	29.50	-	-	-	-	YQTQTNSPR	12378.00	34.00	34.00	SYQTQTNSP	5206.00	25.00	25.00	-	-	-	-	-	-	-	-
H2-IEd	1	203	217	15	Consensus (smm/nn)	IYSKHTPINLVRDLP	29.50	29.50	-	-	-	-	TPINLVRDL	10565.00	29.00	29.00	IYSKHTPIN	6108.10	30.00	30.00	-	-	-	-	-	-	-	-
H2-IEd	1	51	65	15	Consensus (smm/nn)	TQDLFLPFFSNVTWF	29.50	29.50	-	-	-	-	LPFFSNVTW	13766.00	37.00	37.00	LFLPFFSNV	4579.70	22.00	22.00	-	-	-	-	-	-	-	-
H2-IEd	1	341	355	15	Consensus (smm/nn)	VFNATRFASVYAWNR	29.50	29.50	-	-	-	-	ATRFASVYA	13538.00	37.00	37.00	VFNATRFAS	4459.70	22.00	22.00	-	-	-	-	-	-	-	-
H2-IEd	1	313	327	15	Consensus (smm/nn)	YQTSNFRVQPTESIV	29.50	29.50	-	-	-	-	TSNFRVQPT	16793.00	44.00	44.00	NFRVQPTES	3063.90	15.00	15.00	-	-	-	-	-	-	-	-
H2-IAb	1	486	500	15	Consensus (smm/nn)	FNCYFPLQSYGFQPT	30.00	30.00	-	-	-	-	YFPLQSYGF	5256.00	33.00	33.00	FNCYFPLQS	5057.50	27.00	27.00	-	-	-	-	-	-	-	-
H2-IAb	1	485	499	15	Consensus (smm/nn)	GFNCYFPLQSYGFQP	30.00	30.00	-	-	-	-	YFPLQSYGF	6064.00	37.00	37.00	FNCYFPLQS	3988.90	23.00	23.00	-	-	-	-	-	-	-	-
H2-IAb	1	335	349	15	Consensus (smm/nn)	LCPFGEVFNATRFAS	30.00	30.00	-	-	-	-	EVFNATRFA	8657.00	46.00	46.00	EVFNATRFA	1995.20	14.00	14.00	-	-	-	-	-	-	-	-
H2-IAd	1	465	479	15	Consensus (smm/nn)	ERDISTEIYQAGSTP	30.00	30.00	-	-	-	-	DISTEIYQA	5855.00	30.00	30.00	TEIYQAGST	2365.40	30.00	30.00	-	-	-	-	-	-	-	-
H2-IAd	1	41	55	15	Consensus (smm/nn)	KVFRSSVLHSTQDLF	30.00	30.00	-	-	-	-	FRSSVLHST	7795.00	39.00	39.00	VFRSSVLHS	1458.70	21.00	21.00	-	-	-	-	-	-	-	-
H2-IAd	1	362	376	15	Consensus (smm/nn)	VADYSVLYNSASFST	30.00	30.00	-	-	-	-	VLYNSASFS	8033.00	40.00	40.00	LYNSASFST	1318.50	20.00	20.00	-	-	-	-	-	-	-	-
H2-IEd	1	306	320	15	Consensus (smm/nn)	FTVEKGIYQTSNFRV	30.00	30.00	-	-	-	-	GIYQTSNFR	11915.00	33.00	33.00	GIYQTSNFR	5459.10	27.00	27.00	-	-	-	-	-	-	-	-
H2-IAb	1	344	358	15	Consensus (smm/nn)	ATRFASVYAWNRKRI	30.50	30.50	-	-	-	-	FASVYAWNR	5799.00	36.00	36.00	TRFASVYAW	4549.70	25.00	25.00	-	-	-	-	-	-	-	-
H2-IAb	1	504	518	15	Consensus (smm/nn)	GYQPYRVVVLSFELL	30.50	30.50	-	-	-	-	YQPYRVVVL	5681.00	35.00	35.00	YQPYRVVVL	4603.30	26.00	26.00	-	-	-	-	-	-	-	-
H2-IAb	1	519	533	15	Consensus (smm/nn)	HAPATVCGPKKSTNL	30.50	30.50	-	-	-	-	ATVCGPKKS	2371.00	18.00	18.00	ATVCGPKKS	9784.70	43.00	43.00	-	-	-	-	-	-	-	-
H2-IAb	1	31	45	15	Consensus (smm/nn)	SFTRGVYYPDKVFRS	30.50	30.50	-	-	-	-	RGVYYPDKV	5384.00	34.00	34.00	YYPDKVFRS	4918.60	27.00	27.00	-	-	-	-	-	-	-	-
H2-IAb	1	659	673	15	Consensus (smm/nn)	SYECDIPIGAGICAS	30.50	30.50	-	-	-	-	DIPIGAGIC	6520.00	39.00	39.00	YECDIPIGA	3610.50	22.00	22.00	-	-	-	-	-	-	-	-
H2-IAb	1	83	97	15	Consensus (smm/nn)	VLPFNDGVYFASTEK	30.50	30.50	-	-	-	-	FNDGVYFAS	4200.00	29.00	29.00	GVYFASTEK	6360.50	32.00	32.00	-	-	-	-	-	-	-	-
H2-IAb	1	407	421	15	Consensus (smm/nn)	VRQIAPGQTGKIADY	30.50	30.50	-	-	-	-	IAPGQTGKI	3427.00	25.00	25.00	RQIAPGQTG	7561.40	36.00	36.00	-	-	-	-	-	-	-	-
H2-IAd	1	643	657	15	Consensus (smm/nn)	FQTRAGCLIGAEHVN	30.50	30.50	-	-	-	-	TRAGCLIGA	8998.00	44.00	44.00	TRAGCLIGA	1095.00	17.00	17.00	-	-	-	-	-	-	-	-
H2-IAd	1	600	614	15	Consensus (smm/nn)	PGTNTSNQVAVLYQD	30.50	30.50	-	-	-	-	TSNQVAVLY	4462.00	22.00	22.00	SNQVAVLYQ	3469.80	39.00	39.00	-	-	-	-	-	-	-	-
H2-IAd	1	628	642	15	Consensus (smm/nn)	QLTPTWRVYSTGSNV	30.50	30.50	-	-	-	-	TPTWRVYST	10008.00	47.00	47.00	WRVYSTGSN	885.50	14.00	14.00	-	-	-	-	-	-	-	-
H2-IEd	1	23	37	15	Consensus (smm/nn)	QLPPAYTNSFTRGVY	30.50	30.50	-	-	-	-	PPAYTNSFT	10428.00	29.00	29.00	AYTNSFTRG	6402.20	32.00	32.00	-	-	-	-	-	-	-	-
H2-IEd	1	314	328	15	Consensus (smm/nn)	QTSNFRVQPTESIVR	30.50	30.50	-	-	-	-	NFRVQPTES	18383.00	47.00	47.00	NFRVQPTES	2907.30	14.00	14.00	-	-	-	-	-	-	-	-
H2-IEd	1	316	330	15	Consensus (smm/nn)	SNFRVQPTESIVRFP	30.50	30.50	-	-	-	-	VQPTESIVR	18037.00	47.00	47.00	NFRVQPTES	3000.00	14.00	14.00	-	-	-	-	-	-	-	-
H2-IAb	1	102	116	15	Consensus (smm/nn)	RGWIFGTTLDSKTQS	31.00	31.00	-	-	-	-	WIFGTTLDS	7215.00	42.00	42.00	WIFGTTLDS	3238.10	20.00	20.00	-	-	-	-	-	-	-	-
H2-IAb	1	248	262	15	Consensus (smm/nn)	YLTPGDSSSGWTAGA	31.00	31.00	-	-	-	-	YLTPGDSSS	3592.00	26.00	26.00	GDSSSGWTA	7596.10	36.00	36.00	-	-	-	-	-	-	-	-
H2-IAd	1	215	229	15	Consensus (smm/nn)	DLPQGFSALEPLVDL	31.00	31.00	-	-	-	-	FSALEPLVD	6869.00	35.00	35.00	FSALEPLVD	2006.60	27.00	27.00	-	-	-	-	-	-	-	-
H2-IAd	1	507	521	15	Consensus (smm/nn)	PYRVVVLSFELLHAP	31.00	31.00	-	-	-	-	VVVLSFELL	8186.00	40.00	40.00	VLSFELLHA	1501.50	22.00	22.00	-	-	-	-	-	-	-	-
H2-IAd	1	214	228	15	Consensus (smm/nn)	RDLPQGFSALEPLVD	31.00	31.00	-	-	-	-	GFSALEPLV	6533.00	33.00	33.00	FSALEPLVD	2177.80	29.00	29.00	-	-	-	-	-	-	-	-
H2-IAd	1	508	522	15	Consensus (smm/nn)	YRVVVLSFELLHAPA	31.00	31.00	-	-	-	-	VVVLSFELL	7534.00	38.00	38.00	VLSFELLHA	1752.90	24.00	24.00	-	-	-	-	-	-	-	-
H2-IEd	1	182	196	15	Consensus (smm/nn)	KQGNFKNLREFVFKN	31.00	31.00	-	-	-	-	KNLREFVFK	11716.00	32.00	32.00	NFKNLREFV	6000.10	30.00	30.00	-	-	-	-	-	-	-	-
H2-IEd	1	24	38	15	Consensus (smm/nn)	LPPAYTNSFTRGVYY	31.00	31.00	-	-	-	-	PAYTNSFTR	11698.00	32.00	32.00	AYTNSFTRG	6118.00	30.00	30.00	-	-	-	-	-	-	-	-
H2-IEd	1	556	570	15	Consensus (smm/nn)	NKKFLPFQQFGRDIA	31.00	31.00	-	-	-	-	PFQQFGRDI	11656.00	32.00	32.00	KFLPFQQFG	6028.60	30.00	30.00	-	-	-	-	-	-	-	-
H2-IEd	1	637	651	15	Consensus (smm/nn)	STGSNVFQTRAGCLI	31.00	31.00	-	-	-	-	SNVFQTRAG	13305.00	36.00	36.00	NVFQTRAGC	5304.90	26.00	26.00	-	-	-	-	-	-	-	-
H2-IEd	1	366	380	15	Consensus (smm/nn)	SVLYNSASFSTFKCY	31.00	31.00	-	-	-	-	NSASFSTFK	10248.00	28.00	28.00	VLYNSASFS	6947.30	34.00	34.00	-	-	-	-	-	-	-	-
H2-IEd	1	22	36	15	Consensus (smm/nn)	TQLPPAYTNSFTRGV	31.00	31.00	-	-	-	-	PPAYTNSFT	10313.00	28.00	28.00	AYTNSFTRG	6975.90	34.00	34.00	-	-	-	-	-	-	-	-
H2-IAb	1	448	462	15	Consensus (smm/nn)	NYNYLYRLFRKSNLK	31.50	31.50	-	-	-	-	YLYRLFRKS	2974.00	22.00	22.00	RLFRKSNLK	8992.00	41.00	41.00	-	-	-	-	-	-	-	-
H2-IAb	1	430	444	15	Consensus (smm/nn)	TGCVIAWNSNNLDSK	31.50	31.50	-	-	-	-	VIAWNSNNL	6340.00	38.00	38.00	IAWNSNNLD	4515.40	25.00	25.00	-	-	-	-	-	-	-	-
H2-IAd	1	203	217	15	Consensus (smm/nn)	IYSKHTPINLVRDLP	31.50	31.50	-	-	-	-	SKHTPINLV	8689.00	42.00	42.00	YSKHTPINL	1447.30	21.00	21.00	-	-	-	-	-	-	-	-
H2-IAd	1	216	230	15	Consensus (smm/nn)	LPQGFSALEPLVDLP	31.50	31.50	-	-	-	-	FSALEPLVD	6937.00	35.00	35.00	FSALEPLVD	2087.80	28.00	28.00	-	-	-	-	-	-	-	-
H2-IAd	1	629	643	15	Consensus (smm/nn)	LTPTWRVYSTGSNVF	31.50	31.50	-	-	-	-	RVYSTGSNV	10278.00	48.00	48.00	WRVYSTGSN	962.00	15.00	15.00	-	-	-	-	-	-	-	-
H2-IAd	1	604	618	15	Consensus (smm/nn)	TSNQVAVLYQDVNCT	31.50	31.50	-	-	-	-	TSNQVAVLY	4171.00	21.00	21.00	SNQVAVLYQ	3816.20	42.00	42.00	-	-	-	-	-	-	-	-
H2-IAd	1	510	524	15	Consensus (smm/nn)	VVVLSFELLHAPATV	31.50	31.50	-	-	-	-	LSFELLHAP	9457.00	46.00	46.00	VLSFELLHA	1122.00	17.00	17.00	-	-	-	-	-	-	-	-
H2-IEd	1	360	374	15	Consensus (smm/nn)	NCVADYSVLYNSASF	31.50	31.50	-	-	-	-	YSVLYNSAS	10611.00	29.00	29.00	NCVADYSVL	7011.90	34.00	34.00	-	-	-	-	-	-	-	-
H2-IEd	1	25	39	15	Consensus (smm/nn)	PPAYTNSFTRGVYYP	31.50	31.50	-	-	-	-	PPAYTNSFT	14379.00	39.00	39.00	AYTNSFTRG	4849.20	24.00	24.00	-	-	-	-	-	-	-	-
H2-IEd	1	371	385	15	Consensus (smm/nn)	SASFSTFKCYGVSPT	31.50	31.50	-	-	-	-	TFKCYGVSP	13575.00	37.00	37.00	ASFSTFKCY	5337.70	26.00	26.00	-	-	-	-	-	-	-	-
H2-IEd	1	144	158	15	Consensus (smm/nn)	YYHKNNKSWMESEFR	31.50	31.50	-	-	-	-	NKSWMESEF	18869.00	48.00	48.00	YYHKNNKSW	3168.80	15.00	15.00	-	-	-	-	-	-	-	-
H2-IAb	1	431	445	15	Consensus (smm/nn)	GCVIAWNSNNLDSKV	32.00	32.00	-	-	-	-	VIAWNSNNL	6649.00	39.00	39.00	IAWNSNNLD	4344.90	25.00	25.00	-	-	-	-	-	-	-	-
H2-IAb	1	72	86	15	Consensus (smm/nn)	GTNGTKRFDNPVLPF	32.00	32.00	-	-	-	-	KRFDNPVLP	6136.00	37.00	37.00	KRFDNPVLP	4976.00	27.00	27.00	-	-	-	-	-	-	-	-
H2-IAb	1	310	324	15	Consensus (smm/nn)	KGIYQTSNFRVQPTE	32.00	32.00	-	-	-	-	GIYQTSNFR	7476.00	43.00	43.00	YQTSNFRVQ	3495.00	21.00	21.00	-	-	-	-	-	-	-	-
H2-IAb	1	452	466	15	Consensus (smm/nn)	LYRLFRKSNLKPFER	32.00	32.00	-	-	-	-	FRKSNLKPF	4613.00	31.00	31.00	RLFRKSNLK	6654.60	33.00	33.00	-	-	-	-	-	-	-	-
H2-IAb	1	240	254	15	Consensus (smm/nn)	TLLALHRSYLTPGDS	32.00	32.00	-	-	-	-	LHRSYLTPG	4902.00	32.00	32.00	RSYLTPGDS	6461.40	32.00	32.00	-	-	-	-	-	-	-	-
H2-IAb	1	660	674	15	Consensus (smm/nn)	YECDIPIGAGICASY	32.00	32.00	-	-	-	-	PIGAGICAS	6296.00	38.00	38.00	YECDIPIGA	4632.30	26.00	26.00	-	-	-	-	-	-	-	-
H2-IAd	1	599	613	15	Consensus (smm/nn)	TPGTNTSNQVAVLYQ	32.00	32.00	-	-	-	-	TSNQVAVLY	4200.00	21.00	21.00	SNQVAVLYQ	4039.70	43.00	43.00	-	-	-	-	-	-	-	-
H2-IAd	1	511	525	15	Consensus (smm/nn)	VVLSFELLHAPATVC	32.00	32.00	-	-	-	-	SFELLHAPA	10687.00	50.00	50.00	VLSFELLHA	860.40	14.00	14.00	-	-	-	-	-	-	-	-
H2-IEd	1	487	501	15	Consensus (smm/nn)	NCYFPLQSYGFQPTN	32.00	32.00	-	-	-	-	CYFPLQSYG	20332.00	51.00	51.00	CYFPLQSYG	2699.40	13.00	13.00	-	-	-	-	-	-	-	-
H2-IEd	1	510	524	15	Consensus (smm/nn)	VVVLSFELLHAPATV	32.00	32.00	-	-	-	-	LSFELLHAP	9987.00	27.00	27.00	VVVLSFELL	7702.80	37.00	37.00	-	-	-	-	-	-	-	-
H2-IAd	1	63	77	15	Consensus (smm/nn)	TWFHAIHVSGTNGTK	32.40	32.40	-	-	-	-	FHAIHVSGT	13090.00	57.00	57.00	FHAIHVSGT	496.20	7.80	7.80	-	-	-	-	-	-	-	-
H2-IAb	1	118	132	15	Consensus (smm/nn)	LIVNNATNVVIKVCE	32.50	32.50	-	-	-	-	VNNATNVVI	5958.00	37.00	37.00	IVNNATNVV	5331.50	28.00	28.00	-	-	-	-	-	-	-	-
H2-IAb	1	542	556	15	Consensus (smm/nn)	NFNGLTGTGVLTESN	32.50	32.50	-	-	-	-	FNGLTGTGV	7869.00	44.00	44.00	NGLTGTGVL	3509.20	21.00	21.00	-	-	-	-	-	-	-	-
H2-IAb	1	33	47	15	Consensus (smm/nn)	TRGVYYPDKVFRSSV	32.50	32.50	-	-	-	-	YYPDKVFRS	6317.00	38.00	38.00	YYPDKVFRS	4893.00	27.00	27.00	-	-	-	-	-	-	-	-
H2-IAd	1	509	523	15	Consensus (smm/nn)	RVVVLSFELLHAPAT	32.50	32.50	-	-	-	-	SFELLHAPA	8107.00	40.00	40.00	VLSFELLHA	1847.70	25.00	25.00	-	-	-	-	-	-	-	-
H2-IEd	1	364	378	15	Consensus (smm/nn)	DYSVLYNSASFSTFK	32.50	32.50	-	-	-	-	SVLYNSASF	8844.00	24.00	24.00	VLYNSASFS	8533.10	41.00	41.00	-	-	-	-	-	-	-	-
H2-IEd	1	154	168	15	Consensus (smm/nn)	ESEFRVYSSANNCTF	32.50	32.50	-	-	-	-	EFRVYSSAN	15003.00	40.00	40.00	EFRVYSSAN	5185.00	25.00	25.00	-	-	-	-	-	-	-	-
H2-IEd	1	320	334	15	Consensus (smm/nn)	VQPTESIVRFPNITN	32.50	32.50	-	-	-	-	PTESIVRFP	11747.00	32.00	32.00	SIVRFPNIT	6781.70	33.00	33.00	-	-	-	-	-	-	-	-
H2-IEd	1	511	525	15	Consensus (smm/nn)	VVLSFELLHAPATVC	32.50	32.50	-	-	-	-	ELLHAPATV	11029.00	30.00	30.00	ELLHAPATV	7285.80	35.00	35.00	-	-	-	-	-	-	-	-
H2-IAb	1	168	182	15	Consensus (smm/nn)	FEYVSQPFLMDLEGK	33.00	33.00	-	-	-	-	FEYVSQPFL	6815.00	40.00	40.00	EYVSQPFLM	4763.10	26.00	26.00	-	-	-	-	-	-	-	-
H2-IAb	1	635	649	15	Consensus (smm/nn)	VYSTGSNVFQTRAGC	33.00	33.00	-	-	-	-	VYSTGSNVF	6015.00	37.00	37.00	VYSTGSNVF	5465.50	29.00	29.00	-	-	-	-	-	-	-	-
H2-IAd	1	218	232	15	Consensus (smm/nn)	QGFSALEPLVDLPIG	33.00	33.00	-	-	-	-	FSALEPLVD	8493.00	42.00	42.00	FSALEPLVD	1686.90	24.00	24.00	-	-	-	-	-	-	-	-
H2-IEd	1	312	326	15	Consensus (smm/nn)	IYQTSNFRVQPTESI	33.00	33.00	-	-	-	-	NFRVQPTES	22700.00	55.00	55.00	NFRVQPTES	2472.20	11.00	11.00	-	-	-	-	-	-	-	-
H2-IEd	1	242	256	15	Consensus (smm/nn)	LALHRSYLTPGDSSS	33.00	33.00	-	-	-	-	SYLTPGDSS	13747.00	37.00	37.00	ALHRSYLTP	5902.20	29.00	29.00	-	-	-	-	-	-	-	-
H2-IEd	1	370	384	15	Consensus (smm/nn)	NSASFSTFKCYGVSP	33.00	33.00	-	-	-	-	ASFSTFKCY	12828.00	35.00	35.00	ASFSTFKCY	6288.90	31.00	31.00	-	-	-	-	-	-	-	-
H2-IAb	1	520	534	15	Consensus (smm/nn)	APATVCGPKKSTNLV	33.50	33.50	-	-	-	-	ATVCGPKKS	2329.00	18.00	18.00	ATVCGPKKS	11763.20	49.00	49.00	-	-	-	-	-	-	-	-
H2-IAb	1	394	408	15	Consensus (smm/nn)	NVYADSFVIRGDEVR	33.50	33.50	-	-	-	-	NVYADSFVI	3950.00	28.00	28.00	NVYADSFVI	8555.00	39.00	39.00	-	-	-	-	-	-	-	-
H2-IAd	1	361	375	15	Consensus (smm/nn)	CVADYSVLYNSASFS	33.50	33.50	-	-	-	-	YSVLYNSAS	7909.00	39.00	39.00	DYSVLYNSA	2125.70	28.00	28.00	-	-	-	-	-	-	-	-
H2-IAd	1	639	653	15	Consensus (smm/nn)	GSNVFQTRAGCLIGA	33.50	33.50	-	-	-	-	VFQTRAGCL	8773.00	43.00	43.00	TRAGCLIGA	1740.20	24.00	24.00	-	-	-	-	-	-	-	-
H2-IAd	1	199	213	15	Consensus (smm/nn)	GYFKIYSKHTPINLV	33.50	33.50	-	-	-	-	YSKHTPINL	8774.00	43.00	43.00	YSKHTPINL	1753.80	24.00	24.00	-	-	-	-	-	-	-	-
H2-IAd	1	513	527	15	Consensus (smm/nn)	LSFELLHAPATVCGP	33.50	33.50	-	-	-	-	LHAPATVCG	10721.00	50.00	50.00	ELLHAPATV	1070.70	17.00	17.00	-	-	-	-	-	-	-	-
H2-IEd	1	231	245	15	Consensus (smm/nn)	IGINITRFQTLLALH	33.50	33.50	-	-	-	-	TRFQTLLAL	13210.00	36.00	36.00	NITRFQTLL	6181.50	31.00	31.00	-	-	-	-	-	-	-	-
H2-IEd	1	305	319	15	Consensus (smm/nn)	SFTVEKGIYQTSNFR	33.50	33.50	-	-	-	-	VEKGIYQTS	12679.00	35.00	35.00	SFTVEKGIY	6495.60	32.00	32.00	-	-	-	-	-	-	-	-
H2-IEd	1	259	273	15	Consensus (smm/nn)	TAGAAAYYVGYLQPR	33.50	33.50	-	-	-	-	AAYYVGYLQ	9231.00	25.00	25.00	AYYVGYLQP	8595.50	42.00	42.00	-	-	-	-	-	-	-	-
H2-IAb	1	497	511	15	Consensus (smm/nn)	FQPTNGVGYQPYRVV	34.00	34.00	-	-	-	-	GVGYQPYRV	4420.00	30.00	30.00	VGYQPYRVV	8175.20	38.00	38.00	-	-	-	-	-	-	-	-
H2-IAb	1	498	512	15	Consensus (smm/nn)	QPTNGVGYQPYRVVV	34.00	34.00	-	-	-	-	GVGYQPYRV	4149.00	28.00	28.00	VGYQPYRVV	8831.90	40.00	40.00	-	-	-	-	-	-	-	-
H2-IAd	1	406	420	15	Consensus (smm/nn)	EVRQIAPGQTGKIAD	34.00	34.00	-	-	-	-	VRQIAPGQT	7804.00	39.00	39.00	VRQIAPGQT	2234.10	29.00	29.00	-	-	-	-	-	-	-	-
H2-IAd	1	293	307	15	Consensus (smm/nn)	LDPLSETKCTLKSFT	34.00	34.00	-	-	-	-	LSETKCTLK	7909.00	39.00	39.00	SETKCTLKS	2199.70	29.00	29.00	-	-	-	-	-	-	-	-
H2-IAd	1	319	333	15	Consensus (smm/nn)	RVQPTESIVRFPNIT	34.00	34.00	-	-	-	-	QPTESIVRF	12459.00	55.00	55.00	VQPTESIVR	801.30	13.00	13.00	-	-	-	-	-	-	-	-
H2-IAd	1	514	528	15	Consensus (smm/nn)	SFELLHAPATVCGPK	34.00	34.00	-	-	-	-	LHAPATVCG	11804.00	53.00	53.00	LHAPATVCG	976.20	15.00	15.00	-	-	-	-	-	-	-	-
H2-IAd	1	19	33	15	Consensus (smm/nn)	TTRTQLPPAYTNSFT	34.00	34.00	-	-	-	-	TRTQLPPAY	10945.00	51.00	51.00	RTQLPPAYT	1142.00	17.00	17.00	-	-	-	-	-	-	-	-
H2-IEd	1	623	637	15	Consensus (smm/nn)	AIHADQLTPTWRVYS	34.00	34.00	-	-	-	-	QLTPTWRVY	22986.00	56.00	56.00	QLTPTWRVY	2667.90	12.00	12.00	-	-	-	-	-	-	-	-
H2-IEd	1	639	653	15	Consensus (smm/nn)	GSNVFQTRAGCLIGA	34.00	34.00	-	-	-	-	SNVFQTRAG	16780.00	44.00	44.00	NVFQTRAGC	4976.70	24.00	24.00	-	-	-	-	-	-	-	-
H2-IEd	1	317	331	15	Consensus (smm/nn)	NFRVQPTESIVRFPN	34.00	34.00	-	-	-	-	PTESIVRFP	19375.00	49.00	49.00	NFRVQPTES	3885.10	19.00	19.00	-	-	-	-	-	-	-	-
H2-IEd	1	640	654	15	Consensus (smm/nn)	SNVFQTRAGCLIGAE	34.00	34.00	-	-	-	-	SNVFQTRAG	17291.00	45.00	45.00	NVFQTRAGC	4704.00	23.00	23.00	-	-	-	-	-	-	-	-
H2-IEd	1	365	379	15	Consensus (smm/nn)	YSVLYNSASFSTFKC	34.00	34.00	-	-	-	-	NSASFSTFK	11390.00	31.00	31.00	VLYNSASFS	7621.00	37.00	37.00	-	-	-	-	-	-	-	-
H2-IAb	1	428	442	15	Consensus (smm/nn)	DFTGCVIAWNSNNLD	34.50	34.50	-	-	-	-	VIAWNSNNL	7008.00	41.00	41.00	IAWNSNNLD	5243.90	28.00	28.00	-	-	-	-	-	-	-	-
H2-IAb	1	140	154	15	Consensus (smm/nn)	FLGVYYHKNNKSWME	34.50	34.50	-	-	-	-	VYYHKNNKS	3861.00	27.00	27.00	VYYHKNNKS	9389.90	42.00	42.00	-	-	-	-	-	-	-	-
H2-IAb	1	429	443	15	Consensus (smm/nn)	FTGCVIAWNSNNLDS	34.50	34.50	-	-	-	-	VIAWNSNNL	7309.00	42.00	42.00	IAWNSNNLD	4945.80	27.00	27.00	-	-	-	-	-	-	-	-
H2-IAb	1	618	632	15	Consensus (smm/nn)	TEVPVAIHADQLTPT	34.50	34.50	-	-	-	-	TEVPVAIHA	5278.00	34.00	34.00	TEVPVAIHA	7111.70	35.00	35.00	-	-	-	-	-	-	-	-
H2-IAb	1	42	56	15	Consensus (smm/nn)	VFRSSVLHSTQDLFL	34.50	34.50	-	-	-	-	FRSSVLHST	10244.00	51.00	51.00	FRSSVLHST	2746.50	18.00	18.00	-	-	-	-	-	-	-	-
H2-IAd	1	13	27	15	Consensus (smm/nn)	SQCVNLTTRTQLPPA	34.50	34.50	-	-	-	-	NLTTRTQLP	6691.00	34.00	34.00	QCVNLTTRT	2889.30	35.00	35.00	-	-	-	-	-	-	-	-
H2-IAd	1	366	380	15	Consensus (smm/nn)	SVLYNSASFSTFKCY	34.50	34.50	-	-	-	-	LYNSASFST	12632.00	56.00	56.00	LYNSASFST	834.40	13.00	13.00	-	-	-	-	-	-	-	-
H2-IAd	1	630	644	15	Consensus (smm/nn)	TPTWRVYSTGSNVFQ	34.50	34.50	-	-	-	-	RVYSTGSNV	10856.00	51.00	51.00	WRVYSTGSN	1161.40	18.00	18.00	-	-	-	-	-	-	-	-
H2-IEd	1	169	183	15	Consensus (smm/nn)	EYVSQPFLMDLEGKQ	34.50	34.50	-	-	-	-	PFLMDLEGK	13513.00	37.00	37.00	EYVSQPFLM	6461.80	32.00	32.00	-	-	-	-	-	-	-	-
H2-IEd	1	168	182	15	Consensus (smm/nn)	FEYVSQPFLMDLEGK	34.50	34.50	-	-	-	-	SQPFLMDLE	15740.00	42.00	42.00	EYVSQPFLM	5469.80	27.00	27.00	-	-	-	-	-	-	-	-
H2-IEd	1	204	218	15	Consensus (smm/nn)	YSKHTPINLVRDLPQ	34.50	34.50	-	-	-	-	TPINLVRDL	10859.00	30.00	30.00	XYSKHTPIN	8087.60	39.00	39.00	-	-	-	-	-	-	-	-
H2-IAb	1	543	557	15	Consensus (smm/nn)	FNGLTGTGVLTESNK	35.00	35.00	-	-	-	-	FNGLTGTGV	8797.00	47.00	47.00	NGLTGTGVL	3996.10	23.00	23.00	-	-	-	-	-	-	-	-
H2-IAb	1	585	599	15	Consensus (smm/nn)	LDITPCSFGGVSVIT	35.00	35.00	-	-	-	-	CSFGGVSVI	5702.00	35.00	35.00	CSFGGVSVI	7329.90	35.00	35.00	-	-	-	-	-	-	-	-
H2-IAb	1	139	153	15	Consensus (smm/nn)	PFLGVYYHKNNKSWM	35.00	35.00	-	-	-	-	VYYHKNNKS	4107.00	28.00	28.00	VYYHKNNKS	9216.10	42.00	42.00	-	-	-	-	-	-	-	-
H2-IAb	1	453	467	15	Consensus (smm/nn)	YRLFRKSNLKPFERD	35.00	35.00	-	-	-	-	FRKSNLKPF	5074.00	33.00	33.00	RLFRKSNLK	7900.70	37.00	37.00	-	-	-	-	-	-	-	-
H2-IAd	1	314	328	15	Consensus (smm/nn)	QTSNFRVQPTESIVR	35.00	35.00	-	-	-	-	RVQPTESIV	11325.00	52.00	52.00	NFRVQPTES	1220.30	18.00	18.00	-	-	-	-	-	-	-	-
H2-IEd	1	163	177	15	Consensus (smm/nn)	ANNCTFEYVSQPFLM	35.00	35.00	-	-	-	-	TFEYVSQPF	16559.00	44.00	44.00	TFEYVSQPF	5402.90	26.00	26.00	-	-	-	-	-	-	-	-
H2-IEd	1	389	403	15	Consensus (smm/nn)	DLCFTNVYADSFVIR	35.00	35.00	-	-	-	-	FTNVYADSF	10650.00	29.00	29.00	CFTNVYADS	8441.20	41.00	41.00	-	-	-	-	-	-	-	-
H2-IEd	1	101	115	15	Consensus (smm/nn)	IRGWIFGTTLDSKTQ	35.00	35.00	-	-	-	-	IFGTTLDSK	8954.00	24.00	24.00	GWIFGTTLD	9706.40	46.00	46.00	-	-	-	-	-	-	-	-
H2-IEd	1	270	284	15	Consensus (smm/nn)	LQPRTFLLKYNENGT	35.00	35.00	-	-	-	-	PRTFLLKYN	14884.00	40.00	40.00	TFLLKYNEN	6151.00	30.00	30.00	-	-	-	-	-	-	-	-
H2-IEd	1	509	523	15	Consensus (smm/nn)	RVVVLSFELLHAPAT	35.00	35.00	-	-	-	-	VVLSFELLH	12404.00	34.00	34.00	VVVLSFELL	7454.10	36.00	36.00	-	-	-	-	-	-	-	-
H2-IEd	1	91	105	15	Consensus (smm/nn)	YFASTEKSNIIRGWI	35.00	35.00	-	-	-	-	STEKSNIIR	17691.00	46.00	46.00	YFASTEKSN	4921.80	24.00	24.00	-	-	-	-	-	-	-	-
H2-IAd	1	114	128	15	Consensus (smm/nn)	TQSLLIVNNATNVVI	35.50	35.50	-	-	-	-	QSLLIVNNA	9564.00	46.00	46.00	TQSLLIVNN	1787.60	25.00	25.00	-	-	-	-	-	-	-	-
H2-IEd	1	488	502	15	Consensus (smm/nn)	CYFPLQSYGFQPTNG	35.50	35.50	-	-	-	-	CYFPLQSYG	24581.00	58.00	58.00	CYFPLQSYG	2815.90	13.00	13.00	-	-	-	-	-	-	-	-
H2-IEd	1	164	178	15	Consensus (smm/nn)	NNCTFEYVSQPFLMD	35.50	35.50	-	-	-	-	TFEYVSQPF	19383.00	49.00	49.00	EYVSQPFLM	4434.50	22.00	22.00	-	-	-	-	-	-	-	-
H2-IEd	1	367	381	15	Consensus (smm/nn)	VLYNSASFSTFKCYG	35.50	35.50	-	-	-	-	ASFSTFKCY	13145.00	36.00	36.00	ASFSTFKCY	7150.70	35.00	35.00	-	-	-	-	-	-	-	-
H2-IAb	1	432	446	15	Consensus (smm/nn)	CVIAWNSNNLDSKVG	36.00	36.00	-	-	-	-	IAWNSNNLD	8444.00	46.00	46.00	IAWNSNNLD	4784.40	26.00	26.00	-	-	-	-	-	-	-	-
H2-IAb	1	138	152	15	Consensus (smm/nn)	DPFLGVYYHKNNKSW	36.00	36.00	-	-	-	-	VYYHKNNKS	4073.00	28.00	28.00	YYHKNNKSW	10109.10	44.00	44.00	-	-	-	-	-	-	-	-
H2-IAb	1	141	155	15	Consensus (smm/nn)	LGVYYHKNNKSWMES	36.00	36.00	-	-	-	-	VYYHKNNKS	3999.00	28.00	28.00	VYYHKNNKS	10127.40	44.00	44.00	-	-	-	-	-	-	-	-
H2-IAb	1	71	85	15	Consensus (smm/nn)	SGTNGTKRFDNPVLP	36.00	36.00	-	-	-	-	GTKRFDNPV	6958.00	40.00	40.00	KRFDNPVLP	6258.60	32.00	32.00	-	-	-	-	-	-	-	-
H2-IAb	1	505	519	15	Consensus (smm/nn)	YQPYRVVVLSFELLH	36.00	36.00	-	-	-	-	YQPYRVVVL	5496.00	34.00	34.00	YQPYRVVVL	7998.60	38.00	38.00	-	-	-	-	-	-	-	-
H2-IAd	1	298	312	15	Consensus (smm/nn)	ETKCTLKSFTVEKGI	36.00	36.00	-	-	-	-	KCTLKSFTV	14134.00	60.00	60.00	KCTLKSFTV	744.40	12.00	12.00	-	-	-	-	-	-	-	-
H2-IAd	1	107	121	15	Consensus (smm/nn)	GTTLDSKTQSLLIVN	36.00	36.00	-	-	-	-	DSKTQSLLI	4573.00	23.00	23.00	SKTQSLLIV	5058.90	49.00	49.00	-	-	-	-	-	-	-	-
H2-IEd	1	181	195	15	Consensus (smm/nn)	GKQGNFKNLREFVFK	36.00	36.00	-	-	-	-	GNFKNLREF	14140.00	38.00	38.00	NFKNLREFV	6923.20	34.00	34.00	-	-	-	-	-	-	-	-
H2-IEd	1	636	650	15	Consensus (smm/nn)	YSTGSNVFQTRAGCL	36.00	36.00	-	-	-	-	SNVFQTRAG	12866.00	35.00	35.00	NVFQTRAGC	7594.70	37.00	37.00	-	-	-	-	-	-	-	-
H2-IEd	1	28	42	15	Consensus (smm/nn)	YTNSFTRGVYYPDKV	36.00	36.00	-	-	-	-	NSFTRGVYY	15448.00	41.00	41.00	SFTRGVYYP	6192.50	31.00	31.00	-	-	-	-	-	-	-	-
H2-IAb	1	584	598	15	Consensus (smm/nn)	ILDITPCSFGGVSVI	36.50	36.50	-	-	-	-	PCSFGGVSV	5728.00	35.00	35.00	CSFGGVSVI	7979.30	38.00	38.00	-	-	-	-	-	-	-	-
H2-IAb	1	334	348	15	Consensus (smm/nn)	NLCPFGEVFNATRFA	36.50	36.50	-	-	-	-	GEVFNATRF	10893.00	53.00	53.00	EVFNATRFA	3221.30	20.00	20.00	-	-	-	-	-	-	-	-
H2-IAd	1	619	633	15	Consensus (smm/nn)	EVPVAIHADQLTPTW	36.50	36.50	-	-	-	-	VAIHADQLT	9591.00	46.00	46.00	PVAIHADQL	2041.90	27.00	27.00	-	-	-	-	-	-	-	-
H2-IAd	1	464	478	15	Consensus (smm/nn)	FERDISTEIYQAGST	36.50	36.50	-	-	-	-	DISTEIYQA	5450.00	28.00	28.00	DISTEIYQA	4308.20	45.00	45.00	-	-	-	-	-	-	-	-
H2-IAd	1	10	24	15	Consensus (smm/nn)	LVSSQCVNLTTRTQL	36.50	36.50	-	-	-	-	VSSQCVNLT	7580.00	38.00	38.00	QCVNLTTRT	2956.90	35.00	35.00	-	-	-	-	-	-	-	-
H2-IAd	1	149	163	15	Consensus (smm/nn)	NKSWMESEFRVYSSA	36.50	36.50	-	-	-	-	SWMESEFRV	6375.00	32.00	32.00	ESEFRVYSS	3697.50	41.00	41.00	-	-	-	-	-	-	-	-
H2-IEd	1	363	377	15	Consensus (smm/nn)	ADYSVLYNSASFSTF	36.50	36.50	-	-	-	-	SVLYNSASF	11003.00	30.00	30.00	VLYNSASFS	8834.60	43.00	43.00	-	-	-	-	-	-	-	-
H2-IEd	1	548	562	15	Consensus (smm/nn)	GTGVLTESNKKFLPF	36.50	36.50	-	-	-	-	GVLTESNKK	9147.00	25.00	25.00	VLTESNKKF	10125.90	48.00	48.00	-	-	-	-	-	-	-	-
H2-IEd	1	99	113	15	Consensus (smm/nn)	NIIRGWIFGTTLDSK	36.50	36.50	-	-	-	-	WIFGTTLDS	9444.00	26.00	26.00	GWIFGTTLD	9785.60	47.00	47.00	-	-	-	-	-	-	-	-
H2-IEd	1	102	116	15	Consensus (smm/nn)	RGWIFGTTLDSKTQS	36.50	36.50	-	-	-	-	WIFGTTLDS	8753.00	24.00	24.00	GWIFGTTLD	10322.40	49.00	49.00	-	-	-	-	-	-	-	-
H2-IAd	1	56	70	15	Consensus (smm/nn)	LPFFSNVTWFHAIHV	37.00	37.00	-	-	-	-	FSNVTWFHA	13011.00	57.00	57.00	VTWFHAIHV	1147.90	17.00	17.00	-	-	-	-	-	-	-	-
H2-IAd	1	345	359	15	Consensus (smm/nn)	TRFASVYAWNRKRIS	37.00	37.00	-	-	-	-	VYAWNRKRI	6816.00	35.00	35.00	FASVYAWNR	3472.60	39.00	39.00	-	-	-	-	-	-	-	-
H2-IEd	1	400	414	15	Consensus (smm/nn)	FVIRGDEVRQIAPGQ	37.00	37.00	-	-	-	-	IRGDEVRQI	23636.00	57.00	57.00	FVIRGDEVR	3629.70	17.00	17.00	-	-	-	-	-	-	-	-
H2-IEd	1	100	114	15	Consensus (smm/nn)	IIRGWIFGTTLDSKT	37.00	37.00	-	-	-	-	WIFGTTLDS	9238.00	25.00	25.00	GWIFGTTLD	10293.10	49.00	49.00	-	-	-	-	-	-	-	-
H2-IEd	1	206	220	15	Consensus (smm/nn)	KHTPINLVRDLPQGF	37.00	37.00	-	-	-	-	TPINLVRDL	10636.00	29.00	29.00	NLVRDLPQG	9441.50	45.00	45.00	-	-	-	-	-	-	-	-
H2-IEd	1	165	179	15	Consensus (smm/nn)	NCTFEYVSQPFLMDL	37.00	37.00	-	-	-	-	TFEYVSQPF	22509.00	55.00	55.00	EYVSQPFLM	4025.30	19.00	19.00	-	-	-	-	-	-	-	-
H2-IEd	1	321	335	15	Consensus (smm/nn)	QPTESIVRFPNITNL	37.00	37.00	-	-	-	-	IVRFPNITN	12133.00	33.00	33.00	SIVRFPNIT	8358.40	41.00	41.00	-	-	-	-	-	-	-	-
H2-IEd	1	555	569	15	Consensus (smm/nn)	SNKKFLPFQQFGRDI	37.00	37.00	-	-	-	-	FLPFQQFGR	13672.00	37.00	37.00	KFLPFQQFG	7528.00	37.00	37.00	-	-	-	-	-	-	-	-
H2-IEd	1	547	561	15	Consensus (smm/nn)	TGTGVLTESNKKFLP	37.00	37.00	-	-	-	-	GVLTESNKK	8399.00	23.00	23.00	VLTESNKKF	10780.30	51.00	51.00	-	-	-	-	-	-	-	-
H2-IEd	1	632	646	15	Consensus (smm/nn)	TWRVYSTGSNVFQTR	37.00	37.00	-	-	-	-	RVYSTGSNV	16122.00	43.00	43.00	RVYSTGSNV	6188.60	31.00	31.00	-	-	-	-	-	-	-	-
H2-IEd	1	362	376	15	Consensus (smm/nn)	VADYSVLYNSASFST	37.00	37.00	-	-	-	-	SVLYNSASF	11086.00	31.00	31.00	VLYNSASFS	8859.10	43.00	43.00	-	-	-	-	-	-	-	-
H2-IEd	1	83	97	15	Consensus (smm/nn)	VLPFNDGVYFASTEK	37.00	37.00	-	-	-	-	DGVYFASTE	5908.00	15.00	15.00	VLPFNDGVY	12893.50	59.00	59.00	-	-	-	-	-	-	-	-
H2-IAb	1	306	320	15	Consensus (smm/nn)	FTVEKGIYQTSNFRV	37.50	37.50	-	-	-	-	GIYQTSNFR	6048.00	37.00	37.00	GIYQTSNFR	8002.90	38.00	38.00	-	-	-	-	-	-	-	-
H2-IAb	1	667	681	15	Consensus (smm/nn)	GAGICASYQTQTNSP	37.50	37.50	-	-	-	-	ASYQTQTNS	4730.00	31.00	31.00	ASYQTQTNS	10090.60	44.00	44.00	-	-	-	-	-	-	-	-
H2-IAb	1	447	461	15	Consensus (smm/nn)	GNYNYLYRLFRKSNL	37.50	37.50	-	-	-	-	YLYRLFRKS	3242.00	24.00	24.00	YLYRLFRKS	12608.10	51.00	51.00	-	-	-	-	-	-	-	-
H2-IAb	1	598	612	15	Consensus (smm/nn)	ITPGTNTSNQVAVLY	37.50	37.50	-	-	-	-	ITPGTNTSN	5783.00	36.00	36.00	ITPGTNTSN	8541.80	39.00	39.00	-	-	-	-	-	-	-	-
H2-IAb	1	112	126	15	Consensus (smm/nn)	SKTQSLLIVNNATNV	37.50	37.50	-	-	-	-	SLLIVNNAT	4424.00	30.00	30.00	LIVNNATNV	10212.10	45.00	45.00	-	-	-	-	-	-	-	-
H2-IAb	1	610	624	15	Consensus (smm/nn)	VLYQDVNCTEVPVAI	37.50	37.50	-	-	-	-	VNCTEVPVA	5095.00	33.00	33.00	NCTEVPVAI	9476.60	42.00	42.00	-	-	-	-	-	-	-	-
H2-IAd	1	627	641	15	Consensus (smm/nn)	DQLTPTWRVYSTGSN	37.50	37.50	-	-	-	-	TPTWRVYST	13428.00	58.00	58.00	TPTWRVYST	1132.60	17.00	17.00	-	-	-	-	-	-	-	-
H2-IEd	1	166	180	15	Consensus (smm/nn)	CTFEYVSQPFLMDLE	37.50	37.50	-	-	-	-	TFEYVSQPF	23047.00	56.00	56.00	EYVSQPFLM	3900.00	19.00	19.00	-	-	-	-	-	-	-	-
H2-IEd	1	377	391	15	Consensus (smm/nn)	FKCYGVSPTKLNDLC	37.50	37.50	-	-	-	-	KCYGVSPTK	13819.00	38.00	38.00	YGVSPTKLN	7687.70	37.00	37.00	-	-	-	-	-	-	-	-
H2-IEd	1	669	683	15	Consensus (smm/nn)	GICASYQTQTNSPRR	37.50	37.50	-	-	-	-	YQTQTNSPR	17984.00	46.00	46.00	SYQTQTNSP	5865.80	29.00	29.00	-	-	-	-	-	-	-	-
H2-IEd	1	560	574	15	Consensus (smm/nn)	LPFQQFGRDIADTTD	37.50	37.50	-	-	-	-	QQFGRDIAD	11154.00	31.00	31.00	PFQQFGRDI	9315.30	44.00	44.00	-	-	-	-	-	-	-	-
H2-IEd	1	145	159	15	Consensus (smm/nn)	YHKNNKSWMESEFRV	37.50	37.50	-	-	-	-	NKSWMESEF	19896.00	50.00	50.00	SWMESEFRV	5076.70	25.00	25.00	-	-	-	-	-	-	-	-
H2-IAb	1	657	671	15	Consensus (smm/nn)	NNSYECDIPIGAGIC	38.00	38.00	-	-	-	-	YECDIPIGA	10032.00	51.00	51.00	YECDIPIGA	4396.20	25.00	25.00	-	-	-	-	-	-	-	-
H2-IAb	1	658	672	15	Consensus (smm/nn)	NSYECDIPIGAGICA	38.00	38.00	-	-	-	-	YECDIPIGA	10138.00	51.00	51.00	YECDIPIGA	4422.50	25.00	25.00	-	-	-	-	-	-	-	-
H2-IAd	1	251	265	15	Consensus (smm/nn)	PGDSSSGWTAGAAAY	38.00	38.00	-	-	-	-	SSGWTAGAA	3192.00	15.00	15.00	SSGWTAGAA	7595.20	61.00	61.00	-	-	-	-	-	-	-	-
H2-IAd	1	151	165	15	Consensus (smm/nn)	SWMESEFRVYSSANN	38.00	38.00	-	-	-	-	MESEFRVYS	11286.00	52.00	52.00	ESEFRVYSS	1747.30	24.00	24.00	-	-	-	-	-	-	-	-
H2-IEd	1	318	332	15	Consensus (smm/nn)	FRVQPTESIVRFPNI	38.00	38.00	-	-	-	-	PTESIVRFP	21172.00	53.00	53.00	RVQPTESIV	4682.50	23.00	23.00	-	-	-	-	-	-	-	-
H2-IAb	1	326	340	15	Consensus (smm/nn)	IVRFPNITNLCPFGE	38.50	38.50	-	-	-	-	VRFPNITNL	13482.00	59.00	59.00	VRFPNITNL	2700.30	18.00	18.00	-	-	-	-	-	-	-	-
H2-IAb	1	380	394	15	Consensus (smm/nn)	YGVSPTKLNDLCFTN	38.50	38.50	-	-	-	-	YGVSPTKLN	6319.00	38.00	38.00	YGVSPTKLN	8449.80	39.00	39.00	-	-	-	-	-	-	-	-
H2-IAd	1	631	645	15	Consensus (smm/nn)	PTWRVYSTGSNVFQT	38.50	38.50	-	-	-	-	VYSTGSNVF	12462.00	55.00	55.00	WRVYSTGSN	1558.10	22.00	22.00	-	-	-	-	-	-	-	-
H2-IAd	1	466	480	15	Consensus (smm/nn)	RDISTEIYQAGSTPC	38.50	38.50	-	-	-	-	ISTEIYQAG	10184.00	48.00	48.00	TEIYQAGST	2187.10	29.00	29.00	-	-	-	-	-	-	-	-
H2-IEd	1	461	475	15	Consensus (smm/nn)	LKPFERDISTEIYQA	38.50	38.50	-	-	-	-	PFERDISTE	21846.00	54.00	54.00	PFERDISTE	4742.00	23.00	23.00	-	-	-	-	-	-	-	-
H2-IEd	1	322	336	15	Consensus (smm/nn)	PTESIVRFPNITNLC	38.50	38.50	-	-	-	-	IVRFPNITN	13660.00	37.00	37.00	SIVRFPNIT	8174.20	40.00	40.00	-	-	-	-	-	-	-	-
H2-IEd	1	42	56	15	Consensus (smm/nn)	VFRSSVLHSTQDLFL	38.50	38.50	-	-	-	-	SVLHSTQDL	13993.00	38.00	38.00	VFRSSVLHS	8029.70	39.00	39.00	-	-	-	-	-	-	-	-
H2-IAb	1	496	510	15	Consensus (smm/nn)	GFQPTNGVGYQPYRV	39.00	39.00	-	-	-	-	FQPTNGVGY	6920.00	40.00	40.00	FQPTNGVGY	8223.00	38.00	38.00	-	-	-	-	-	-	-	-
H2-IEd	1	368	382	15	Consensus (smm/nn)	LYNSASFSTFKCYGV	39.00	39.00	-	-	-	-	ASFSTFKCY	13596.00	37.00	37.00	ASFSTFKCY	8400.80	41.00	41.00	-	-	-	-	-	-	-	-
H2-IEd	1	295	309	15	Consensus (smm/nn)	PLSETKCTLKSFTVE	39.00	39.00	-	-	-	-	ETKCTLKSF	14369.00	39.00	39.00	CTLKSFTVE	8136.90	39.00	39.00	-	-	-	-	-	-	-	-
H2-IAb	1	642	656	15	Consensus (smm/nn)	VFQTRAGCLIGAEHV	39.50	39.50	-	-	-	-	RAGCLIGAE	12534.00	57.00	57.00	FQTRAGCLI	3582.40	22.00	22.00	-	-	-	-	-	-	-	-
H2-IAd	1	243	257	15	Consensus (smm/nn)	ALHRSYLTPGDSSSG	39.50	39.50	-	-	-	-	RSYLTPGDS	7609.00	38.00	38.00	RSYLTPGDS	3774.50	41.00	41.00	-	-	-	-	-	-	-	-
H2-IAd	1	301	315	15	Consensus (smm/nn)	CTLKSFTVEKGIYQT	39.50	39.50	-	-	-	-	LKSFTVEKG	14953.00	62.00	62.00	FTVEKGIYQ	1122.50	17.00	17.00	-	-	-	-	-	-	-	-
H2-IAd	1	300	314	15	Consensus (smm/nn)	KCTLKSFTVEKGIYQ	39.50	39.50	-	-	-	-	LKSFTVEKG	16641.00	65.00	65.00	KCTLKSFTV	869.60	14.00	14.00	-	-	-	-	-	-	-	-
H2-IAd	1	150	164	15	Consensus (smm/nn)	KSWMESEFRVYSSAN	39.50	39.50	-	-	-	-	SWMESEFRV	8412.00	41.00	41.00	ESEFRVYSS	3301.80	38.00	38.00	-	-	-	-	-	-	-	-
H2-IAd	1	34	48	15	Consensus (smm/nn)	RGVYYPDKVFRSSVL	39.50	39.50	-	-	-	-	YYPDKVFRS	10873.00	51.00	51.00	YYPDKVFRS	2113.40	28.00	28.00	-	-	-	-	-	-	-	-
H2-IAd	1	42	56	15	Consensus (smm/nn)	VFRSSVLHSTQDLFL	39.50	39.50	-	-	-	-	VLHSTQDLF	8435.00	42.00	42.00	VFRSSVLHS	3187.80	37.00	37.00	-	-	-	-	-	-	-	-
H2-IAd	1	204	218	15	Consensus (smm/nn)	YSKHTPINLVRDLPQ	39.50	39.50	-	-	-	-	HTPINLVRD	12085.00	54.00	54.00	YSKHTPINL	1782.80	25.00	25.00	-	-	-	-	-	-	-	-
H2-IEd	1	103	117	15	Consensus (smm/nn)	GWIFGTTLDSKTQSL	39.50	39.50	-	-	-	-	IFGTTLDSK	10688.00	29.00	29.00	GWIFGTTLD	10625.90	50.00	50.00	-	-	-	-	-	-	-	-
H2-IEd	1	26	40	15	Consensus (smm/nn)	PAYTNSFTRGVYYPD	39.50	39.50	-	-	-	-	PAYTNSFTR	22248.00	55.00	55.00	AYTNSFTRG	4993.20	24.00	24.00	-	-	-	-	-	-	-	-
H2-IAb	1	617	631	15	Consensus (smm/nn)	CTEVPVAIHADQLTP	40.00	40.00	-	-	-	-	EVPVAIHAD	9373.00	49.00	49.00	TEVPVAIHA	6081.30	31.00	31.00	-	-	-	-	-	-	-	-
H2-IAb	1	661	675	15	Consensus (smm/nn)	ECDIPIGAGICASYQ	40.00	40.00	-	-	-	-	PIGAGICAS	6931.00	40.00	40.00	PIGAGICAS	8779.30	40.00	40.00	-	-	-	-	-	-	-	-
H2-IAb	1	137	151	15	Consensus (smm/nn)	NDPFLGVYYHKNNKS	40.00	40.00	-	-	-	-	FLGVYYHKN	4321.00	29.00	29.00	VYYHKNNKS	12635.70	51.00	51.00	-	-	-	-	-	-	-	-
H2-IAb	1	454	468	15	Consensus (smm/nn)	RLFRKSNLKPFERDI	40.00	40.00	-	-	-	-	FRKSNLKPF	5560.00	35.00	35.00	RLFRKSNLK	10418.80	45.00	45.00	-	-	-	-	-	-	-	-
H2-IAb	1	259	273	15	Consensus (smm/nn)	TAGAAAYYVGYLQPR	40.00	40.00	-	-	-	-	TAGAAAYYV	6930.00	40.00	40.00	YYVGYLQPR	8632.00	40.00	40.00	-	-	-	-	-	-	-	-
H2-IAb	1	369	383	15	Consensus (smm/nn)	YNSASFSTFKCYGVS	40.00	40.00	-	-	-	-	YNSASFSTF	7919.00	44.00	44.00	ASFSTFKCY	7383.30	36.00	36.00	-	-	-	-	-	-	-	-
H2-IAd	1	671	685	15	Consensus (smm/nn)	CASYQTQTNSPRRAR	40.00	40.00	-	-	-	-	YQTQTNSPR	5103.00	26.00	26.00	TQTNSPRRA	5976.20	54.00	54.00	-	-	-	-	-	-	-	-
H2-IEd	1	546	560	15	Consensus (smm/nn)	LTGTGVLTESNKKFL	40.00	40.00	-	-	-	-	GVLTESNKK	8225.00	22.00	22.00	GVLTESNKK	12520.00	58.00	58.00	-	-	-	-	-	-	-	-
H2-IEd	1	167	181	15	Consensus (smm/nn)	TFEYVSQPFLMDLEG	40.00	40.00	-	-	-	-	SQPFLMDLE	24252.00	58.00	58.00	EYVSQPFLM	4424.50	22.00	22.00	-	-	-	-	-	-	-	-
H2-IEd	1	430	444	15	Consensus (smm/nn)	TGCVIAWNSNNLDSK	40.00	40.00	-	-	-	-	VIAWNSNNL	14348.00	39.00	39.00	CVIAWNSNN	8530.30	41.00	41.00	-	-	-	-	-	-	-	-
H2-IAb	1	643	657	15	Consensus (smm/nn)	FQTRAGCLIGAEHVN	40.50	40.50	-	-	-	-	GCLIGAEHV	11483.00	54.00	54.00	FQTRAGCLI	4888.80	27.00	27.00	-	-	-	-	-	-	-	-
H2-IAb	1	278	292	15	Consensus (smm/nn)	KYNENGTITDAVDCA	40.50	40.50	-	-	-	-	YNENGTITD	10466.00	51.00	51.00	YNENGTITD	5914.50	30.00	30.00	-	-	-	-	-	-	-	-
H2-IAb	1	5	19	15	Consensus (smm/nn)	LVLLPLVSSQCVNLT	40.50	40.50	-	-	-	-	PLVSSQCVN	10774.00	52.00	52.00	LPLVSSQCV	5627.00	29.00	29.00	-	-	-	-	-	-	-	-
H2-IAb	1	408	422	15	Consensus (smm/nn)	RQIAPGQTGKIADYN	40.50	40.50	-	-	-	-	IAPGQTGKI	4226.00	29.00	29.00	APGQTGKIA	12844.40	52.00	52.00	-	-	-	-	-	-	-	-
H2-IAb	1	656	670	15	Consensus (smm/nn)	VNNSYECDIPIGAGI	40.50	40.50	-	-	-	-	YECDIPIGA	11684.00	55.00	55.00	YECDIPIGA	4608.30	26.00	26.00	-	-	-	-	-	-	-	-
H2-IAd	1	515	529	15	Consensus (smm/nn)	FELLHAPATVCGPKK	40.50	40.50	-	-	-	-	LHAPATVCG	15438.00	63.00	63.00	LHAPATVCG	1201.80	18.00	18.00	-	-	-	-	-	-	-	-
H2-IAd	1	115	129	15	Consensus (smm/nn)	QSLLIVNNATNVVIK	40.50	40.50	-	-	-	-	QSLLIVNNA	9734.00	47.00	47.00	QSLLIVNNA	2751.10	34.00	34.00	-	-	-	-	-	-	-	-
H2-IAd	1	256	270	15	Consensus (smm/nn)	SGWTAGAAAYYVGYL	40.50	40.50	-	-	-	-	TAGAAAYYV	12541.00	56.00	56.00	TAGAAAYYV	1821.10	25.00	25.00	-	-	-	-	-	-	-	-
H2-IAb	1	655	669	15	Consensus (smm/nn)	HVNNSYECDIPIGAG	41.00	41.00	-	-	-	-	YECDIPIGA	11899.00	55.00	55.00	YECDIPIGA	4952.40	27.00	27.00	-	-	-	-	-	-	-	-
H2-IAb	1	640	654	15	Consensus (smm/nn)	SNVFQTRAGCLIGAE	41.00	41.00	-	-	-	-	VFQTRAGCL	15657.00	63.00	63.00	FQTRAGCLI	3054.20	19.00	19.00	-	-	-	-	-	-	-	-
H2-IAb	1	204	218	15	Consensus (smm/nn)	YSKHTPINLVRDLPQ	41.00	41.00	-	-	-	-	YSKHTPINL	8179.00	45.00	45.00	YSKHTPINL	7847.50	37.00	37.00	-	-	-	-	-	-	-	-
H2-IAd	1	632	646	15	Consensus (smm/nn)	TWRVYSTGSNVFQTR	41.00	41.00	-	-	-	-	RVYSTGSNV	13456.00	58.00	58.00	WRVYSTGSN	1735.90	24.00	24.00	-	-	-	-	-	-	-	-
H2-IAd	1	350	364	15	Consensus (smm/nn)	VYAWNRKRISNCVAD	41.00	41.00	-	-	-	-	RKRISNCVA	3747.00	18.00	18.00	VYAWNRKRI	8429.20	64.00	64.00	-	-	-	-	-	-	-	-
H2-IEd	1	431	445	15	Consensus (smm/nn)	GCVIAWNSNNLDSKV	41.00	41.00	-	-	-	-	WNSNNLDSK	15805.00	42.00	42.00	CVIAWNSNN	8348.10	40.00	40.00	-	-	-	-	-	-	-	-
H2-IEd	1	319	333	15	Consensus (smm/nn)	RVQPTESIVRFPNIT	41.00	41.00	-	-	-	-	PTESIVRFP	18745.00	48.00	48.00	RVQPTESIV	6986.70	34.00	34.00	-	-	-	-	-	-	-	-
H2-IAb	1	654	668	15	Consensus (smm/nn)	EHVNNSYECDIPIGA	41.50	41.50	-	-	-	-	NSYECDIPI	12145.00	56.00	56.00	YECDIPIGA	5019.30	27.00	27.00	-	-	-	-	-	-	-	-
H2-IAb	1	622	636	15	Consensus (smm/nn)	VAIHADQLTPTWRVY	41.50	41.50	-	-	-	-	IHADQLTPT	6324.00	38.00	38.00	IHADQLTPT	10457.20	45.00	45.00	-	-	-	-	-	-	-	-
H2-IAd	1	598	612	15	Consensus (smm/nn)	ITPGTNTSNQVAVLY	41.50	41.50	-	-	-	-	NTSNQVAVL	4206.00	21.00	21.00	TNTSNQVAV	7940.80	62.00	62.00	-	-	-	-	-	-	-	-
H2-IAd	1	299	313	15	Consensus (smm/nn)	TKCTLKSFTVEKGIY	41.50	41.50	-	-	-	-	LKSFTVEKG	17592.00	67.00	67.00	KCTLKSFTV	1010.60	16.00	16.00	-	-	-	-	-	-	-	-
H2-IAd	1	645	659	15	Consensus (smm/nn)	TRAGCLIGAEHVNNS	41.50	41.50	-	-	-	-	TRAGCLIGA	14577.00	61.00	61.00	TRAGCLIGA	1555.30	22.00	22.00	-	-	-	-	-	-	-	-
H2-IEd	1	561	575	15	Consensus (smm/nn)	PFQQFGRDIADTTDA	41.50	41.50	-	-	-	-	QQFGRDIAD	12158.00	33.00	33.00	QFGRDIADT	10569.20	50.00	50.00	-	-	-	-	-	-	-	-
H2-IEd	1	50	64	15	Consensus (smm/nn)	STQDLFLPFFSNVTW	41.50	41.50	-	-	-	-	LFLPFFSNV	16792.00	44.00	44.00	LFLPFFSNV	7989.80	39.00	39.00	-	-	-	-	-	-	-	-
H2-IEd	1	369	383	15	Consensus (smm/nn)	YNSASFSTFKCYGVS	41.50	41.50	-	-	-	-	ASFSTFKCY	17488.00	45.00	45.00	ASFSTFKCY	7707.10	38.00	38.00	-	-	-	-	-	-	-	-
H2-IAb	1	662	676	15	Consensus (smm/nn)	CDIPIGAGICASYQT	42.00	42.00	-	-	-	-	PIGAGICAS	8287.00	45.00	45.00	PIGAGICAS	8383.80	39.00	39.00	-	-	-	-	-	-	-	-
H2-IAb	1	403	417	15	Consensus (smm/nn)	RGDEVRQIAPGQTGK	42.00	42.00	-	-	-	-	VRQIAPGQT	8070.00	45.00	45.00	VRQIAPGQT	8487.10	39.00	39.00	-	-	-	-	-	-	-	-
H2-IAd	1	166	180	15	Consensus (smm/nn)	CTFEYVSQPFLMDLE	42.00	42.00	-	-	-	-	EYVSQPFLM	9338.00	45.00	45.00	EYVSQPFLM	3442.70	39.00	39.00	-	-	-	-	-	-	-	-
H2-IAd	1	148	162	15	Consensus (smm/nn)	NNKSWMESEFRVYSS	42.00	42.00	-	-	-	-	SWMESEFRV	5713.00	29.00	29.00	SWMESEFRV	6302.20	55.00	55.00	-	-	-	-	-	-	-	-
H2-IAd	1	644	658	15	Consensus (smm/nn)	QTRAGCLIGAEHVNN	42.00	42.00	-	-	-	-	TRAGCLIGA	16862.00	66.00	66.00	TRAGCLIGA	1220.40	18.00	18.00	-	-	-	-	-	-	-	-
H2-IAd	1	349	363	15	Consensus (smm/nn)	SVYAWNRKRISNCVA	42.00	42.00	-	-	-	-	NRKRISNCV	4298.00	21.00	21.00	VYAWNRKRI	8125.90	63.00	63.00	-	-	-	-	-	-	-	-
H2-IAd	1	11	25	15	Consensus (smm/nn)	VSSQCVNLTTRTQLP	42.00	42.00	-	-	-	-	VSSQCVNLT	7884.00	39.00	39.00	QCVNLTTRT	4310.30	45.00	45.00	-	-	-	-	-	-	-	-
H2-IEd	1	516	530	15	Consensus (smm/nn)	ELLHAPATVCGPKKS	42.00	42.00	-	-	-	-	APATVCGPK	10130.00	28.00	28.00	ELLHAPATV	12175.90	56.00	56.00	-	-	-	-	-	-	-	-
H2-IEd	1	527	541	15	Consensus (smm/nn)	PKKSTNLVKNKCVNF	42.00	42.00	-	-	-	-	KSTNLVKNK	15445.00	41.00	41.00	NLVKNKCVN	8866.30	43.00	43.00	-	-	-	-	-	-	-	-
H2-IEd	1	271	285	15	Consensus (smm/nn)	QPRTFLLKYNENGTI	42.00	42.00	-	-	-	-	FLLKYNENG	18870.00	48.00	48.00	TFLLKYNEN	7340.90	36.00	36.00	-	-	-	-	-	-	-	-
H2-IEd	1	21	35	15	Consensus (smm/nn)	RTQLPPAYTNSFTRG	42.00	42.00	-	-	-	-	PPAYTNSFT	11945.00	33.00	33.00	QLPPAYTNS	10857.30	51.00	51.00	-	-	-	-	-	-	-	-
H2-IEd	1	359	373	15	Consensus (smm/nn)	SNCVADYSVLYNSAS	42.00	42.00	-	-	-	-	CVADYSVLY	15571.00	41.00	41.00	NCVADYSVL	8826.50	43.00	43.00	-	-	-	-	-	-	-	-
H2-IEd	1	622	636	15	Consensus (smm/nn)	VAIHADQLTPTWRVY	42.00	42.00	-	-	-	-	ADQLTPTWR	20766.00	52.00	52.00	QLTPTWRVY	6409.50	32.00	32.00	-	-	-	-	-	-	-	-
H2-IAb	1	97	111	15	Consensus (smm/nn)	KSNIIRGWIFGTTLD	42.50	42.50	-	-	-	-	RGWIFGTTL	6892.00	40.00	40.00	RGWIFGTTL	10266.60	45.00	45.00	-	-	-	-	-	-	-	-
H2-IAb	1	611	625	15	Consensus (smm/nn)	LYQDVNCTEVPVAIH	42.50	42.50	-	-	-	-	VNCTEVPVA	7073.00	41.00	41.00	NCTEVPVAI	9963.90	44.00	44.00	-	-	-	-	-	-	-	-
H2-IAd	1	264	278	15	Consensus (smm/nn)	AYYVGYLQPRTFLLK	42.50	42.50	-	-	-	-	YLQPRTFLL	9782.00	47.00	47.00	AYYVGYLQP	3304.30	38.00	38.00	-	-	-	-	-	-	-	-
H2-IAd	1	219	233	15	Consensus (smm/nn)	GFSALEPLVDLPIGI	42.50	42.50	-	-	-	-	FSALEPLVD	13946.00	59.00	59.00	FSALEPLVD	1917.60	26.00	26.00	-	-	-	-	-	-	-	-
H2-IAd	1	407	421	15	Consensus (smm/nn)	VRQIAPGQTGKIADY	42.50	42.50	-	-	-	-	VRQIAPGQT	8364.00	41.00	41.00	VRQIAPGQT	4126.50	44.00	44.00	-	-	-	-	-	-	-	-
H2-IEd	1	462	476	15	Consensus (smm/nn)	KPFERDISTEIYQAG	42.50	42.50	-	-	-	-	KPFERDIST	26843.00	61.00	61.00	PFERDISTE	4922.50	24.00	24.00	-	-	-	-	-	-	-	-
H2-IEd	1	229	243	15	Consensus (smm/nn)	LPIGINITRFQTLLA	42.50	42.50	-	-	-	-	LPIGINITR	16711.00	44.00	44.00	NITRFQTLL	8375.20	41.00	41.00	-	-	-	-	-	-	-	-
H2-IEd	1	323	337	15	Consensus (smm/nn)	TESIVRFPNITNLCP	42.50	42.50	-	-	-	-	IVRFPNITN	15664.00	42.00	42.00	SIVRFPNIT	8970.50	43.00	43.00	-	-	-	-	-	-	-	-
H2-IAb	1	67	81	15	Consensus (smm/nn)	AIHVSGTNGTKRFDN	43.00	43.00	-	-	-	-	IHVSGTNGT	11623.00	55.00	55.00	IHVSGTNGT	6017.20	31.00	31.00	-	-	-	-	-	-	-	-
H2-IAb	1	663	677	15	Consensus (smm/nn)	DIPIGAGICASYQTQ	43.00	43.00	-	-	-	-	PIGAGICAS	8594.00	46.00	46.00	PIGAGICAS	8857.70	40.00	40.00	-	-	-	-	-	-	-	-
H2-IAb	1	96	110	15	Consensus (smm/nn)	EKSNIIRGWIFGTTL	43.00	43.00	-	-	-	-	SNIIRGWIF	6432.00	38.00	38.00	RGWIFGTTL	11288.00	48.00	48.00	-	-	-	-	-	-	-	-
H2-IAb	1	465	479	15	Consensus (smm/nn)	ERDISTEIYQAGSTP	43.00	43.00	-	-	-	-	TEIYQAGST	7308.00	42.00	42.00	EIYQAGSTP	10073.90	44.00	44.00	-	-	-	-	-	-	-	-
H2-IAb	1	639	653	15	Consensus (smm/nn)	GSNVFQTRAGCLIGA	43.00	43.00	-	-	-	-	VFQTRAGCL	17763.00	66.00	66.00	FQTRAGCLI	3213.70	20.00	20.00	-	-	-	-	-	-	-	-
H2-IAb	1	195	209	15	Consensus (smm/nn)	KNIDGYFKIYSKHTP	43.00	43.00	-	-	-	-	YFKIYSKHT	5686.00	35.00	35.00	YFKIYSKHT	12580.90	51.00	51.00	-	-	-	-	-	-	-	-
H2-IAb	1	544	558	15	Consensus (smm/nn)	NGLTGTGVLTESNKK	43.00	43.00	-	-	-	-	LTGTGVLTE	12527.00	57.00	57.00	NGLTGTGVL	5605.70	29.00	29.00	-	-	-	-	-	-	-	-
H2-IAb	1	521	535	15	Consensus (smm/nn)	PATVCGPKKSTNLVK	43.00	43.00	-	-	-	-	ATVCGPKKS	5076.00	33.00	33.00	ATVCGPKKS	13033.00	53.00	53.00	-	-	-	-	-	-	-	-
H2-IAb	1	621	635	15	Consensus (smm/nn)	PVAIHADQLTPTWRV	43.00	43.00	-	-	-	-	IHADQLTPT	6210.00	38.00	38.00	IHADQLTPT	11460.00	48.00	48.00	-	-	-	-	-	-	-	-
H2-IAb	1	162	176	15	Consensus (smm/nn)	SANNCTFEYVSQPFL	43.00	43.00	-	-	-	-	TFEYVSQPF	5153.00	33.00	33.00	FEYVSQPFL	13343.20	53.00	53.00	-	-	-	-	-	-	-	-
H2-IAd	1	575	589	15	Consensus (smm/nn)	AVRDPQTLEILDITP	43.00	43.00	-	-	-	-	RDPQTLEIL	10808.00	51.00	51.00	PQTLEILDI	2985.80	35.00	35.00	-	-	-	-	-	-	-	-
H2-IAd	1	359	373	15	Consensus (smm/nn)	SNCVADYSVLYNSAS	43.00	43.00	-	-	-	-	CVADYSVLY	7651.00	38.00	38.00	VADYSVLYN	4807.50	48.00	48.00	-	-	-	-	-	-	-	-
H2-IAd	1	265	279	15	Consensus (smm/nn)	YYVGYLQPRTFLLKY	43.00	43.00	-	-	-	-	YLQPRTFLL	10225.00	48.00	48.00	LQPRTFLLK	3273.30	38.00	38.00	-	-	-	-	-	-	-	-
H2-IEd	1	133	147	15	Consensus (smm/nn)	FQFCNDPFLGVYYHK	43.00	43.00	-	-	-	-	DPFLGVYYH	18807.00	48.00	48.00	QFCNDPFLG	7770.30	38.00	38.00	-	-	-	-	-	-	-	-
H2-IEd	1	482	496	15	Consensus (smm/nn)	GVEGFNCYFPLQSYG	43.00	43.00	-	-	-	-	NCYFPLQSY	14789.00	40.00	40.00	GFNCYFPLQ	9569.50	46.00	46.00	-	-	-	-	-	-	-	-
H2-IEd	1	417	431	15	Consensus (smm/nn)	KIADYNYKLPDDFTG	43.00	43.00	-	-	-	-	YNYKLPDDF	17002.00	44.00	44.00	DYNYKLPDD	8744.70	42.00	42.00	-	-	-	-	-	-	-	-
H2-IEd	1	134	148	15	Consensus (smm/nn)	QFCNDPFLGVYYHKN	43.00	43.00	-	-	-	-	PFLGVYYHK	16389.00	43.00	43.00	PFLGVYYHK	9051.70	43.00	43.00	-	-	-	-	-	-	-	-
H2-IEd	1	549	563	15	Consensus (smm/nn)	TGVLTESNKKFLPFQ	43.00	43.00	-	-	-	-	GVLTESNKK	15644.00	42.00	42.00	VLTESNKKF	9295.20	44.00	44.00	-	-	-	-	-	-	-	-
H2-IAb	1	103	117	15	Consensus (smm/nn)	GWIFGTTLDSKTQSL	43.50	43.50	-	-	-	-	WIFGTTLDS	15539.00	62.00	62.00	WIFGTTLDS	4392.00	25.00	25.00	-	-	-	-	-	-	-	-
H2-IAb	1	305	319	15	Consensus (smm/nn)	SFTVEKGIYQTSNFR	43.50	43.50	-	-	-	-	EKGIYQTSN	6416.00	38.00	38.00	GIYQTSNFR	11832.80	49.00	49.00	-	-	-	-	-	-	-	-
H2-IAb	1	433	447	15	Consensus (smm/nn)	VIAWNSNNLDSKVGG	43.50	43.50	-	-	-	-	WNSNNLDSK	12415.00	57.00	57.00	IAWNSNNLD	5825.60	30.00	30.00	-	-	-	-	-	-	-	-
H2-IAd	1	626	640	15	Consensus (smm/nn)	ADQLTPTWRVYSTGS	43.50	43.50	-	-	-	-	TPTWRVYST	14788.00	61.00	61.00	TPTWRVYST	1907.50	26.00	26.00	-	-	-	-	-	-	-	-
H2-IAd	1	352	366	15	Consensus (smm/nn)	AWNRKRISNCVADYS	43.50	43.50	-	-	-	-	NRKRISNCV	3707.00	18.00	18.00	RKRISNCVA	10107.90	69.00	69.00	-	-	-	-	-	-	-	-
H2-IAd	1	467	481	15	Consensus (smm/nn)	DISTEIYQAGSTPCN	43.50	43.50	-	-	-	-	DISTEIYQA	13737.00	59.00	59.00	TEIYQAGST	2067.60	28.00	28.00	-	-	-	-	-	-	-	-
H2-IAd	1	106	120	15	Consensus (smm/nn)	FGTTLDSKTQSLLIV	43.50	43.50	-	-	-	-	DSKTQSLLI	4505.00	23.00	23.00	DSKTQSLLI	8385.30	64.00	64.00	-	-	-	-	-	-	-	-
H2-IAd	1	658	672	15	Consensus (smm/nn)	NSYECDIPIGAGICA	43.50	43.50	-	-	-	-	YECDIPIGA	15407.00	63.00	63.00	YECDIPIGA	1666.40	24.00	24.00	-	-	-	-	-	-	-	-
H2-IEd	1	514	528	15	Consensus (smm/nn)	SFELLHAPATVCGPK	43.50	43.50	-	-	-	-	ELLHAPATV	12266.00	34.00	34.00	ELLHAPATV	11403.50	53.00	53.00	-	-	-	-	-	-	-	-
H2-IAb	1	609	623	15	Consensus (smm/nn)	AVLYQDVNCTEVPVA	44.00	44.00	-	-	-	-	YQDVNCTEV	6507.00	39.00	39.00	VLYQDVNCT	11842.70	49.00	49.00	-	-	-	-	-	-	-	-
H2-IAb	1	619	633	15	Consensus (smm/nn)	EVPVAIHADQLTPTW	44.00	44.00	-	-	-	-	IHADQLTPT	6028.00	37.00	37.00	IHADQLTPT	12312.50	51.00	51.00	-	-	-	-	-	-	-	-
H2-IAb	1	666	680	15	Consensus (smm/nn)	IGAGICASYQTQTNS	44.00	44.00	-	-	-	-	CASYQTQTN	5601.00	35.00	35.00	ASYQTQTNS	13083.10	53.00	53.00	-	-	-	-	-	-	-	-
H2-IAb	1	638	652	15	Consensus (smm/nn)	TGSNVFQTRAGCLIG	44.00	44.00	-	-	-	-	SNVFQTRAG	12594.00	57.00	57.00	FQTRAGCLI	6085.60	31.00	31.00	-	-	-	-	-	-	-	-
H2-IAb	1	620	634	15	Consensus (smm/nn)	VPVAIHADQLTPTWR	44.00	44.00	-	-	-	-	IHADQLTPT	6285.00	38.00	38.00	IHADQLTPT	12161.10	50.00	50.00	-	-	-	-	-	-	-	-
H2-IAd	1	167	181	15	Consensus (smm/nn)	TFEYVSQPFLMDLEG	44.00	44.00	-	-	-	-	EYVSQPFLM	9927.00	47.00	47.00	EYVSQPFLM	3688.90	41.00	41.00	-	-	-	-	-	-	-	-
H2-IAd	1	250	264	15	Consensus (smm/nn)	TPGDSSSGWTAGAAA	44.00	44.00	-	-	-	-	SSGWTAGAA	3641.00	17.00	17.00	SSGWTAGAA	10569.30	71.00	71.00	-	-	-	-	-	-	-	-
H2-IAd	1	351	365	15	Consensus (smm/nn)	YAWNRKRISNCVADY	44.00	44.00	-	-	-	-	RKRISNCVA	3808.00	19.00	19.00	RKRISNCVA	9968.50	69.00	69.00	-	-	-	-	-	-	-	-
H2-IEd	1	155	169	15	Consensus (smm/nn)	SEFRVYSSANNCTFE	44.00	44.00	-	-	-	-	EFRVYSSAN	27378.00	62.00	62.00	EFRVYSSAN	5340.00	26.00	26.00	-	-	-	-	-	-	-	-
H2-IEd	1	170	184	15	Consensus (smm/nn)	YVSQPFLMDLEGKQG	44.00	44.00	-	-	-	-	PFLMDLEGK	15099.00	40.00	40.00	PFLMDLEGK	10109.20	48.00	48.00	-	-	-	-	-	-	-	-
H2-IAb	1	522	536	15	Consensus (smm/nn)	ATVCGPKKSTNLVKN	44.50	44.50	-	-	-	-	ATVCGPKKS	4786.00	31.00	31.00	ATVCGPKKS	15277.00	58.00	58.00	-	-	-	-	-	-	-	-
H2-IAb	1	43	57	15	Consensus (smm/nn)	FRSSVLHSTQDLFLP	44.50	44.50	-	-	-	-	FRSSVLHST	11275.00	54.00	54.00	FRSSVLHST	7192.50	35.00	35.00	-	-	-	-	-	-	-	-
H2-IAd	1	309	323	15	Consensus (smm/nn)	EKGIYQTSNFRVQPT	44.50	44.50	-	-	-	-	IYQTSNFRV	9678.00	46.00	46.00	IYQTSNFRV	3948.90	43.00	43.00	-	-	-	-	-	-	-	-
H2-IAd	1	516	530	15	Consensus (smm/nn)	ELLHAPATVCGPKKS	44.50	44.50	-	-	-	-	LHAPATVCG	16080.00	64.00	64.00	LHAPATVCG	1811.20	25.00	25.00	-	-	-	-	-	-	-	-
H2-IAd	1	670	684	15	Consensus (smm/nn)	ICASYQTQTNSPRRA	44.50	44.50	-	-	-	-	YQTQTNSPR	5121.00	26.00	26.00	TQTNSPRRA	8185.70	63.00	63.00	-	-	-	-	-	-	-	-
H2-IAd	1	312	326	15	Consensus (smm/nn)	IYQTSNFRVQPTESI	44.50	44.50	-	-	-	-	QTSNFRVQP	10440.00	49.00	49.00	IYQTSNFRV	3646.70	40.00	40.00	-	-	-	-	-	-	-	-
H2-IAd	1	165	179	15	Consensus (smm/nn)	NCTFEYVSQPFLMDL	44.50	44.50	-	-	-	-	EYVSQPFLM	8787.00	43.00	43.00	EYVSQPFLM	4497.70	46.00	46.00	-	-	-	-	-	-	-	-
H2-IAd	1	302	316	15	Consensus (smm/nn)	TLKSFTVEKGIYQTS	44.50	44.50	-	-	-	-	TVEKGIYQT	19450.00	71.00	71.00	FTVEKGIYQ	1208.50	18.00	18.00	-	-	-	-	-	-	-	-
H2-IAd	1	20	34	15	Consensus (smm/nn)	TRTQLPPAYTNSFTR	44.50	44.50	-	-	-	-	TRTQLPPAY	16448.00	65.00	65.00	RTQLPPAYT	1702.10	24.00	24.00	-	-	-	-	-	-	-	-
H2-IAd	1	576	590	15	Consensus (smm/nn)	VRDPQTLEILDITPC	44.50	44.50	-	-	-	-	DPQTLEILD	12780.00	56.00	56.00	PQTLEILDI	2645.20	33.00	33.00	-	-	-	-	-	-	-	-
H2-IEd	1	668	682	15	Consensus (smm/nn)	AGICASYQTQTNSPR	44.50	44.50	-	-	-	-	CASYQTQTN	22290.00	55.00	55.00	SYQTQTNSP	6888.00	34.00	34.00	-	-	-	-	-	-	-	-
H2-IEd	1	432	446	15	Consensus (smm/nn)	CVIAWNSNNLDSKVG	44.50	44.50	-	-	-	-	WNSNNLDSK	19143.00	49.00	49.00	CVIAWNSNN	8221.10	40.00	40.00	-	-	-	-	-	-	-	-
H2-IEd	1	135	149	15	Consensus (smm/nn)	FCNDPFLGVYYHKNN	44.50	44.50	-	-	-	-	PFLGVYYHK	15861.00	42.00	42.00	PFLGVYYHK	9942.70	47.00	47.00	-	-	-	-	-	-	-	-
H2-IEd	1	416	430	15	Consensus (smm/nn)	GKIADYNYKLPDDFT	44.50	44.50	-	-	-	-	YNYKLPDDF	16293.00	43.00	43.00	DYNYKLPDD	9661.30	46.00	46.00	-	-	-	-	-	-	-	-
H2-IEd	1	64	78	15	Consensus (smm/nn)	WFHAIHVSGTNGTKR	44.50	44.50	-	-	-	-	HVSGTNGTK	16705.00	44.00	44.00	WFHAIHVSG	9483.50	45.00	45.00	-	-	-	-	-	-	-	-
H2-IAb	1	427	441	15	Consensus (smm/nn)	DDFTGCVIAWNSNNL	45.00	45.00	-	-	-	-	CVIAWNSNN	9199.00	48.00	48.00	DDFTGCVIA	9475.80	42.00	42.00	-	-	-	-	-	-	-	-
H2-IAb	1	48	62	15	Consensus (smm/nn)	LHSTQDLFLPFFSNV	45.00	45.00	-	-	-	-	QDLFLPFFS	14826.00	61.00	61.00	DLFLPFFSN	5481.60	29.00	29.00	-	-	-	-	-	-	-	-
H2-IAb	1	272	286	15	Consensus (smm/nn)	PRTFLLKYNENGTIT	45.00	45.00	-	-	-	-	LKYNENGTI	8058.00	45.00	45.00	LKYNENGTI	10513.30	45.00	45.00	-	-	-	-	-	-	-	-
H2-IAd	1	611	625	15	Consensus (smm/nn)	LYQDVNCTEVPVAIH	45.00	45.00	-	-	-	-	VNCTEVPVA	8581.00	42.00	42.00	NCTEVPVAI	4831.00	48.00	48.00	-	-	-	-	-	-	-	-
H2-IAd	1	620	634	15	Consensus (smm/nn)	VPVAIHADQLTPTWR	45.00	45.00	-	-	-	-	VAIHADQLT	11282.00	52.00	52.00	PVAIHADQL	3292.50	38.00	38.00	-	-	-	-	-	-	-	-
H2-IAd	1	152	166	15	Consensus (smm/nn)	WMESEFRVYSSANNC	45.00	45.00	-	-	-	-	SEFRVYSSA	16279.00	65.00	65.00	FRVYSSANN	1826.50	25.00	25.00	-	-	-	-	-	-	-	-
H2-IEd	1	294	308	15	Consensus (smm/nn)	DPLSETKCTLKSFTV	45.00	45.00	-	-	-	-	ETKCTLKSF	13000.00	36.00	36.00	LSETKCTLK	11551.20	54.00	54.00	-	-	-	-	-	-	-	-
H2-IEd	1	207	221	15	Consensus (smm/nn)	HTPINLVRDLPQGFS	45.00	45.00	-	-	-	-	TPINLVRDL	17787.00	46.00	46.00	NLVRDLPQG	9152.80	44.00	44.00	-	-	-	-	-	-	-	-
H2-IEd	1	517	531	15	Consensus (smm/nn)	LLHAPATVCGPKKST	45.00	45.00	-	-	-	-	APATVCGPK	8750.00	24.00	24.00	HAPATVCGP	14736.90	66.00	66.00	-	-	-	-	-	-	-	-
H2-IAb	1	637	651	15	Consensus (smm/nn)	STGSNVFQTRAGCLI	45.50	45.50	-	-	-	-	SNVFQTRAG	12144.00	56.00	56.00	FQTRAGCLI	7081.30	35.00	35.00	-	-	-	-	-	-	-	-
H2-IAb	1	6	20	15	Consensus (smm/nn)	VLLPLVSSQCVNLTT	45.50	45.50	-	-	-	-	VSSQCVNLT	11217.00	54.00	54.00	LPLVSSQCV	7937.40	37.00	37.00	-	-	-	-	-	-	-	-
H2-IAb	1	327	341	15	Consensus (smm/nn)	VRFPNITNLCPFGEV	45.50	45.50	-	-	-	-	VRFPNITNL	15444.00	62.00	62.00	VRFPNITNL	5433.70	29.00	29.00	-	-	-	-	-	-	-	-
H2-IAd	1	310	324	15	Consensus (smm/nn)	KGIYQTSNFRVQPTE	45.50	45.50	-	-	-	-	IYQTSNFRV	10405.00	49.00	49.00	IYQTSNFRV	3914.90	42.00	42.00	-	-	-	-	-	-	-	-
H2-IAd	1	303	317	15	Consensus (smm/nn)	LKSFTVEKGIYQTSN	45.50	45.50	-	-	-	-	TVEKGIYQT	19726.00	71.00	71.00	FTVEKGIYQ	1331.60	20.00	20.00	-	-	-	-	-	-	-	-
H2-IAd	1	360	374	15	Consensus (smm/nn)	NCVADYSVLYNSASF	45.50	45.50	-	-	-	-	YSVLYNSAS	10896.00	51.00	51.00	VADYSVLYN	3605.90	40.00	40.00	-	-	-	-	-	-	-	-
H2-IAd	1	605	619	15	Consensus (smm/nn)	SNQVAVLYQDVNCTE	45.50	45.50	-	-	-	-	QVAVLYQDV	8155.00	40.00	40.00	QVAVLYQDV	5457.30	51.00	51.00	-	-	-	-	-	-	-	-
H2-IAd	1	12	26	15	Consensus (smm/nn)	SSQCVNLTTRTQLPP	45.50	45.50	-	-	-	-	NLTTRTQLP	10994.00	51.00	51.00	QCVNLTTRT	3630.40	40.00	40.00	-	-	-	-	-	-	-	-
H2-IAd	1	33	47	15	Consensus (smm/nn)	TRGVYYPDKVFRSSV	45.50	45.50	-	-	-	-	YYPDKVFRS	12594.00	56.00	56.00	YYPDKVFRS	2966.50	35.00	35.00	-	-	-	-	-	-	-	-
H2-IAd	1	367	381	15	Consensus (smm/nn)	VLYNSASFSTFKCYG	45.50	45.50	-	-	-	-	VLYNSASFS	18035.00	68.00	68.00	LYNSASFST	1605.90	23.00	23.00	-	-	-	-	-	-	-	-
H2-IAd	1	266	280	15	Consensus (smm/nn)	YVGYLQPRTFLLKYN	45.50	45.50	-	-	-	-	YLQPRTFLL	11308.00	52.00	52.00	LQPRTFLLK	3450.10	39.00	39.00	-	-	-	-	-	-	-	-
H2-IEd	1	324	338	15	Consensus (smm/nn)	ESIVRFPNITNLCPF	45.50	45.50	-	-	-	-	IVRFPNITN	19824.00	50.00	50.00	SIVRFPNIT	8453.10	41.00	41.00	-	-	-	-	-	-	-	-
H2-IEd	1	518	532	15	Consensus (smm/nn)	LHAPATVCGPKKSTN	45.50	45.50	-	-	-	-	APATVCGPK	7495.00	20.00	20.00	TVCGPKKST	16486.70	71.00	71.00	-	-	-	-	-	-	-	-
H2-IEd	1	20	34	15	Consensus (smm/nn)	TRTQLPPAYTNSFTR	45.50	45.50	-	-	-	-	PPAYTNSFT	14038.00	38.00	38.00	QLPPAYTNS	11308.20	53.00	53.00	-	-	-	-	-	-	-	-
H2-IEd	1	512	526	15	Consensus (smm/nn)	VLSFELLHAPATVCG	45.50	45.50	-	-	-	-	ELLHAPATV	13777.00	37.00	37.00	ELLHAPATV	11430.20	54.00	54.00	-	-	-	-	-	-	-	-
H2-IAb	1	222	236	15	Consensus (smm/nn)	ALEPLVDLPIGINIT	46.00	46.00	-	-	-	-	LEPLVDLPI	7329.00	42.00	42.00	LEPLVDLPI	11983.20	50.00	50.00	-	-	-	-	-	-	-	-
H2-IAb	1	78	92	15	Consensus (smm/nn)	RFDNPVLPFNDGVYF	46.00	46.00	-	-	-	-	DNPVLPFND	14294.00	60.00	60.00	DNPVLPFND	6413.20	32.00	32.00	-	-	-	-	-	-	-	-
H2-IAd	1	43	57	15	Consensus (smm/nn)	FRSSVLHSTQDLFLP	46.00	46.00	-	-	-	-	VLHSTQDLF	4807.00	24.00	24.00	XFRSSVLHS	9514.20	68.00	68.00	-	-	-	-	-	-	-	-
H2-IAd	1	624	638	15	Consensus (smm/nn)	IHADQLTPTWRVYST	46.00	46.00	-	-	-	-	LTPTWRVYS	13293.00	58.00	58.00	DQLTPTWRV	2787.70	34.00	34.00	-	-	-	-	-	-	-	-
H2-IAd	1	368	382	15	Consensus (smm/nn)	LYNSASFSTFKCYGV	46.00	46.00	-	-	-	-	LYNSASFST	12172.00	55.00	55.00	LYNSASFST	3226.20	37.00	37.00	-	-	-	-	-	-	-	-
H2-IAd	1	64	78	15	Consensus (smm/nn)	WFHAIHVSGTNGTKR	46.00	46.00	-	-	-	-	FHAIHVSGT	24333.00	77.00	77.00	FHAIHVSGT	982.20	15.00	15.00	-	-	-	-	-	-	-	-
H2-IAd	1	451	465	15	Consensus (smm/nn)	YLYRLFRKSNLKPFE	46.00	46.00	-	-	-	-	YRLFRKSNL	6814.00	35.00	35.00	LFRKSNLKP	6670.80	57.00	57.00	-	-	-	-	-	-	-	-
H2-IEd	1	520	534	15	Consensus (smm/nn)	APATVCGPKKSTNLV	46.00	46.00	-	-	-	-	ATVCGPKKS	9271.00	25.00	25.00	TVCGPKKST	14982.40	67.00	67.00	-	-	-	-	-	-	-	-
H2-IEd	1	27	41	15	Consensus (smm/nn)	AYTNSFTRGVYYPDK	46.00	46.00	-	-	-	-	NSFTRGVYY	28245.00	63.00	63.00	AYTNSFTRG	5905.00	29.00	29.00	-	-	-	-	-	-	-	-
H2-IEd	1	519	533	15	Consensus (smm/nn)	HAPATVCGPKKSTNL	46.00	46.00	-	-	-	-	ATVCGPKKS	9328.00	25.00	25.00	TVCGPKKST	15102.30	67.00	67.00	-	-	-	-	-	-	-	-
H2-IAd	1	263	277	15	Consensus (smm/nn)	AAYYVGYLQPRTFLL	46.50	46.50	-	-	-	-	VGYLQPRTF	11432.00	52.00	52.00	AYYVGYLQP	3669.60	41.00	41.00	-	-	-	-	-	-	-	-
H2-IAd	1	198	212	15	Consensus (smm/nn)	DGYFKIYSKHTPINL	46.50	46.50	-	-	-	-	YFKIYSKHT	11932.00	54.00	54.00	YSKHTPINL	3439.50	39.00	39.00	-	-	-	-	-	-	-	-
H2-IAd	1	306	320	15	Consensus (smm/nn)	FTVEKGIYQTSNFRV	46.50	46.50	-	-	-	-	GIYQTSNFR	13053.00	57.00	57.00	FTVEKGIYQ	3118.20	36.00	36.00	-	-	-	-	-	-	-	-
H2-IAd	1	625	639	15	Consensus (smm/nn)	HADQLTPTWRVYSTG	46.50	46.50	-	-	-	-	TPTWRVYST	14940.00	62.00	62.00	DQLTPTWRV	2394.00	31.00	31.00	-	-	-	-	-	-	-	-
H2-IAd	1	577	591	15	Consensus (smm/nn)	RDPQTLEILDITPCS	46.50	46.50	-	-	-	-	QTLEILDIT	14815.00	61.00	61.00	PQTLEILDI	2562.00	32.00	32.00	-	-	-	-	-	-	-	-
H2-IAd	1	355	369	15	Consensus (smm/nn)	RKRISNCVADYSVLY	46.50	46.50	-	-	-	-	RKRISNCVA	5463.00	28.00	28.00	SNCVADYSV	8825.30	65.00	65.00	-	-	-	-	-	-	-	-
H2-IAd	1	353	367	15	Consensus (smm/nn)	WNRKRISNCVADYSV	46.50	46.50	-	-	-	-	RKRISNCVA	4589.00	23.00	23.00	RKRISNCVA	10398.30	70.00	70.00	-	-	-	-	-	-	-	-
H2-IAd	1	449	463	15	Consensus (smm/nn)	YNYLYRLFRKSNLKP	46.50	46.50	-	-	-	-	YLYRLFRKS	6296.00	32.00	32.00	YRLFRKSNL	7664.10	61.00	61.00	-	-	-	-	-	-	-	-
H2-IEd	1	545	559	15	Consensus (smm/nn)	GLTGTGVLTESNKKF	46.50	46.50	-	-	-	-	GVLTESNKK	8641.00	23.00	23.00	GVLTESNKK	16071.50	70.00	70.00	-	-	-	-	-	-	-	-
H2-IEd	1	205	219	15	Consensus (smm/nn)	SKHTPINLVRDLPQG	46.50	46.50	-	-	-	-	TPINLVRDL	13785.00	38.00	38.00	NLVRDLPQG	11930.60	55.00	55.00	-	-	-	-	-	-	-	-
H2-IEd	1	98	112	15	Consensus (smm/nn)	SNIIRGWIFGTTLDS	46.50	46.50	-	-	-	-	IRGWIFGTT	14143.00	38.00	38.00	NIIRGWIFG	11720.00	55.00	55.00	-	-	-	-	-	-	-	-
H2-IEd	1	208	222	15	Consensus (smm/nn)	TPINLVRDLPQGFSA	46.50	46.50	-	-	-	-	TPINLVRDL	18915.00	49.00	49.00	NLVRDLPQG	9304.20	44.00	44.00	-	-	-	-	-	-	-	-
H2-IAb	1	142	156	15	Consensus (smm/nn)	GVYYHKNNKSWMESE	47.00	47.00	-	-	-	-	VYYHKNNKS	8210.00	45.00	45.00	VYYHKNNKS	11725.10	49.00	49.00	-	-	-	-	-	-	-	-
H2-IAb	1	608	622	15	Consensus (smm/nn)	VAVLYQDVNCTEVPV	47.00	47.00	-	-	-	-	VLYQDVNCT	5917.00	36.00	36.00	VLYQDVNCT	15401.00	58.00	58.00	-	-	-	-	-	-	-	-
H2-IAb	1	258	272	15	Consensus (smm/nn)	WTAGAAAYYVGYLQP	47.00	47.00	-	-	-	-	TAGAAAYYV	16757.00	65.00	65.00	WTAGAAAYY	5474.60	29.00	29.00	-	-	-	-	-	-	-	-
H2-IAd	1	292	306	15	Consensus (smm/nn)	ALDPLSETKCTLKSF	47.00	47.00	-	-	-	-	LSETKCTLK	9055.00	44.00	44.00	SETKCTLKS	5232.80	50.00	50.00	-	-	-	-	-	-	-	-
H2-IAd	1	348	362	15	Consensus (smm/nn)	ASVYAWNRKRISNCV	47.00	47.00	-	-	-	-	VYAWNRKRI	6062.00	31.00	31.00	VYAWNRKRI	8112.60	63.00	63.00	-	-	-	-	-	-	-	-
H2-IAd	1	32	46	15	Consensus (smm/nn)	FTRGVYYPDKVFRSS	47.00	47.00	-	-	-	-	YYPDKVFRS	11302.00	52.00	52.00	YYPDKVFRS	3799.00	42.00	42.00	-	-	-	-	-	-	-	-
H2-IAd	1	346	360	15	Consensus (smm/nn)	RFASVYAWNRKRISN	47.00	47.00	-	-	-	-	VYAWNRKRI	7990.00	40.00	40.00	FASVYAWNR	6019.20	54.00	54.00	-	-	-	-	-	-	-	-
H2-IEd	1	180	194	15	Consensus (smm/nn)	EGKQGNFKNLREFVF	47.00	47.00	-	-	-	-	GNFKNLREF	17033.00	45.00	45.00	NFKNLREFV	10166.10	49.00	49.00	-	-	-	-	-	-	-	-
H2-IEd	1	303	317	15	Consensus (smm/nn)	LKSFTVEKGIYQTSN	47.00	47.00	-	-	-	-	VEKGIYQTS	27807.00	62.00	62.00	SFTVEKGIY	6550.10	32.00	32.00	-	-	-	-	-	-	-	-
H2-IEd	1	230	244	15	Consensus (smm/nn)	PIGINITRFQTLLAL	47.00	47.00	-	-	-	-	ITRFQTLLA	25315.00	59.00	59.00	NITRFQTLL	7149.90	35.00	35.00	-	-	-	-	-	-	-	-
H2-IEd	1	635	649	15	Consensus (smm/nn)	VYSTGSNVFQTRAGC	47.00	47.00	-	-	-	-	SNVFQTRAG	18130.00	47.00	47.00	NVFQTRAGC	9872.70	47.00	47.00	-	-	-	-	-	-	-	-
H2-IAb	1	402	416	15	Consensus (smm/nn)	IRGDEVRQIAPGQTG	47.50	47.50	-	-	-	-	VRQIAPGQT	9524.00	49.00	49.00	VRQIAPGQT	10612.20	46.00	46.00	-	-	-	-	-	-	-	-
H2-IAb	1	119	133	15	Consensus (smm/nn)	IVNNATNVVIKVCEF	47.50	47.50	-	-	-	-	IVNNATNVV	9860.00	50.00	50.00	IVNNATNVV	10188.10	45.00	45.00	-	-	-	-	-	-	-	-
H2-IAb	1	223	237	15	Consensus (smm/nn)	LEPLVDLPIGINITR	47.50	47.50	-	-	-	-	DLPIGINIT	7385.00	42.00	42.00	DLPIGINIT	13283.40	53.00	53.00	-	-	-	-	-	-	-	-
H2-IAb	1	104	118	15	Consensus (smm/nn)	WIFGTTLDSKTQSLL	47.50	47.50	-	-	-	-	WIFGTTLDS	15687.00	63.00	63.00	WIFGTTLDS	6445.70	32.00	32.00	-	-	-	-	-	-	-	-
H2-IAd	1	257	271	15	Consensus (smm/nn)	GWTAGAAAYYVGYLQ	47.50	47.50	-	-	-	-	TAGAAAYYV	17272.00	67.00	67.00	TAGAAAYYV	2076.20	28.00	28.00	-	-	-	-	-	-	-	-
H2-IAd	1	244	258	15	Consensus (smm/nn)	LHRSYLTPGDSSSGW	47.50	47.50	-	-	-	-	RSYLTPGDS	10862.00	51.00	51.00	RSYLTPGDS	4098.20	44.00	44.00	-	-	-	-	-	-	-	-
H2-IAd	1	450	464	15	Consensus (smm/nn)	NYLYRLFRKSNLKPF	47.50	47.50	-	-	-	-	YRLFRKSNL	7021.00	36.00	36.00	LFRKSNLKP	7106.70	59.00	59.00	-	-	-	-	-	-	-	-
H2-IAd	1	463	477	15	Consensus (smm/nn)	PFERDISTEIYQAGS	47.50	47.50	-	-	-	-	DISTEIYQA	4803.00	24.00	24.00	DISTEIYQA	10771.20	71.00	71.00	-	-	-	-	-	-	-	-
H2-IAd	1	499	513	15	Consensus (smm/nn)	PTNGVGYQPYRVVVL	47.50	47.50	-	-	-	-	VGYQPYRVV	15802.00	63.00	63.00	YQPYRVVVL	2492.30	32.00	32.00	-	-	-	-	-	-	-	-
H2-IAd	1	116	130	15	Consensus (smm/nn)	SLLIVNNATNVVIKV	47.50	47.50	-	-	-	-	IVNNATNVV	11268.00	52.00	52.00	LIVNNATNV	4038.40	43.00	43.00	-	-	-	-	-	-	-	-
H2-IEd	1	515	529	15	Consensus (smm/nn)	FELLHAPATVCGPKK	47.50	47.50	-	-	-	-	APATVCGPK	14442.00	39.00	39.00	ELLHAPATV	12040.20	56.00	56.00	-	-	-	-	-	-	-	-
H2-IEd	1	429	443	15	Consensus (smm/nn)	FTGCVIAWNSNNLDS	47.50	47.50	-	-	-	-	VIAWNSNNL	21368.00	53.00	53.00	CVIAWNSNN	8721.60	42.00	42.00	-	-	-	-	-	-	-	-
H2-IAb	1	641	655	15	Consensus (smm/nn)	NVFQTRAGCLIGAEH	48.00	48.00	-	-	-	-	FQTRAGCLI	26033.00	76.00	76.00	FQTRAGCLI	3348.40	20.00	20.00	-	-	-	-	-	-	-	-
H2-IAd	1	574	588	15	Consensus (smm/nn)	DAVRDPQTLEILDIT	48.00	48.00	-	-	-	-	RDPQTLEIL	10621.00	50.00	50.00	PQTLEILDI	4444.90	46.00	46.00	-	-	-	-	-	-	-	-
H2-IAd	1	164	178	15	Consensus (smm/nn)	NNCTFEYVSQPFLMD	48.00	48.00	-	-	-	-	EYVSQPFLM	8934.00	43.00	43.00	EYVSQPFLM	5699.50	53.00	53.00	-	-	-	-	-	-	-	-
H2-IAd	1	354	368	15	Consensus (smm/nn)	NRKRISNCVADYSVL	48.00	48.00	-	-	-	-	KRISNCVAD	5586.00	29.00	29.00	RKRISNCVA	9259.20	67.00	67.00	-	-	-	-	-	-	-	-
H2-IAd	1	308	322	15	Consensus (smm/nn)	VEKGIYQTSNFRVQP	48.00	48.00	-	-	-	-	IYQTSNFRV	10292.00	49.00	49.00	IYQTSNFRV	4639.40	47.00	47.00	-	-	-	-	-	-	-	-
H2-IEd	1	521	535	15	Consensus (smm/nn)	PATVCGPKKSTNLVK	48.00	48.00	-	-	-	-	TVCGPKKST	9397.00	26.00	26.00	TVCGPKKST	15921.30	70.00	70.00	-	-	-	-	-	-	-	-
H2-IEd	1	272	286	15	Consensus (smm/nn)	PRTFLLKYNENGTIT	48.00	48.00	-	-	-	-	FLLKYNENG	25417.00	59.00	59.00	TFLLKYNEN	7681.60	37.00	37.00	-	-	-	-	-	-	-	-
H2-IAb	1	607	621	15	Consensus (smm/nn)	QVAVLYQDVNCTEVP	48.50	48.50	-	-	-	-	VLYQDVNCT	6207.00	38.00	38.00	VLYQDVNCT	15878.10	59.00	59.00	-	-	-	-	-	-	-	-
H2-IAb	1	508	522	15	Consensus (smm/nn)	YRVVVLSFELLHAPA	48.50	48.50	-	-	-	-	LSFELLHAP	7643.00	43.00	43.00	LSFELLHAP	13448.20	54.00	54.00	-	-	-	-	-	-	-	-
H2-IAd	1	147	161	15	Consensus (smm/nn)	KNNKSWMESEFRVYS	48.50	48.50	-	-	-	-	SWMESEFRV	5781.00	30.00	30.00	SWMESEFRV	9177.00	67.00	67.00	-	-	-	-	-	-	-	-
H2-IAd	1	153	167	15	Consensus (smm/nn)	MESEFRVYSSANNCT	48.50	48.50	-	-	-	-	SEFRVYSSA	19370.00	70.00	70.00	FRVYSSANN	2057.00	27.00	27.00	-	-	-	-	-	-	-	-
H2-IAd	1	320	334	15	Consensus (smm/nn)	VQPTESIVRFPNITN	48.50	48.50	-	-	-	-	QPTESIVRF	21280.00	74.00	74.00	TESIVRFPN	1568.20	23.00	23.00	-	-	-	-	-	-	-	-
H2-IAd	1	633	647	15	Consensus (smm/nn)	WRVYSTGSNVFQTRA	48.50	48.50	-	-	-	-	VYSTGSNVF	17115.00	66.00	66.00	WRVYSTGSN	2405.90	31.00	31.00	-	-	-	-	-	-	-	-
H2-IAd	1	313	327	15	Consensus (smm/nn)	YQTSNFRVQPTESIV	48.50	48.50	-	-	-	-	FRVQPTESI	13900.00	59.00	59.00	NFRVQPTES	3373.20	38.00	38.00	-	-	-	-	-	-	-	-
H2-IEd	1	352	366	15	Consensus (smm/nn)	AWNRKRISNCVADYS	48.50	48.50	-	-	-	-	NRKRISNCV	27737.00	62.00	62.00	AWNRKRISN	7154.40	35.00	35.00	-	-	-	-	-	-	-	-
H2-IEd	1	550	564	15	Consensus (smm/nn)	GVLTESNKKFLPFQQ	48.50	48.50	-	-	-	-	GVLTESNKK	19413.00	50.00	50.00	VLTESNKKF	9843.40	47.00	47.00	-	-	-	-	-	-	-	-
H2-IEd	1	418	432	15	Consensus (smm/nn)	IADYNYKLPDDFTGC	48.50	48.50	-	-	-	-	YNYKLPDDF	19147.00	49.00	49.00	DYNYKLPDD	10035.10	48.00	48.00	-	-	-	-	-	-	-	-
H2-IEd	1	304	318	15	Consensus (smm/nn)	KSFTVEKGIYQTSNF	48.50	48.50	-	-	-	-	VEKGIYQTS	28168.00	63.00	63.00	SFTVEKGIY	7036.40	34.00	34.00	-	-	-	-	-	-	-	-
H2-IEd	1	634	648	15	Consensus (smm/nn)	RVYSTGSNVFQTRAG	48.50	48.50	-	-	-	-	TGSNVFQTR	13943.00	38.00	38.00	RVYSTGSNV	12809.30	59.00	59.00	-	-	-	-	-	-	-	-
H2-IEd	1	489	503	15	Consensus (smm/nn)	YFPLQSYGFQPTNGV	48.50	48.50	-	-	-	-	SYGFQPTNG	40858.00	76.00	76.00	XYFPLQSYG	4382.10	21.00	21.00	-	-	-	-	-	-	-	-
H2-IAb	1	572	586	15	Consensus (smm/nn)	TTDAVRDPQTLEILD	49.00	49.00	-	-	-	-	DAVRDPQTL	6158.00	37.00	37.00	DAVRDPQTL	16698.70	61.00	61.00	-	-	-	-	-	-	-	-
H2-IAd	1	337	351	15	Consensus (smm/nn)	PFGEVFNATRFASVY	49.00	49.00	-	-	-	-	VFNATRFAS	14491.00	61.00	61.00	FNATRFASV	3191.30	37.00	37.00	-	-	-	-	-	-	-	-
H2-IEd	1	415	429	15	Consensus (smm/nn)	TGKIADYNYKLPDDF	49.00	49.00	-	-	-	-	KIADYNYKL	16867.00	44.00	44.00	DYNYKLPDD	11416.50	54.00	54.00	-	-	-	-	-	-	-	-
H2-IEd	1	171	185	15	Consensus (smm/nn)	VSQPFLMDLEGKQGN	49.00	49.00	-	-	-	-	PFLMDLEGK	16752.00	44.00	44.00	PFLMDLEGK	11533.90	54.00	54.00	-	-	-	-	-	-	-	-
H2-IAb	1	571	585	15	Consensus (smm/nn)	DTTDAVRDPQTLEIL	49.50	49.50	-	-	-	-	DAVRDPQTL	6172.00	38.00	38.00	DAVRDPQTL	16753.50	61.00	61.00	-	-	-	-	-	-	-	-
H2-IAb	1	606	620	15	Consensus (smm/nn)	NQVAVLYQDVNCTEV	49.50	49.50	-	-	-	-	VLYQDVNCT	5747.00	36.00	36.00	VLYQDVNCT	17561.10	63.00	63.00	-	-	-	-	-	-	-	-
H2-IAd	1	307	321	15	Consensus (smm/nn)	TVEKGIYQTSNFRVQ	49.50	49.50	-	-	-	-	IYQTSNFRV	10656.00	50.00	50.00	IYQTSNFRV	5097.90	49.00	49.00	-	-	-	-	-	-	-	-
H2-IEd	1	292	306	15	Consensus (smm/nn)	ALDPLSETKCTLKSF	49.50	49.50	-	-	-	-	DPLSETKCT	13583.00	37.00	37.00	LSETKCTLK	13697.60	62.00	62.00	-	-	-	-	-	-	-	-
H2-IEd	1	293	307	15	Consensus (smm/nn)	LDPLSETKCTLKSFT	49.50	49.50	-	-	-	-	ETKCTLKSF	14435.00	39.00	39.00	LSETKCTLK	13191.70	60.00	60.00	-	-	-	-	-	-	-	-
H2-IEd	1	1	15	15	Consensus (smm/nn)	MFVFLVLLPLVSSQC	49.50	49.50	-	-	-	-	VLLPLVSSQ	24995.00	59.00	59.00	VFLVLLPLV	8260.70	40.00	40.00	-	-	-	-	-	-	-	-
H2-IAb	1	623	637	15	Consensus (smm/nn)	AIHADQLTPTWRVYS	50.00	50.00	-	-	-	-	IHADQLTPT	11035.00	53.00	53.00	IHADQLTPT	10984.40	47.00	47.00	-	-	-	-	-	-	-	-
H2-IAb	1	545	559	15	Consensus (smm/nn)	GLTGTGVLTESNKKF	50.00	50.00	-	-	-	-	GVLTESNKK	14459.00	60.00	60.00	LTGTGVLTE	8806.90	40.00	40.00	-	-	-	-	-	-	-	-
H2-IAb	1	417	431	15	Consensus (smm/nn)	KIADYNYKLPDDFTG	50.00	50.00	-	-	-	-	YNYKLPDDF	5466.00	34.00	34.00	YNYKLPDDF	18817.20	66.00	66.00	-	-	-	-	-	-	-	-
H2-IAb	1	28	42	15	Consensus (smm/nn)	YTNSFTRGVYYPDKV	50.00	50.00	-	-	-	-	YTNSFTRGV	7702.00	43.00	43.00	YTNSFTRGV	14684.50	57.00	57.00	-	-	-	-	-	-	-	-
H2-IAd	1	311	325	15	Consensus (smm/nn)	GIYQTSNFRVQPTES	50.00	50.00	-	-	-	-	QTSNFRVQP	12218.00	55.00	55.00	IYQTSNFRV	4327.70	45.00	45.00	-	-	-	-	-	-	-	-
H2-IAd	1	462	476	15	Consensus (smm/nn)	KPFERDISTEIYQAG	50.00	50.00	-	-	-	-	DISTEIYQA	4862.00	25.00	25.00	DISTEIYQA	12435.40	75.00	75.00	-	-	-	-	-	-	-	-
H2-IAd	1	249	263	15	Consensus (smm/nn)	LTPGDSSSGWTAGAA	50.00	50.00	-	-	-	-	GDSSSGWTA	5000.00	25.00	25.00	SSGWTAGAA	12021.70	75.00	75.00	-	-	-	-	-	-	-	-
H2-IAd	1	659	673	15	Consensus (smm/nn)	SYECDIPIGAGICAS	50.00	50.00	-	-	-	-	YECDIPIGA	24782.00	78.00	78.00	IPIGAGICA	1485.40	22.00	22.00	-	-	-	-	-	-	-	-
H2-IEd	1	290	304	15	Consensus (smm/nn)	DCALDPLSETKCTLK	50.00	50.00	-	-	-	-	ALDPLSETK	11655.00	32.00	32.00	DPLSETKCT	15521.60	68.00	68.00	-	-	-	-	-	-	-	-
H2-IEd	1	92	106	15	Consensus (smm/nn)	FASTEKSNIIRGWIF	50.00	50.00	-	-	-	-	STEKSNIIR	21610.00	54.00	54.00	XFASTEKSN	9568.30	46.00	46.00	-	-	-	-	-	-	-	-
H2-IEd	1	513	527	15	Consensus (smm/nn)	LSFELLHAPATVCGP	50.00	50.00	-	-	-	-	ELLHAPATV	17379.00	45.00	45.00	ELLHAPATV	11757.10	55.00	55.00	-	-	-	-	-	-	-	-
H2-IEd	1	162	176	15	Consensus (smm/nn)	SANNCTFEYVSQPFL	50.00	50.00	-	-	-	-	TFEYVSQPF	21709.00	54.00	54.00	TFEYVSQPF	9626.40	46.00	46.00	-	-	-	-	-	-	-	-
H2-IEd	1	227	241	15	Consensus (smm/nn)	VDLPIGINITRFQTL	50.00	50.00	-	-	-	-	LPIGINITR	10619.00	29.00	29.00	IGINITRFQ	16344.60	71.00	71.00	-	-	-	-	-	-	-	-
H2-IEd	1	104	118	15	Consensus (smm/nn)	WIFGTTLDSKTQSLL	50.00	50.00	-	-	-	-	WIFGTTLDS	14274.00	38.00	38.00	IFGTTLDSK	13640.80	62.00	62.00	-	-	-	-	-	-	-	-
H2-IAb	1	7	21	15	Consensus (smm/nn)	LLPLVSSQCVNLTTR	50.50	50.50	-	-	-	-	VSSQCVNLT	14223.00	60.00	60.00	LPLVSSQCV	9164.20	41.00	41.00	-	-	-	-	-	-	-	-
H2-IAb	1	30	44	15	Consensus (smm/nn)	NSFTRGVYYPDKVFR	50.50	50.50	-	-	-	-	RGVYYPDKV	9690.00	50.00	50.00	GVYYPDKVF	12491.70	51.00	51.00	-	-	-	-	-	-	-	-
H2-IAb	1	636	650	15	Consensus (smm/nn)	YSTGSNVFQTRAGCL	50.50	50.50	-	-	-	-	SNVFQTRAG	12998.00	58.00	58.00	SNVFQTRAG	9698.90	43.00	43.00	-	-	-	-	-	-	-	-
H2-IAd	1	347	361	15	Consensus (smm/nn)	FASVYAWNRKRISNC	50.50	50.50	-	-	-	-	VYAWNRKRI	8093.00	40.00	40.00	VYAWNRKRI	7482.40	61.00	61.00	-	-	-	-	-	-	-	-
H2-IAd	1	390	404	15	Consensus (smm/nn)	LCFTNVYADSFVIRG	50.50	50.50	-	-	-	-	VYADSFVIR	16071.00	64.00	64.00	NVYADSFVI	3205.10	37.00	37.00	-	-	-	-	-	-	-	-
H2-IAd	1	267	281	15	Consensus (smm/nn)	VGYLQPRTFLLKYNE	50.50	50.50	-	-	-	-	YLQPRTFLL	11577.00	53.00	53.00	LQPRTFLLK	4868.90	48.00	48.00	-	-	-	-	-	-	-	-
H2-IAd	1	660	674	15	Consensus (smm/nn)	YECDIPIGAGICASY	50.50	50.50	-	-	-	-	YECDIPIGA	24064.00	77.00	77.00	IPIGAGICA	1724.20	24.00	24.00	-	-	-	-	-	-	-	-
H2-IEd	1	641	655	15	Consensus (smm/nn)	NVFQTRAGCLIGAEH	50.50	50.50	-	-	-	-	TRAGCLIGA	31782.00	67.00	67.00	VFQTRAGCL	6986.00	34.00	34.00	-	-	-	-	-	-	-	-
H2-IAb	1	194	208	15	Consensus (smm/nn)	FKNIDGYFKIYSKHT	51.00	51.00	-	-	-	-	KNIDGYFKI	8871.00	47.00	47.00	YFKIYSKHT	14076.70	55.00	55.00	-	-	-	-	-	-	-	-
H2-IAb	1	446	460	15	Consensus (smm/nn)	GGNYNYLYRLFRKSN	51.00	51.00	-	-	-	-	YLYRLFRKS	4417.00	30.00	30.00	YLYRLFRKS	21567.00	72.00	72.00	-	-	-	-	-	-	-	-
H2-IAb	1	644	658	15	Consensus (smm/nn)	QTRAGCLIGAEHVNN	51.00	51.00	-	-	-	-	GCLIGAEHV	11439.00	54.00	54.00	TRAGCLIGA	11288.50	48.00	48.00	-	-	-	-	-	-	-	-
H2-IAb	1	445	459	15	Consensus (smm/nn)	VGGNYNYLYRLFRKS	51.00	51.00	-	-	-	-	YNYLYRLFR	4272.00	29.00	29.00	YLYRLFRKS	22190.20	73.00	73.00	-	-	-	-	-	-	-	-
H2-IAd	1	391	405	15	Consensus (smm/nn)	CFTNVYADSFVIRGD	51.00	51.00	-	-	-	-	VYADSFVIR	19135.00	70.00	70.00	YADSFVIRG	2510.00	32.00	32.00	-	-	-	-	-	-	-	-
H2-IAd	1	117	131	15	Consensus (smm/nn)	LLIVNNATNVVIKVC	51.00	51.00	-	-	-	-	IVNNATNVV	11925.00	54.00	54.00	NATNVVIKV	4733.30	48.00	48.00	-	-	-	-	-	-	-	-
H2-IEd	1	228	242	15	Consensus (smm/nn)	DLPIGINITRFQTLL	51.00	51.00	-	-	-	-	LPIGINITR	18549.00	48.00	48.00	IGINITRFQ	11614.10	54.00	54.00	-	-	-	-	-	-	-	-
H2-IEd	1	433	447	15	Consensus (smm/nn)	VIAWNSNNLDSKVGG	51.00	51.00	-	-	-	-	WNSNNLDSK	21933.00	54.00	54.00	IAWNSNNLD	10031.60	48.00	48.00	-	-	-	-	-	-	-	-
H2-IAb	1	645	659	15	Consensus (smm/nn)	TRAGCLIGAEHVNNS	51.50	51.50	-	-	-	-	GCLIGAEHV	9219.00	48.00	48.00	GCLIGAEHV	14223.80	55.00	55.00	-	-	-	-	-	-	-	-
H2-IAb	1	143	157	15	Consensus (smm/nn)	VYYHKNNKSWMESEF	51.50	51.50	-	-	-	-	VYYHKNNKS	9072.00	48.00	48.00	YYHKNNKSW	14182.50	55.00	55.00	-	-	-	-	-	-	-	-
H2-IAb	1	279	293	15	Consensus (smm/nn)	YNENGTITDAVDCAL	51.50	51.50	-	-	-	-	YNENGTITD	11328.00	54.00	54.00	YNENGTITD	11525.70	49.00	49.00	-	-	-	-	-	-	-	-
H2-IAd	1	220	234	15	Consensus (smm/nn)	FSALEPLVDLPIGIN	51.50	51.50	-	-	-	-	FSALEPLVD	19682.00	71.00	71.00	LEPLVDLPI	2500.60	32.00	32.00	-	-	-	-	-	-	-	-
H2-IAd	1	452	466	15	Consensus (smm/nn)	LYRLFRKSNLKPFER	51.50	51.50	-	-	-	-	LFRKSNLKP	9810.00	47.00	47.00	LFRKSNLKP	6400.80	56.00	56.00	-	-	-	-	-	-	-	-
H2-IAd	1	46	60	15	Consensus (smm/nn)	SVLHSTQDLFLPFFS	51.50	51.50	-	-	-	-	HSTQDLFLP	6631.00	34.00	34.00	QDLFLPFFS	9978.70	69.00	69.00	-	-	-	-	-	-	-	-
H2-IEd	1	419	433	15	Consensus (smm/nn)	ADYNYKLPDDFTGCV	51.50	51.50	-	-	-	-	YNYKLPDDF	19098.00	49.00	49.00	DYNYKLPDD	11537.40	54.00	54.00	-	-	-	-	-	-	-	-
H2-IEd	1	522	536	15	Consensus (smm/nn)	ATVCGPKKSTNLVKN	51.50	51.50	-	-	-	-	PKKSTNLVK	11003.00	30.00	30.00	TVCGPKKST	17109.50	73.00	73.00	-	-	-	-	-	-	-	-
H2-IEd	1	388	402	15	Consensus (smm/nn)	NDLCFTNVYADSFVI	51.50	51.50	-	-	-	-	CFTNVYADS	19825.00	50.00	50.00	CFTNVYADS	11277.50	53.00	53.00	-	-	-	-	-	-	-	-
H2-IAb	1	169	183	15	Consensus (smm/nn)	EYVSQPFLMDLEGKQ	52.00	52.00	-	-	-	-	EYVSQPFLM	19331.00	69.00	69.00	EYVSQPFLM	7133.10	35.00	35.00	-	-	-	-	-	-	-	-
H2-IAb	1	68	82	15	Consensus (smm/nn)	IHVSGTNGTKRFDNP	52.00	52.00	-	-	-	-	IHVSGTNGT	13140.00	58.00	58.00	IHVSGTNGT	10642.20	46.00	46.00	-	-	-	-	-	-	-	-
H2-IAb	1	221	235	15	Consensus (smm/nn)	SALEPLVDLPIGINI	52.00	52.00	-	-	-	-	LEPLVDLPI	10629.00	52.00	52.00	LEPLVDLPI	12685.60	52.00	52.00	-	-	-	-	-	-	-	-
H2-IAb	1	599	613	15	Consensus (smm/nn)	TPGTNTSNQVAVLYQ	52.00	52.00	-	-	-	-	TNTSNQVAV	10426.00	51.00	51.00	TNTSNQVAV	13099.00	53.00	53.00	-	-	-	-	-	-	-	-
H2-IAd	1	392	406	15	Consensus (smm/nn)	FTNVYADSFVIRGDE	52.00	52.00	-	-	-	-	VYADSFVIR	20423.00	72.00	72.00	YADSFVIRG	2538.10	32.00	32.00	-	-	-	-	-	-	-	-
H2-IAd	1	304	318	15	Consensus (smm/nn)	KSFTVEKGIYQTSNF	52.00	52.00	-	-	-	-	TVEKGIYQT	28707.00	82.00	82.00	FTVEKGIYQ	1556.00	22.00	22.00	-	-	-	-	-	-	-	-
H2-IEd	1	43	57	15	Consensus (smm/nn)	FRSSVLHSTQDLFLP	52.00	52.00	-	-	-	-	SVLHSTQDL	20716.00	52.00	52.00	VLHSTQDLF	11039.00	52.00	52.00	-	-	-	-	-	-	-	-
H2-IEd	1	526	540	15	Consensus (smm/nn)	GPKKSTNLVKNKCVN	52.00	52.00	-	-	-	-	KSTNLVKNK	14960.00	40.00	40.00	NLVKNKCVN	14166.00	64.00	64.00	-	-	-	-	-	-	-	-
H2-IEd	1	378	392	15	Consensus (smm/nn)	KCYGVSPTKLNDLCF	52.00	52.00	-	-	-	-	KCYGVSPTK	21887.00	54.00	54.00	YGVSPTKLN	10595.60	50.00	50.00	-	-	-	-	-	-	-	-
H2-IEd	1	9	23	15	Consensus (smm/nn)	PLVSSQCVNLTTRTQ	52.00	52.00	-	-	-	-	SQCVNLTTR	14114.00	38.00	38.00	PLVSSQCVN	14803.00	66.00	66.00	-	-	-	-	-	-	-	-
H2-IEd	1	333	347	15	Consensus (smm/nn)	TNLCPFGEVFNATRF	52.00	52.00	-	-	-	-	FGEVFNATR	20152.00	51.00	51.00	PFGEVFNAT	11353.70	53.00	53.00	-	-	-	-	-	-	-	-
H2-IAb	1	224	238	15	Consensus (smm/nn)	EPLVDLPIGINITRF	52.50	52.50	-	-	-	-	DLPIGINIT	9020.00	48.00	48.00	DLPIGINIT	14891.80	57.00	57.00	-	-	-	-	-	-	-	-
H2-IAb	1	268	282	15	Consensus (smm/nn)	GYLQPRTFLLKYNEN	52.50	52.50	-	-	-	-	YLQPRTFLL	17776.00	66.00	66.00	YLQPRTFLL	8497.60	39.00	39.00	-	-	-	-	-	-	-	-
H2-IAb	1	418	432	15	Consensus (smm/nn)	IADYNYKLPDDFTGC	52.50	52.50	-	-	-	-	YNYKLPDDF	6488.00	39.00	39.00	YNYKLPDDF	18621.30	66.00	66.00	-	-	-	-	-	-	-	-
H2-IAb	1	665	679	15	Consensus (smm/nn)	PIGAGICASYQTQTN	52.50	52.50	-	-	-	-	PIGAGICAS	10661.00	52.00	52.00	PIGAGICAS	13164.30	53.00	53.00	-	-	-	-	-	-	-	-
H2-IAb	1	409	423	15	Consensus (smm/nn)	QIAPGQTGKIADYNY	52.50	52.50	-	-	-	-	IAPGQTGKI	7912.00	44.00	44.00	APGQTGKIA	16383.20	61.00	61.00	-	-	-	-	-	-	-	-
H2-IAb	1	401	415	15	Consensus (smm/nn)	VIRGDEVRQIAPGQT	52.50	52.50	-	-	-	-	EVRQIAPGQ	11705.00	55.00	55.00	VRQIAPGQT	12050.60	50.00	50.00	-	-	-	-	-	-	-	-
H2-IAb	1	421	435	15	Consensus (smm/nn)	YNYKLPDDFTGCVIA	52.50	52.50	-	-	-	-	YNYKLPDDF	11609.00	55.00	55.00	DDFTGCVIA	12176.90	50.00	50.00	-	-	-	-	-	-	-	-
H2-IAd	1	358	372	15	Consensus (smm/nn)	ISNCVADYSVLYNSA	52.50	52.50	-	-	-	-	CVADYSVLY	9836.00	47.00	47.00	VADYSVLYN	6890.30	58.00	58.00	-	-	-	-	-	-	-	-
H2-IAd	1	468	482	15	Consensus (smm/nn)	ISTEIYQAGSTPCNG	52.50	52.50	-	-	-	-	TEIYQAGST	23927.00	77.00	77.00	TEIYQAGST	2152.40	28.00	28.00	-	-	-	-	-	-	-	-
H2-IAd	1	356	370	15	Consensus (smm/nn)	KRISNCVADYSVLYN	52.50	52.50	-	-	-	-	CVADYSVLY	7823.00	39.00	39.00	SNCVADYSV	9133.20	66.00	66.00	-	-	-	-	-	-	-	-
H2-IAd	1	589	603	15	Consensus (smm/nn)	PCSFGGVSVITPGTN	52.50	52.50	-	-	-	-	SFGGVSVIT	33173.00	85.00	85.00	FGGVSVITP	1369.30	20.00	20.00	-	-	-	-	-	-	-	-
H2-IAd	1	44	58	15	Consensus (smm/nn)	RSSVLHSTQDLFLPF	52.50	52.50	-	-	-	-	HSTQDLFLP	5127.00	26.00	26.00	SSVLHSTQD	14235.50	79.00	79.00	-	-	-	-	-	-	-	-
H2-IAd	1	91	105	15	Consensus (smm/nn)	YFASTEKSNIIRGWI	52.50	52.50	-	-	-	-	ASTEKSNII	14657.00	61.00	61.00	TEKSNIIRG	4112.00	44.00	44.00	-	-	-	-	-	-	-	-
H2-IEd	1	528	542	15	Consensus (smm/nn)	KKSTNLVKNKCVNFN	52.50	52.50	-	-	-	-	TNLVKNKCV	30425.00	66.00	66.00	NLVKNKCVN	8067.00	39.00	39.00	-	-	-	-	-	-	-	-
H2-IEd	1	523	537	15	Consensus (smm/nn)	TVCGPKKSTNLVKNK	52.50	52.50	-	-	-	-	PKKSTNLVK	9438.00	26.00	26.00	VCGPKKSTN	19659.90	79.00	79.00	-	-	-	-	-	-	-	-
H2-IAb	1	434	448	15	Consensus (smm/nn)	IAWNSNNLDSKVGGN	53.00	53.00	-	-	-	-	WNSNNLDSK	15408.00	62.00	62.00	IAWNSNNLD	9999.30	44.00	44.00	-	-	-	-	-	-	-	-
H2-IAb	1	225	239	15	Consensus (smm/nn)	PLVDLPIGINITRFQ	53.00	53.00	-	-	-	-	DLPIGINIT	9918.00	50.00	50.00	DLPIGINIT	14526.50	56.00	56.00	-	-	-	-	-	-	-	-
H2-IAb	1	573	587	15	Consensus (smm/nn)	TDAVRDPQTLEILDI	53.00	53.00	-	-	-	-	VRDPQTLEI	8650.00	46.00	46.00	DAVRDPQTL	16231.60	60.00	60.00	-	-	-	-	-	-	-	-
H2-IAd	1	578	592	15	Consensus (smm/nn)	DPQTLEILDITPCSF	53.00	53.00	-	-	-	-	QTLEILDIT	20057.00	71.00	71.00	PQTLEILDI	2987.70	35.00	35.00	-	-	-	-	-	-	-	-
H2-IAd	1	657	671	15	Consensus (smm/nn)	NNSYECDIPIGAGIC	53.00	53.00	-	-	-	-	YECDIPIGA	18662.00	69.00	69.00	YECDIPIGA	3197.50	37.00	37.00	-	-	-	-	-	-	-	-
H2-IAd	1	610	624	15	Consensus (smm/nn)	VLYQDVNCTEVPVAI	53.00	53.00	-	-	-	-	VNCTEVPVA	7649.00	38.00	38.00	DVNCTEVPV	9639.40	68.00	68.00	-	-	-	-	-	-	-	-
H2-IAd	1	90	104	15	Consensus (smm/nn)	VYFASTEKSNIIRGW	53.00	53.00	-	-	-	-	ASTEKSNII	12017.00	54.00	54.00	TEKSNIIRG	5593.90	52.00	52.00	-	-	-	-	-	-	-	-
H2-IEd	1	428	442	15	Consensus (smm/nn)	DFTGCVIAWNSNNLD	53.00	53.00	-	-	-	-	VIAWNSNNL	24922.00	58.00	58.00	CVIAWNSNN	10010.20	48.00	48.00	-	-	-	-	-	-	-	-
H2-IEd	1	12	26	15	Consensus (smm/nn)	SSQCVNLTTRTQLPP	53.00	53.00	-	-	-	-	CVNLTTRTQ	18020.00	47.00	47.00	CVNLTTRTQ	12919.70	59.00	59.00	-	-	-	-	-	-	-	-
H2-IAb	1	419	433	15	Consensus (smm/nn)	ADYNYKLPDDFTGCV	53.50	53.50	-	-	-	-	YNYKLPDDF	6618.00	39.00	39.00	YNYKLPDDF	19433.80	68.00	68.00	-	-	-	-	-	-	-	-
H2-IAb	1	27	41	15	Consensus (smm/nn)	AYTNSFTRGVYYPDK	53.50	53.50	-	-	-	-	YTNSFTRGV	16296.00	64.00	64.00	YTNSFTRGV	9650.90	43.00	43.00	-	-	-	-	-	-	-	-
H2-IAd	1	448	462	15	Consensus (smm/nn)	NYNYLYRLFRKSNLK	53.50	53.50	-	-	-	-	YLYRLFRKS	8391.00	41.00	41.00	YLYRLFRKS	8833.50	66.00	66.00	-	-	-	-	-	-	-	-
H2-IAd	1	621	635	15	Consensus (smm/nn)	PVAIHADQLTPTWRV	53.50	53.50	-	-	-	-	IHADQLTPT	15948.00	64.00	64.00	PVAIHADQL	3918.60	43.00	43.00	-	-	-	-	-	-	-	-
H2-IAd	1	284	298	15	Consensus (smm/nn)	TITDAVDCALDPLSE	53.50	53.50	-	-	-	-	TDAVDCALD	6738.00	34.00	34.00	DAVDCALDP	11438.60	73.00	73.00	-	-	-	-	-	-	-	-
H2-IEd	1	291	305	15	Consensus (smm/nn)	CALDPLSETKCTLKS	53.50	53.50	-	-	-	-	DPLSETKCT	16799.00	44.00	44.00	DPLSETKCT	14068.70	63.00	63.00	-	-	-	-	-	-	-	-
H2-IEd	1	2	16	15	Consensus (smm/nn)	FVFLVLLPLVSSQCV	53.50	53.50	-	-	-	-	VLLPLVSSQ	24542.00	58.00	58.00	VFLVLLPLV	10273.10	49.00	49.00	-	-	-	-	-	-	-	-
H2-IEd	1	358	372	15	Consensus (smm/nn)	ISNCVADYSVLYNSA	53.50	53.50	-	-	-	-	CVADYSVLY	23349.00	56.00	56.00	NCVADYSVL	10772.90	51.00	51.00	-	-	-	-	-	-	-	-
H2-IEd	1	463	477	15	Consensus (smm/nn)	PFERDISTEIYQAGS	53.50	53.50	-	-	-	-	FERDISTEI	50000.00	82.00	82.00	PFERDISTE	5187.80	25.00	25.00	-	-	-	-	-	-	-	-
H2-IEd	1	11	25	15	Consensus (smm/nn)	VSSQCVNLTTRTQLP	53.50	53.50	-	-	-	-	CVNLTTRTQ	14325.00	39.00	39.00	CVNLTTRTQ	15277.00	68.00	68.00	-	-	-	-	-	-	-	-
H2-IAb	1	352	366	15	Consensus (smm/nn)	AWNRKRISNCVADYS	54.00	54.00	-	-	-	-	NRKRISNCV	15019.00	62.00	62.00	KRISNCVAD	10824.50	46.00	46.00	-	-	-	-	-	-	-	-
H2-IAb	1	624	638	15	Consensus (smm/nn)	IHADQLTPTWRVYST	54.00	54.00	-	-	-	-	IHADQLTPT	12940.00	58.00	58.00	DQLTPTWRV	11923.90	50.00	50.00	-	-	-	-	-	-	-	-
H2-IAb	1	557	571	15	Consensus (smm/nn)	KKFLPFQQFGRDIAD	54.00	54.00	-	-	-	-	FQQFGRDIA	11210.00	54.00	54.00	QQFGRDIAD	13705.70	54.00	54.00	-	-	-	-	-	-	-	-
H2-IAb	1	458	472	15	Consensus (smm/nn)	KSNLKPFERDISTEI	54.00	54.00	-	-	-	-	KPFERDIST	9985.00	51.00	51.00	KPFERDIST	14964.40	57.00	57.00	-	-	-	-	-	-	-	-
H2-IAb	1	29	43	15	Consensus (smm/nn)	TNSFTRGVYYPDKVF	54.00	54.00	-	-	-	-	RGVYYPDKV	11566.00	55.00	55.00	GVYYPDKVF	13328.40	53.00	53.00	-	-	-	-	-	-	-	-
H2-IAd	1	389	403	15	Consensus (smm/nn)	DLCFTNVYADSFVIR	54.00	54.00	-	-	-	-	NVYADSFVI	15102.00	62.00	62.00	NVYADSFVI	4373.50	46.00	46.00	-	-	-	-	-	-	-	-
H2-IAd	1	661	675	15	Consensus (smm/nn)	ECDIPIGAGICASYQ	54.00	54.00	-	-	-	-	IPIGAGICA	29432.00	82.00	82.00	IPIGAGICA	1873.00	26.00	26.00	-	-	-	-	-	-	-	-
H2-IAd	1	55	69	15	Consensus (smm/nn)	FLPFFSNVTWFHAIH	54.00	54.00	-	-	-	-	FSNVTWFHA	20042.00	71.00	71.00	FSNVTWFHA	3218.30	37.00	37.00	-	-	-	-	-	-	-	-
H2-IAd	1	118	132	15	Consensus (smm/nn)	LIVNNATNVVIKVCE	54.00	54.00	-	-	-	-	NATNVVIKV	15777.00	63.00	63.00	NATNVVIKV	4291.70	45.00	45.00	-	-	-	-	-	-	-	-
H2-IAd	1	461	475	15	Consensus (smm/nn)	LKPFERDISTEIYQA	54.00	54.00	-	-	-	-	ERDISTEIY	5883.00	30.00	30.00	DISTEIYQA	13821.00	78.00	78.00	-	-	-	-	-	-	-	-
H2-IAd	1	393	407	15	Consensus (smm/nn)	TNVYADSFVIRGDEV	54.00	54.00	-	-	-	-	VYADSFVIR	22090.00	75.00	75.00	YADSFVIRG	2704.00	33.00	33.00	-	-	-	-	-	-	-	-
H2-IAd	1	369	383	15	Consensus (smm/nn)	YNSASFSTFKCYGVS	54.00	54.00	-	-	-	-	FSTFKCYGV	13538.00	58.00	58.00	SASFSTFKC	5242.60	50.00	50.00	-	-	-	-	-	-	-	-
H2-IEd	1	243	257	15	Consensus (smm/nn)	ALHRSYLTPGDSSSG	54.00	54.00	-	-	-	-	SYLTPGDSS	22472.00	55.00	55.00	ALHRSYLTP	11373.10	53.00	53.00	-	-	-	-	-	-	-	-
H2-IEd	1	554	568	15	Consensus (smm/nn)	ESNKKFLPFQQFGRD	54.00	54.00	-	-	-	-	KFLPFQQFG	27173.00	62.00	62.00	KFLPFQQFG	9639.10	46.00	46.00	-	-	-	-	-	-	-	-
H2-IEd	1	529	543	15	Consensus (smm/nn)	KSTNLVKNKCVNFNF	54.00	54.00	-	-	-	-	KSTNLVKNK	35154.00	71.00	71.00	NLVKNKCVN	7608.60	37.00	37.00	-	-	-	-	-	-	-	-
H2-IEd	1	129	143	15	Consensus (smm/nn)	KVCEFQFCNDPFLGV	54.00	54.00	-	-	-	-	EFQFCNDPF	34393.00	70.00	70.00	QFCNDPFLG	7777.00	38.00	38.00	-	-	-	-	-	-	-	-
H2-IEd	1	225	239	15	Consensus (smm/nn)	PLVDLPIGINITRFQ	54.00	54.00	-	-	-	-	LPIGINITR	11465.00	32.00	32.00	PIGINITRF	18129.10	76.00	76.00	-	-	-	-	-	-	-	-
H2-IEd	1	172	186	15	Consensus (smm/nn)	SQPFLMDLEGKQGNF	54.00	54.00	-	-	-	-	PFLMDLEGK	22483.00	55.00	55.00	PFLMDLEGK	11309.90	53.00	53.00	-	-	-	-	-	-	-	-
H2-IAb	1	664	678	15	Consensus (smm/nn)	IPIGAGICASYQTQT	54.50	54.50	-	-	-	-	PIGAGICAS	17771.00	66.00	66.00	PIGAGICAS	9743.90	43.00	43.00	-	-	-	-	-	-	-	-
H2-IAb	1	646	660	15	Consensus (smm/nn)	RAGCLIGAEHVNNSY	54.50	54.50	-	-	-	-	GCLIGAEHV	9336.00	49.00	49.00	GCLIGAEHV	16237.80	60.00	60.00	-	-	-	-	-	-	-	-
H2-IAb	1	459	473	15	Consensus (smm/nn)	SNLKPFERDISTEIY	54.50	54.50	-	-	-	-	FERDISTEI	10802.00	52.00	52.00	KPFERDIST	14714.90	57.00	57.00	-	-	-	-	-	-	-	-
H2-IAd	1	590	604	15	Consensus (smm/nn)	CSFGGVSVITPGTNT	54.50	54.50	-	-	-	-	VSVITPGTN	39493.00	88.00	88.00	FGGVSVITP	1438.00	21.00	21.00	-	-	-	-	-	-	-	-
H2-IAd	1	31	45	15	Consensus (smm/nn)	SFTRGVYYPDKVFRS	54.50	54.50	-	-	-	-	RGVYYPDKV	14162.00	60.00	60.00	YYPDKVFRS	5036.40	49.00	49.00	-	-	-	-	-	-	-	-
H2-IAd	1	47	61	15	Consensus (smm/nn)	VLHSTQDLFLPFFSN	54.50	54.50	-	-	-	-	HSTQDLFLP	8388.00	41.00	41.00	QDLFLPFFS	9718.30	68.00	68.00	-	-	-	-	-	-	-	-
H2-IEd	1	498	512	15	Consensus (smm/nn)	QPTNGVGYQPYRVVV	54.50	54.50	-	-	-	-	VGYQPYRVV	40275.00	76.00	76.00	VGYQPYRVV	6731.50	33.00	33.00	-	-	-	-	-	-	-	-
H2-IAb	1	559	573	15	Consensus (smm/nn)	FLPFQQFGRDIADTT	55.00	55.00	-	-	-	-	FQQFGRDIA	11986.00	56.00	56.00	QQFGRDIAD	13807.10	54.00	54.00	-	-	-	-	-	-	-	-
H2-IAb	1	562	576	15	Consensus (smm/nn)	FQQFGRDIADTTDAV	55.00	55.00	-	-	-	-	FQQFGRDIA	12688.00	57.00	57.00	QQFGRDIAD	13102.70	53.00	53.00	-	-	-	-	-	-	-	-
H2-IAb	1	415	429	15	Consensus (smm/nn)	TGKIADYNYKLPDDF	55.00	55.00	-	-	-	-	ADYNYKLPD	6093.00	37.00	37.00	YNYKLPDDF	21825.70	73.00	73.00	-	-	-	-	-	-	-	-
H2-IAd	1	662	676	15	Consensus (smm/nn)	CDIPIGAGICASYQT	55.00	55.00	-	-	-	-	IPIGAGICA	23115.00	76.00	76.00	IPIGAGICA	2744.30	34.00	34.00	-	-	-	-	-	-	-	-
H2-IAd	1	400	414	15	Consensus (smm/nn)	FVIRGDEVRQIAPGQ	55.00	55.00	-	-	-	-	IRGDEVRQI	9936.00	47.00	47.00	VIRGDEVRQ	8315.90	63.00	63.00	-	-	-	-	-	-	-	-
H2-IAd	1	146	160	15	Consensus (smm/nn)	HKNNKSWMESEFRVY	55.00	55.00	-	-	-	-	SWMESEFRV	6058.00	31.00	31.00	SWMESEFRV	14089.60	79.00	79.00	-	-	-	-	-	-	-	-
H2-IAd	1	453	467	15	Consensus (smm/nn)	YRLFRKSNLKPFERD	55.00	55.00	-	-	-	-	LFRKSNLKP	11635.00	53.00	53.00	LFRKSNLKP	6608.80	57.00	57.00	-	-	-	-	-	-	-	-
H2-IEd	1	156	170	15	Consensus (smm/nn)	EFRVYSSANNCTFEY	55.00	55.00	-	-	-	-	EFRVYSSAN	40069.00	76.00	76.00	EFRVYSSAN	6935.30	34.00	34.00	-	-	-	-	-	-	-	-
H2-IEd	1	273	287	15	Consensus (smm/nn)	RTFLLKYNENGTITD	55.00	55.00	-	-	-	-	FLLKYNENG	34740.00	70.00	70.00	TFLLKYNEN	8289.30	40.00	40.00	-	-	-	-	-	-	-	-
H2-IEd	1	13	27	15	Consensus (smm/nn)	SQCVNLTTRTQLPPA	55.00	55.00	-	-	-	-	CVNLTTRTQ	22560.00	55.00	55.00	CVNLTTRTQ	11853.80	55.00	55.00	-	-	-	-	-	-	-	-
H2-IAb	1	574	588	15	Consensus (smm/nn)	DAVRDPQTLEILDIT	55.50	55.50	-	-	-	-	VRDPQTLEI	8651.00	46.00	46.00	RDPQTLEIL	18416.50	65.00	65.00	-	-	-	-	-	-	-	-
H2-IAb	1	416	430	15	Consensus (smm/nn)	GKIADYNYKLPDDFT	55.50	55.50	-	-	-	-	YNYKLPDDF	6259.00	38.00	38.00	YNYKLPDDF	22081.30	73.00	73.00	-	-	-	-	-	-	-	-
H2-IAb	1	600	614	15	Consensus (smm/nn)	PGTNTSNQVAVLYQD	55.50	55.50	-	-	-	-	TNTSNQVAV	11168.00	53.00	53.00	TNTSNQVAV	15259.00	58.00	58.00	-	-	-	-	-	-	-	-
H2-IAb	1	507	521	15	Consensus (smm/nn)	PYRVVVLSFELLHAP	55.50	55.50	-	-	-	-	RVVVLSFEL	6927.00	40.00	40.00	LSFELLHAP	20774.10	71.00	71.00	-	-	-	-	-	-	-	-
H2-IAb	1	13	27	15	Consensus (smm/nn)	SQCVNLTTRTQLPPA	55.50	55.50	-	-	-	-	NLTTRTQLP	11143.00	53.00	53.00	TTRTQLPPA	15388.00	58.00	58.00	-	-	-	-	-	-	-	-
H2-IAb	1	159	173	15	Consensus (smm/nn)	VYSSANNCTFEYVSQ	55.50	55.50	-	-	-	-	YSSANNCTF	23789.00	74.00	74.00	YSSANNCTF	7961.60	37.00	37.00	-	-	-	-	-	-	-	-
H2-IAd	1	291	305	15	Consensus (smm/nn)	CALDPLSETKCTLKS	55.50	55.50	-	-	-	-	LSETKCTLK	8995.00	44.00	44.00	SETKCTLKS	9404.30	67.00	67.00	-	-	-	-	-	-	-	-
H2-IAd	1	469	483	15	Consensus (smm/nn)	STEIYQAGSTPCNGV	55.50	55.50	-	-	-	-	IYQAGSTPC	29924.00	83.00	83.00	TEIYQAGST	2135.00	28.00	28.00	-	-	-	-	-	-	-	-
H2-IAd	1	656	670	15	Consensus (smm/nn)	VNNSYECDIPIGAGI	55.50	55.50	-	-	-	-	YECDIPIGA	18011.00	68.00	68.00	YECDIPIGA	3919.90	43.00	43.00	-	-	-	-	-	-	-	-
H2-IEd	1	525	539	15	Consensus (smm/nn)	CGPKKSTNLVKNKCV	55.50	55.50	-	-	-	-	PKKSTNLVK	11100.00	31.00	31.00	GPKKSTNLV	20254.50	80.00	80.00	-	-	-	-	-	-	-	-
H2-IEd	1	130	144	15	Consensus (smm/nn)	VCEFQFCNDPFLGVY	55.50	55.50	-	-	-	-	EFQFCNDPF	39728.00	75.00	75.00	QFCNDPFLG	7372.40	36.00	36.00	-	-	-	-	-	-	-	-
H2-IEd	1	633	647	15	Consensus (smm/nn)	WRVYSTGSNVFQTRA	55.50	55.50	-	-	-	-	RVYSTGSNV	32913.00	68.00	68.00	RVYSTGSNV	8916.20	43.00	43.00	-	-	-	-	-	-	-	-
H2-IAb	1	506	520	15	Consensus (smm/nn)	QPYRVVVLSFELLHA	56.00	56.00	-	-	-	-	RVVVLSFEL	8510.00	46.00	46.00	QPYRVVVLS	18565.20	66.00	66.00	-	-	-	-	-	-	-	-
H2-IAd	1	397	411	15	Consensus (smm/nn)	ADSFVIRGDEVRQIA	56.00	56.00	-	-	-	-	IRGDEVRQI	11122.00	52.00	52.00	VIRGDEVRQ	7330.40	60.00	60.00	-	-	-	-	-	-	-	-
H2-IAd	1	88	102	15	Consensus (smm/nn)	DGVYFASTEKSNIIR	56.00	56.00	-	-	-	-	VYFASTEKS	8738.00	43.00	43.00	VYFASTEKS	10133.30	69.00	69.00	-	-	-	-	-	-	-	-
H2-IAd	1	105	119	15	Consensus (smm/nn)	IFGTTLDSKTQSLLI	56.00	56.00	-	-	-	-	LDSKTQSLL	5938.00	31.00	31.00	DSKTQSLLI	15086.00	81.00	81.00	-	-	-	-	-	-	-	-
H2-IAd	1	305	319	15	Consensus (smm/nn)	SFTVEKGIYQTSNFR	56.00	56.00	-	-	-	-	TVEKGIYQT	27452.00	81.00	81.00	FTVEKGIYQ	2393.90	31.00	31.00	-	-	-	-	-	-	-	-
H2-IAd	1	45	59	15	Consensus (smm/nn)	SSVLHSTQDLFLPFF	56.00	56.00	-	-	-	-	HSTQDLFLP	5636.00	29.00	29.00	LHSTQDLFL	16511.80	83.00	83.00	-	-	-	-	-	-	-	-
H2-IEd	1	132	146	15	Consensus (smm/nn)	EFQFCNDPFLGVYYH	56.00	56.00	-	-	-	-	QFCNDPFLG	37382.00	73.00	73.00	QFCNDPFLG	8140.30	39.00	39.00	-	-	-	-	-	-	-	-
H2-IEd	1	226	240	15	Consensus (smm/nn)	LVDLPIGINITRFQT	56.00	56.00	-	-	-	-	LPIGINITR	12788.00	35.00	35.00	IGINITRFQ	18681.50	77.00	77.00	-	-	-	-	-	-	-	-
H2-IEd	1	10	24	15	Consensus (smm/nn)	LVSSQCVNLTTRTQL	56.00	56.00	-	-	-	-	CVNLTTRTQ	14005.00	38.00	38.00	CVNLTTRTQ	17611.10	74.00	74.00	-	-	-	-	-	-	-	-
H2-IEd	1	357	371	15	Consensus (smm/nn)	RISNCVADYSVLYNS	56.00	56.00	-	-	-	-	CVADYSVLY	25135.00	59.00	59.00	NCVADYSVL	11211.70	53.00	53.00	-	-	-	-	-	-	-	-
H2-IEd	1	289	303	15	Consensus (smm/nn)	VDCALDPLSETKCTL	56.00	56.00	-	-	-	-	ALDPLSETK	12940.00	35.00	35.00	DPLSETKCT	18637.60	77.00	77.00	-	-	-	-	-	-	-	-
H2-IEd	1	3	17	15	Consensus (smm/nn)	VFLVLLPLVSSQCVN	56.00	56.00	-	-	-	-	VLLPLVSSQ	28735.00	64.00	64.00	VFLVLLPLV	10060.30	48.00	48.00	-	-	-	-	-	-	-	-
H2-IAb	1	110	124	15	Consensus (smm/nn)	LDSKTQSLLIVNNAT	56.50	56.50	-	-	-	-	KTQSLLIVN	10752.00	52.00	52.00	KTQSLLIVN	16767.70	61.00	61.00	-	-	-	-	-	-	-	-
H2-IAb	1	460	474	15	Consensus (smm/nn)	NLKPFERDISTEIYQ	56.50	56.50	-	-	-	-	FERDISTEI	11648.00	55.00	55.00	KPFERDIST	15158.80	58.00	58.00	-	-	-	-	-	-	-	-
H2-IAd	1	154	168	15	Consensus (smm/nn)	ESEFRVYSSANNCTF	56.50	56.50	-	-	-	-	VYSSANNCT	25758.00	79.00	79.00	FRVYSSANN	2772.20	34.00	34.00	-	-	-	-	-	-	-	-
H2-IAd	1	374	388	15	Consensus (smm/nn)	FSTFKCYGVSPTKLN	56.50	56.50	-	-	-	-	FKCYGVSPT	16605.00	65.00	65.00	FKCYGVSPT	4881.30	48.00	48.00	-	-	-	-	-	-	-	-
H2-IAd	1	285	299	15	Consensus (smm/nn)	ITDAVDCALDPLSET	56.50	56.50	-	-	-	-	VDCALDPLS	9756.00	47.00	47.00	DCALDPLSE	8975.70	66.00	66.00	-	-	-	-	-	-	-	-
H2-IAd	1	99	113	15	Consensus (smm/nn)	NIIRGWIFGTTLDSK	56.50	56.50	-	-	-	-	IRGWIFGTT	14733.00	61.00	61.00	WIFGTTLDS	5607.10	52.00	52.00	-	-	-	-	-	-	-	-
H2-IAd	1	573	587	15	Consensus (smm/nn)	TDAVRDPQTLEILDI	56.50	56.50	-	-	-	-	RDPQTLEIL	12566.00	56.00	56.00	VRDPQTLEI	6594.70	57.00	57.00	-	-	-	-	-	-	-	-
H2-IAd	1	588	602	15	Consensus (smm/nn)	TPCSFGGVSVITPGT	56.50	56.50	-	-	-	-	SFGGVSVIT	38062.00	88.00	88.00	PCSFGGVSV	1855.80	25.00	25.00	-	-	-	-	-	-	-	-
H2-IAd	1	622	636	15	Consensus (smm/nn)	VAIHADQLTPTWRVY	56.50	56.50	-	-	-	-	IHADQLTPT	17220.00	66.00	66.00	DQLTPTWRV	4540.70	47.00	47.00	-	-	-	-	-	-	-	-
H2-IAd	1	213	227	15	Consensus (smm/nn)	VRDLPQGFSALEPLV	56.50	56.50	-	-	-	-	RDLPQGFSA	16192.00	64.00	64.00	PQGFSALEP	4975.10	49.00	49.00	-	-	-	-	-	-	-	-
H2-IAd	1	104	118	15	Consensus (smm/nn)	WIFGTTLDSKTQSLL	56.50	56.50	-	-	-	-	TLDSKTQSL	9291.00	45.00	45.00	WIFGTTLDS	9711.40	68.00	68.00	-	-	-	-	-	-	-	-
H2-IAd	1	258	272	15	Consensus (smm/nn)	WTAGAAAYYVGYLQP	56.50	56.50	-	-	-	-	AAYYVGYLQ	22904.00	76.00	76.00	TAGAAAYYV	3150.20	37.00	37.00	-	-	-	-	-	-	-	-
H2-IEd	1	131	145	15	Consensus (smm/nn)	CEFQFCNDPFLGVYY	56.50	56.50	-	-	-	-	QFCNDPFLG	40097.00	76.00	76.00	QFCNDPFLG	7679.20	37.00	37.00	-	-	-	-	-	-	-	-
H2-IEd	1	179	193	15	Consensus (smm/nn)	LEGKQGNFKNLREFV	56.50	56.50	-	-	-	-	GNFKNLREF	16911.00	44.00	44.00	GNFKNLREF	15754.90	69.00	69.00	-	-	-	-	-	-	-	-
H2-IAb	1	79	93	15	Consensus (smm/nn)	FDNPVLPFNDGVYFA	57.00	57.00	-	-	-	-	FDNPVLPFN	22951.00	73.00	73.00	DNPVLPFND	9159.10	41.00	41.00	-	-	-	-	-	-	-	-
H2-IAb	1	455	469	15	Consensus (smm/nn)	LFRKSNLKPFERDIS	57.00	57.00	-	-	-	-	FRKSNLKPF	11912.00	55.00	55.00	FRKSNLKPF	15707.40	59.00	59.00	-	-	-	-	-	-	-	-
H2-IAd	1	372	386	15	Consensus (smm/nn)	ASFSTFKCYGVSPTK	57.00	57.00	-	-	-	-	FSTFKCYGV	13808.00	59.00	59.00	FSTFKCYGV	6145.50	55.00	55.00	-	-	-	-	-	-	-	-
H2-IAd	1	65	79	15	Consensus (smm/nn)	FHAIHVSGTNGTKRF	57.00	57.00	-	-	-	-	FHAIHVSGT	32842.00	85.00	85.00	FHAIHVSGT	2195.90	29.00	29.00	-	-	-	-	-	-	-	-
H2-IAd	1	89	103	15	Consensus (smm/nn)	GVYFASTEKSNIIRG	57.00	57.00	-	-	-	-	ASTEKSNII	11398.00	52.00	52.00	TEKSNIIRG	7772.60	62.00	62.00	-	-	-	-	-	-	-	-
H2-IAd	1	399	413	15	Consensus (smm/nn)	SFVIRGDEVRQIAPG	57.00	57.00	-	-	-	-	IRGDEVRQI	10312.00	49.00	49.00	VIRGDEVRQ	8625.20	65.00	65.00	-	-	-	-	-	-	-	-
H2-IAd	1	286	300	15	Consensus (smm/nn)	TDAVDCALDPLSETK	57.00	57.00	-	-	-	-	VDCALDPLS	10320.00	49.00	49.00	DCALDPLSE	8762.40	65.00	65.00	-	-	-	-	-	-	-	-
H2-IAd	1	95	109	15	Consensus (smm/nn)	TEKSNIIRGWIFGTT	57.00	57.00	-	-	-	-	IIRGWIFGT	19970.00	71.00	71.00	TEKSNIIRG	3995.90	43.00	43.00	-	-	-	-	-	-	-	-
H2-IEd	1	125	139	15	Consensus (smm/nn)	NVVIKVCEFQFCNDP	57.00	57.00	-	-	-	-	KVCEFQFCN	50000.00	82.00	82.00	VVIKVCEFQ	6500.80	32.00	32.00	-	-	-	-	-	-	-	-
H2-IEd	1	173	187	15	Consensus (smm/nn)	QPFLMDLEGKQGNFK	57.00	57.00	-	-	-	-	PFLMDLEGK	29601.00	65.00	65.00	PFLMDLEGK	10387.60	49.00	49.00	-	-	-	-	-	-	-	-
H2-IEd	1	325	339	15	Consensus (smm/nn)	SIVRFPNITNLCPFG	57.00	57.00	-	-	-	-	IVRFPNITN	32278.00	68.00	68.00	SIVRFPNIT	9595.10	46.00	46.00	-	-	-	-	-	-	-	-
H2-IAb	1	111	125	15	Consensus (smm/nn)	DSKTQSLLIVNNATN	57.50	57.50	-	-	-	-	SLLIVNNAT	11655.00	55.00	55.00	SLLIVNNAT	16261.30	60.00	60.00	-	-	-	-	-	-	-	-
H2-IAb	1	8	22	15	Consensus (smm/nn)	LPLVSSQCVNLTTRT	57.50	57.50	-	-	-	-	VSSQCVNLT	17965.00	67.00	67.00	PLVSSQCVN	11420.10	48.00	48.00	-	-	-	-	-	-	-	-
H2-IAb	1	534	548	15	Consensus (smm/nn)	VKNKCVNFNFNGLTG	57.50	57.50	-	-	-	-	VNFNFNGLT	18647.00	68.00	68.00	VNFNFNGLT	10848.20	47.00	47.00	-	-	-	-	-	-	-	-
H2-IAd	1	283	297	15	Consensus (smm/nn)	GTITDAVDCALDPLS	57.50	57.50	-	-	-	-	TDAVDCALD	6987.00	35.00	35.00	DAVDCALDP	14657.50	80.00	80.00	-	-	-	-	-	-	-	-
H2-IAd	1	87	101	15	Consensus (smm/nn)	NDGVYFASTEKSNII	57.50	57.50	-	-	-	-	VYFASTEKS	9642.00	46.00	46.00	VYFASTEKS	9961.50	69.00	69.00	-	-	-	-	-	-	-	-
H2-IAd	1	373	387	15	Consensus (smm/nn)	SFSTFKCYGVSPTKL	57.50	57.50	-	-	-	-	FKCYGVSPT	17232.00	66.00	66.00	FKCYGVSPT	5106.90	49.00	49.00	-	-	-	-	-	-	-	-
H2-IAd	1	205	219	15	Consensus (smm/nn)	SKHTPINLVRDLPQG	57.50	57.50	-	-	-	-	HTPINLVRD	18207.00	68.00	68.00	HTPINLVRD	4551.70	47.00	47.00	-	-	-	-	-	-	-	-
H2-IEd	1	387	401	15	Consensus (smm/nn)	LNDLCFTNVYADSFV	57.50	57.50	-	-	-	-	DLCFTNVYA	20705.00	52.00	52.00	CFTNVYADS	13924.90	63.00	63.00	-	-	-	-	-	-	-	-
H2-IEd	1	553	567	15	Consensus (smm/nn)	TESNKKFLPFQQFGR	57.50	57.50	-	-	-	-	KFLPFQQFG	29887.00	65.00	65.00	KFLPFQQFG	10615.60	50.00	50.00	-	-	-	-	-	-	-	-
H2-IEd	1	524	538	15	Consensus (smm/nn)	VCGPKKSTNLVKNKC	57.50	57.50	-	-	-	-	PKKSTNLVK	11478.00	32.00	32.00	GPKKSTNLV	21416.30	83.00	83.00	-	-	-	-	-	-	-	-
H2-IAb	1	456	470	15	Consensus (smm/nn)	FRKSNLKPFERDIST	58.00	58.00	-	-	-	-	FRKSNLKPF	10716.00	52.00	52.00	KPFERDIST	17683.30	64.00	64.00	-	-	-	-	-	-	-	-
H2-IAb	1	226	240	15	Consensus (smm/nn)	LVDLPIGINITRFQT	58.00	58.00	-	-	-	-	DLPIGINIT	10658.00	52.00	52.00	DLPIGINIT	18016.10	64.00	64.00	-	-	-	-	-	-	-	-
H2-IAb	1	271	285	15	Consensus (smm/nn)	QPRTFLLKYNENGTI	58.00	58.00	-	-	-	-	FLLKYNENG	9551.00	49.00	49.00	LKYNENGTI	19301.10	67.00	67.00	-	-	-	-	-	-	-	-
H2-IAb	1	563	577	15	Consensus (smm/nn)	QQFGRDIADTTDAVR	58.00	58.00	-	-	-	-	DIADTTDAV	14941.00	61.00	61.00	RDIADTTDA	14032.70	55.00	55.00	-	-	-	-	-	-	-	-
H2-IAd	1	168	182	15	Consensus (smm/nn)	FEYVSQPFLMDLEGK	58.00	58.00	-	-	-	-	EYVSQPFLM	18985.00	70.00	70.00	EYVSQPFLM	4443.00	46.00	46.00	-	-	-	-	-	-	-	-
H2-IAd	1	486	500	15	Consensus (smm/nn)	FNCYFPLQSYGFQPT	58.00	58.00	-	-	-	-	YFPLQSYGF	17089.00	66.00	66.00	FNCYFPLQS	5130.60	50.00	50.00	-	-	-	-	-	-	-	-
H2-IAd	1	323	337	15	Consensus (smm/nn)	TESIVRFPNITNLCP	58.00	58.00	-	-	-	-	RFPNITNLC	24527.00	78.00	78.00	IVRFPNITN	3258.00	38.00	38.00	-	-	-	-	-	-	-	-
H2-IAd	1	396	410	15	Consensus (smm/nn)	YADSFVIRGDEVRQI	58.00	58.00	-	-	-	-	SFVIRGDEV	15098.00	62.00	62.00	YADSFVIRG	5978.50	54.00	54.00	-	-	-	-	-	-	-	-
H2-IEd	1	97	111	15	Consensus (smm/nn)	KSNIIRGWIFGTTLD	58.00	58.00	-	-	-	-	IIRGWIFGT	19105.00	49.00	49.00	NIIRGWIFG	15049.30	67.00	67.00	-	-	-	-	-	-	-	-
H2-IEd	1	620	634	15	Consensus (smm/nn)	VPVAIHADQLTPTWR	58.00	58.00	-	-	-	-	VAIHADQLT	31143.00	67.00	67.00	IHADQLTPT	10365.10	49.00	49.00	-	-	-	-	-	-	-	-
H2-IEd	1	258	272	15	Consensus (smm/nn)	WTAGAAAYYVGYLQP	58.00	58.00	-	-	-	-	AAYYVGYLQ	21065.00	53.00	53.00	AAYYVGYLQ	14089.90	63.00	63.00	-	-	-	-	-	-	-	-
H2-IAb	1	570	584	15	Consensus (smm/nn)	ADTTDAVRDPQTLEI	58.50	58.50	-	-	-	-	DAVRDPQTL	8328.00	45.00	45.00	DAVRDPQTL	21228.70	72.00	72.00	-	-	-	-	-	-	-	-
H2-IAb	1	80	94	15	Consensus (smm/nn)	DNPVLPFNDGVYFAS	58.50	58.50	-	-	-	-	DNPVLPFND	19106.00	68.00	68.00	LPFNDGVYF	11701.90	49.00	49.00	-	-	-	-	-	-	-	-
H2-IAb	1	461	475	15	Consensus (smm/nn)	LKPFERDISTEIYQA	58.50	58.50	-	-	-	-	FERDISTEI	13227.00	58.00	58.00	KPFERDIST	15839.70	59.00	59.00	-	-	-	-	-	-	-	-
H2-IAb	1	387	401	15	Consensus (smm/nn)	LNDLCFTNVYADSFV	58.50	58.50	-	-	-	-	FTNVYADSF	17917.00	67.00	67.00	LCFTNVYAD	12057.40	50.00	50.00	-	-	-	-	-	-	-	-
H2-IAb	1	546	560	15	Consensus (smm/nn)	LTGTGVLTESNKKFL	58.50	58.50	-	-	-	-	GVLTESNKK	14494.00	61.00	61.00	GVLTESNKK	14621.50	56.00	56.00	-	-	-	-	-	-	-	-
H2-IAb	1	556	570	15	Consensus (smm/nn)	NKKFLPFQQFGRDIA	58.50	58.50	-	-	-	-	FLPFQQFGR	13707.00	59.00	59.00	FQQFGRDIA	15286.90	58.00	58.00	-	-	-	-	-	-	-	-
H2-IAb	1	237	251	15	Consensus (smm/nn)	RFQTLLALHRSYLTP	58.50	58.50	-	-	-	-	LALHRSYLT	21371.00	71.00	71.00	FQTLLALHR	10736.10	46.00	46.00	-	-	-	-	-	-	-	-
H2-IAb	1	353	367	15	Consensus (smm/nn)	WNRKRISNCVADYSV	58.50	58.50	-	-	-	-	KRISNCVAD	22478.00	72.00	72.00	KRISNCVAD	10340.40	45.00	45.00	-	-	-	-	-	-	-	-
H2-IAd	1	669	683	15	Consensus (smm/nn)	GICASYQTQTNSPRR	58.50	58.50	-	-	-	-	YQTQTNSPR	7107.00	36.00	36.00	ASYQTQTNS	15161.40	81.00	81.00	-	-	-	-	-	-	-	-
H2-IAd	1	587	601	15	Consensus (smm/nn)	ITPCSFGGVSVITPG	58.50	58.50	-	-	-	-	SFGGVSVIT	42120.00	89.00	89.00	PCSFGGVSV	2106.90	28.00	28.00	-	-	-	-	-	-	-	-
H2-IAd	1	321	335	15	Consensus (smm/nn)	QPTESIVRFPNITNL	58.50	58.50	-	-	-	-	QPTESIVRF	30244.00	83.00	83.00	TESIVRFPN	2817.30	34.00	34.00	-	-	-	-	-	-	-	-
H2-IAd	1	357	371	15	Consensus (smm/nn)	RISNCVADYSVLYNS	58.50	58.50	-	-	-	-	CVADYSVLY	10304.00	49.00	49.00	VADYSVLYN	9752.80	68.00	68.00	-	-	-	-	-	-	-	-
H2-IAd	1	371	385	15	Consensus (smm/nn)	SASFSTFKCYGVSPT	58.50	58.50	-	-	-	-	FSTFKCYGV	12596.00	56.00	56.00	FSTFKCYGV	7564.70	61.00	61.00	-	-	-	-	-	-	-	-
H2-IEd	1	123	137	15	Consensus (smm/nn)	ATNVVIKVCEFQFCN	58.50	58.50	-	-	-	-	VVIKVCEFQ	50000.00	82.00	82.00	VVIKVCEFQ	7079.60	35.00	35.00	-	-	-	-	-	-	-	-
H2-IEd	1	606	620	15	Consensus (smm/nn)	NQVAVLYQDVNCTEV	58.50	58.50	-	-	-	-	VLYQDVNCT	25335.00	59.00	59.00	VLYQDVNCT	12597.20	58.00	58.00	-	-	-	-	-	-	-	-
H2-IEd	1	607	621	15	Consensus (smm/nn)	QVAVLYQDVNCTEVP	58.50	58.50	-	-	-	-	VLYQDVNCT	27151.00	62.00	62.00	VLYQDVNCT	11744.40	55.00	55.00	-	-	-	-	-	-	-	-
H2-IEd	1	124	138	15	Consensus (smm/nn)	TNVVIKVCEFQFCND	58.50	58.50	-	-	-	-	VVIKVCEFQ	50000.00	82.00	82.00	VVIKVCEFQ	7057.50	35.00	35.00	-	-	-	-	-	-	-	-
H2-IAb	1	558	572	15	Consensus (smm/nn)	KFLPFQQFGRDIADT	59.00	59.00	-	-	-	-	FQQFGRDIA	13617.00	59.00	59.00	QQFGRDIAD	15830.10	59.00	59.00	-	-	-	-	-	-	-	-
H2-IAb	1	354	368	15	Consensus (smm/nn)	NRKRISNCVADYSVL	59.00	59.00	-	-	-	-	KRISNCVAD	22262.00	72.00	72.00	KRISNCVAD	10701.30	46.00	46.00	-	-	-	-	-	-	-	-
H2-IAb	1	370	384	15	Consensus (smm/nn)	NSASFSTFKCYGVSP	59.00	59.00	-	-	-	-	NSASFSTFK	22994.00	73.00	73.00	ASFSTFKCY	10369.40	45.00	45.00	-	-	-	-	-	-	-	-
H2-IAd	1	163	177	15	Consensus (smm/nn)	ANNCTFEYVSQPFLM	59.00	59.00	-	-	-	-	TFEYVSQPF	11280.00	52.00	52.00	EYVSQPFLM	9114.90	66.00	66.00	-	-	-	-	-	-	-	-
H2-IAd	1	398	412	15	Consensus (smm/nn)	DSFVIRGDEVRQIAP	59.00	59.00	-	-	-	-	IRGDEVRQI	11567.00	53.00	53.00	VIRGDEVRQ	8676.10	65.00	65.00	-	-	-	-	-	-	-	-
H2-IAd	1	447	461	15	Consensus (smm/nn)	GNYNYLYRLFRKSNL	59.00	59.00	-	-	-	-	YLYRLFRKS	9610.00	46.00	46.00	NYLYRLFRK	11170.90	72.00	72.00	-	-	-	-	-	-	-	-
H2-IAd	1	54	68	15	Consensus (smm/nn)	LFLPFFSNVTWFHAI	59.00	59.00	-	-	-	-	FSNVTWFHA	21917.00	74.00	74.00	FSNVTWFHA	4114.30	44.00	44.00	-	-	-	-	-	-	-	-
H2-IAd	1	98	112	15	Consensus (smm/nn)	SNIIRGWIFGTTLDS	59.00	59.00	-	-	-	-	IRGWIFGTT	15242.00	62.00	62.00	WIFGTTLDS	6395.60	56.00	56.00	-	-	-	-	-	-	-	-
H2-IAd	1	470	484	15	Consensus (smm/nn)	TEIYQAGSTPCNGVE	59.00	59.00	-	-	-	-	IYQAGSTPC	34567.00	86.00	86.00	TEIYQAGST	2612.50	32.00	32.00	-	-	-	-	-	-	-	-
H2-IEd	1	224	238	15	Consensus (smm/nn)	EPLVDLPIGINITRF	59.00	59.00	-	-	-	-	LPIGINITR	12241.00	34.00	34.00	EPLVDLPIG	21755.00	84.00	84.00	-	-	-	-	-	-	-	-
H2-IEd	1	356	370	15	Consensus (smm/nn)	KRISNCVADYSVLYN	59.00	59.00	-	-	-	-	CVADYSVLY	29673.00	65.00	65.00	NCVADYSVL	11370.00	53.00	53.00	-	-	-	-	-	-	-	-
H2-IEd	1	126	140	15	Consensus (smm/nn)	VVIKVCEFQFCNDPF	59.00	59.00	-	-	-	-	CEFQFCNDP	50000.00	82.00	82.00	VVIKVCEFQ	7359.50	36.00	36.00	-	-	-	-	-	-	-	-
H2-IAb	1	150	164	15	Consensus (smm/nn)	KSWMESEFRVYSSAN	59.50	59.50	-	-	-	-	SEFRVYSSA	16373.00	64.00	64.00	SEFRVYSSA	13854.20	55.00	55.00	-	-	-	-	-	-	-	-
H2-IAb	1	109	123	15	Consensus (smm/nn)	TLDSKTQSLLIVNNA	59.50	59.50	-	-	-	-	SKTQSLLIV	12340.00	57.00	57.00	KTQSLLIVN	17033.00	62.00	62.00	-	-	-	-	-	-	-	-
H2-IAd	1	245	259	15	Consensus (smm/nn)	HRSYLTPGDSSSGWT	59.50	59.50	-	-	-	-	RSYLTPGDS	17589.00	67.00	67.00	RSYLTPGDS	5552.10	52.00	52.00	-	-	-	-	-	-	-	-
H2-IAd	1	197	211	15	Consensus (smm/nn)	IDGYFKIYSKHTPIN	59.50	59.50	-	-	-	-	YFKIYSKHT	18150.00	68.00	68.00	YFKIYSKHT	5412.90	51.00	51.00	-	-	-	-	-	-	-	-
H2-IAd	1	607	621	15	Consensus (smm/nn)	QVAVLYQDVNCTEVP	59.50	59.50	-	-	-	-	QVAVLYQDV	11406.00	52.00	52.00	QVAVLYQDV	9212.40	67.00	67.00	-	-	-	-	-	-	-	-
H2-IEd	1	128	142	15	Consensus (smm/nn)	IKVCEFQFCNDPFLG	59.50	59.50	-	-	-	-	EFQFCNDPF	37174.00	73.00	73.00	EFQFCNDPF	9589.40	46.00	46.00	-	-	-	-	-	-	-	-
H2-IEd	1	8	22	15	Consensus (smm/nn)	LPLVSSQCVNLTTRT	59.50	59.50	-	-	-	-	SQCVNLTTR	20849.00	52.00	52.00	PLVSSQCVN	15190.50	67.00	67.00	-	-	-	-	-	-	-	-
H2-IEd	1	122	136	15	Consensus (smm/nn)	NATNVVIKVCEFQFC	59.50	59.50	-	-	-	-	VVIKVCEFQ	50000.00	82.00	82.00	VVIKVCEFQ	7563.30	37.00	37.00	-	-	-	-	-	-	-	-
H2-IEd	1	530	544	15	Consensus (smm/nn)	STNLVKNKCVNFNFN	59.50	59.50	-	-	-	-	TNLVKNKCV	50000.00	82.00	82.00	NLVKNKCVN	7682.60	37.00	37.00	-	-	-	-	-	-	-	-
H2-IEd	1	531	545	15	Consensus (smm/nn)	TNLVKNKCVNFNFNG	59.50	59.50	-	-	-	-	TNLVKNKCV	50000.00	82.00	82.00	NLVKNKCVN	7579.40	37.00	37.00	-	-	-	-	-	-	-	-
H2-IAb	1	560	574	15	Consensus (smm/nn)	LPFQQFGRDIADTTD	60.00	60.00	-	-	-	-	FQQFGRDIA	13956.00	60.00	60.00	QQFGRDIAD	16061.30	60.00	60.00	-	-	-	-	-	-	-	-
H2-IAd	1	609	623	15	Consensus (smm/nn)	AVLYQDVNCTEVPVA	60.00	60.00	-	-	-	-	DVNCTEVPV	9227.00	45.00	45.00	YQDVNCTEV	12102.30	75.00	75.00	-	-	-	-	-	-	-	-
H2-IAd	1	586	600	15	Consensus (smm/nn)	DITPCSFGGVSVITP	60.00	60.00	-	-	-	-	SFGGVSVIT	40795.00	89.00	89.00	PCSFGGVSV	2455.50	31.00	31.00	-	-	-	-	-	-	-	-
H2-IAd	1	119	133	15	Consensus (smm/nn)	IVNNATNVVIKVCEF	60.00	60.00	-	-	-	-	NATNVVIKV	19309.00	70.00	70.00	NATNVVIKV	5223.20	50.00	50.00	-	-	-	-	-	-	-	-
H2-IAd	1	388	402	15	Consensus (smm/nn)	NDLCFTNVYADSFVI	60.00	60.00	-	-	-	-	LCFTNVYAD	18221.00	68.00	68.00	NVYADSFVI	5643.50	52.00	52.00	-	-	-	-	-	-	-	-
H2-IAd	1	606	620	15	Consensus (smm/nn)	NQVAVLYQDVNCTEV	60.00	60.00	-	-	-	-	QVAVLYQDV	13614.00	59.00	59.00	QVAVLYQDV	7635.70	61.00	61.00	-	-	-	-	-	-	-	-
H2-IAd	1	579	593	15	Consensus (smm/nn)	PQTLEILDITPCSFG	60.00	60.00	-	-	-	-	QTLEILDIT	30073.00	83.00	83.00	PQTLEILDI	3209.20	37.00	37.00	-	-	-	-	-	-	-	-
H2-IAd	1	646	660	15	Consensus (smm/nn)	RAGCLIGAEHVNNSY	60.00	60.00	-	-	-	-	IGAEHVNNS	26659.00	80.00	80.00	LIGAEHVNN	3632.00	40.00	40.00	-	-	-	-	-	-	-	-
H2-IAd	1	638	652	15	Consensus (smm/nn)	TGSNVFQTRAGCLIG	60.00	60.00	-	-	-	-	FQTRAGCLI	20475.00	72.00	72.00	VFQTRAGCL	4738.40	48.00	48.00	-	-	-	-	-	-	-	-
H2-IEd	1	497	511	15	Consensus (smm/nn)	FQPTNGVGYQPYRVV	60.00	60.00	-	-	-	-	GVGYQPYRV	50000.00	82.00	82.00	XFQPTNGVG	7836.60	38.00	38.00	-	-	-	-	-	-	-	-
H2-IEd	1	562	576	15	Consensus (smm/nn)	FQQFGRDIADTTDAV	60.00	60.00	-	-	-	-	QQFGRDIAD	21969.00	54.00	54.00	QFGRDIADT	14809.60	66.00	66.00	-	-	-	-	-	-	-	-
H2-IEd	1	19	33	15	Consensus (smm/nn)	TTRTQLPPAYTNSFT	60.00	60.00	-	-	-	-	LPPAYTNSF	23315.00	56.00	56.00	QLPPAYTNS	14282.50	64.00	64.00	-	-	-	-	-	-	-	-
H2-IAb	1	420	434	15	Consensus (smm/nn)	DYNYKLPDDFTGCVI	60.50	60.50	-	-	-	-	YNYKLPDDF	15291.00	62.00	62.00	YNYKLPDDF	15864.40	59.00	59.00	-	-	-	-	-	-	-	-
H2-IAb	1	425	439	15	Consensus (smm/nn)	LPDDFTGCVIAWNSN	60.50	60.50	-	-	-	-	DDFTGCVIA	23523.00	73.00	73.00	DDFTGCVIA	11227.30	48.00	48.00	-	-	-	-	-	-	-	-
H2-IAb	1	82	96	15	Consensus (smm/nn)	PVLPFNDGVYFASTE	60.50	60.50	-	-	-	-	FNDGVYFAS	16722.00	65.00	65.00	LPFNDGVYF	14458.40	56.00	56.00	-	-	-	-	-	-	-	-
H2-IAb	1	605	619	15	Consensus (smm/nn)	SNQVAVLYQDVNCTE	60.50	60.50	-	-	-	-	VLYQDVNCT	9329.00	48.00	48.00	VLYQDVNCT	22137.20	73.00	73.00	-	-	-	-	-	-	-	-
H2-IAb	1	208	222	15	Consensus (smm/nn)	TPINLVRDLPQGFSA	60.50	60.50	-	-	-	-	LVRDLPQGF	19837.00	69.00	69.00	RDLPQGFSA	12751.80	52.00	52.00	-	-	-	-	-	-	-	-
H2-IAb	1	423	437	15	Consensus (smm/nn)	YKLPDDFTGCVIAWN	60.50	60.50	-	-	-	-	DDFTGCVIA	26094.00	76.00	76.00	DDFTGCVIA	10354.30	45.00	45.00	-	-	-	-	-	-	-	-
H2-IAb	1	269	283	15	Consensus (smm/nn)	YLQPRTFLLKYNENG	60.50	60.50	-	-	-	-	YLQPRTFLL	18894.00	68.00	68.00	YLQPRTFLL	13195.00	53.00	53.00	-	-	-	-	-	-	-	-
H2-IAd	1	92	106	15	Consensus (smm/nn)	FASTEKSNIIRGWIF	60.50	60.50	-	-	-	-	ASTEKSNII	25199.00	78.00	78.00	TEKSNIIRG	4045.30	43.00	43.00	-	-	-	-	-	-	-	-
H2-IAd	1	655	669	15	Consensus (smm/nn)	HVNNSYECDIPIGAG	60.50	60.50	-	-	-	-	YECDIPIGA	16789.00	66.00	66.00	YECDIPIGA	6354.50	55.00	55.00	-	-	-	-	-	-	-	-
H2-IAd	1	145	159	15	Consensus (smm/nn)	YHKNNKSWMESEFRV	60.50	60.50	-	-	-	-	KSWMESEFR	7457.00	38.00	38.00	KSWMESEFR	16328.50	83.00	83.00	-	-	-	-	-	-	-	-
H2-IEd	1	427	441	15	Consensus (smm/nn)	DDFTGCVIAWNSNNL	60.50	60.50	-	-	-	-	CVIAWNSNN	23843.00	57.00	57.00	CVIAWNSNN	14262.60	64.00	64.00	-	-	-	-	-	-	-	-
H2-IEd	1	405	419	15	Consensus (smm/nn)	DEVRQIAPGQTGKIA	60.50	60.50	-	-	-	-	QIAPGQTGK	30800.00	66.00	66.00	EVRQIAPGQ	11740.30	55.00	55.00	-	-	-	-	-	-	-	-
H2-IEd	1	420	434	15	Consensus (smm/nn)	DYNYKLPDDFTGCVI	60.50	60.50	-	-	-	-	NYKLPDDFT	28909.00	64.00	64.00	DYNYKLPDD	12444.80	57.00	57.00	-	-	-	-	-	-	-	-
H2-IEd	1	4	18	15	Consensus (smm/nn)	FLVLLPLVSSQCVNL	60.50	60.50	-	-	-	-	VLLPLVSSQ	34809.00	70.00	70.00	VLLPLVSSQ	10735.80	51.00	51.00	-	-	-	-	-	-	-	-
H2-IEd	1	642	656	15	Consensus (smm/nn)	VFQTRAGCLIGAEHV	60.50	60.50	-	-	-	-	AGCLIGAEH	30498.00	66.00	66.00	VFQTRAGCL	11818.00	55.00	55.00	-	-	-	-	-	-	-	-
H2-IAb	1	647	661	15	Consensus (smm/nn)	AGCLIGAEHVNNSYE	61.00	61.00	-	-	-	-	IGAEHVNNS	13298.00	58.00	58.00	GCLIGAEHV	17738.30	64.00	64.00	-	-	-	-	-	-	-	-
H2-IAb	1	410	424	15	Consensus (smm/nn)	IAPGQTGKIADYNYK	61.00	61.00	-	-	-	-	IAPGQTGKI	10530.00	52.00	52.00	APGQTGKIA	20397.40	70.00	70.00	-	-	-	-	-	-	-	-
H2-IAb	1	424	438	15	Consensus (smm/nn)	KLPDDFTGCVIAWNS	61.00	61.00	-	-	-	-	DDFTGCVIA	26661.00	77.00	77.00	DDFTGCVIA	10305.50	45.00	45.00	-	-	-	-	-	-	-	-
H2-IAb	1	604	618	15	Consensus (smm/nn)	TSNQVAVLYQDVNCT	61.00	61.00	-	-	-	-	VAVLYQDVN	9263.00	48.00	48.00	VLYQDVNCT	22378.10	74.00	74.00	-	-	-	-	-	-	-	-
H2-IAb	1	47	61	15	Consensus (smm/nn)	VLHSTQDLFLPFFSN	61.00	61.00	-	-	-	-	QDLFLPFFS	23676.00	74.00	74.00	DLFLPFFSN	11461.80	48.00	48.00	-	-	-	-	-	-	-	-
H2-IAd	1	623	637	15	Consensus (smm/nn)	AIHADQLTPTWRVYS	61.00	61.00	-	-	-	-	IHADQLTPT	21686.00	74.00	74.00	DQLTPTWRV	4842.50	48.00	48.00	-	-	-	-	-	-	-	-
H2-IAd	1	261	275	15	Consensus (smm/nn)	GAAAYYVGYLQPRTF	61.00	61.00	-	-	-	-	AAYYVGYLQ	21321.00	74.00	74.00	AYYVGYLQP	4714.90	48.00	48.00	-	-	-	-	-	-	-	-
H2-IAd	1	268	282	15	Consensus (smm/nn)	GYLQPRTFLLKYNEN	61.00	61.00	-	-	-	-	LQPRTFLLK	19679.00	71.00	71.00	LQPRTFLLK	5348.50	51.00	51.00	-	-	-	-	-	-	-	-
H2-IAd	1	591	605	15	Consensus (smm/nn)	SFGGVSVITPGTNTS	61.00	61.00	-	-	-	-	VSVITPGTN	49409.00	92.00	92.00	FGGVSVITP	2360.70	30.00	30.00	-	-	-	-	-	-	-	-
H2-IEd	1	288	302	15	Consensus (smm/nn)	AVDCALDPLSETKCT	61.00	61.00	-	-	-	-	ALDPLSETK	11921.00	33.00	33.00	ALDPLSETK	24081.90	89.00	89.00	-	-	-	-	-	-	-	-
H2-IEd	1	490	504	15	Consensus (smm/nn)	FPLQSYGFQPTNGVG	61.00	61.00	-	-	-	-	SYGFQPTNG	35808.00	71.00	71.00	FPLQSYGFQ	10738.80	51.00	51.00	-	-	-	-	-	-	-	-
H2-IEd	1	332	346	15	Consensus (smm/nn)	ITNLCPFGEVFNATR	61.00	61.00	-	-	-	-	CPFGEVFNA	27894.00	62.00	62.00	PFGEVFNAT	12995.90	60.00	60.00	-	-	-	-	-	-	-	-
H2-IEd	1	532	546	15	Consensus (smm/nn)	NLVKNKCVNFNFNGL	61.00	61.00	-	-	-	-	KCVNFNFNG	50000.00	82.00	82.00	NLVKNKCVN	8213.80	40.00	40.00	-	-	-	-	-	-	-	-
H2-IEd	1	621	635	15	Consensus (smm/nn)	PVAIHADQLTPTWRV	61.00	61.00	-	-	-	-	ADQLTPTWR	38991.00	75.00	75.00	IHADQLTPT	9897.90	47.00	47.00	-	-	-	-	-	-	-	-
H2-IEd	1	127	141	15	Consensus (smm/nn)	VIKVCEFQFCNDPFL	61.00	61.00	-	-	-	-	EFQFCNDPF	50000.00	82.00	82.00	XVIKVCEFQ	8176.10	40.00	40.00	-	-	-	-	-	-	-	-
H2-IAb	1	130	144	15	Consensus (smm/nn)	VCEFQFCNDPFLGVY	61.50	61.50	-	-	-	-	FQFCNDPFL	28696.00	78.00	78.00	QFCNDPFLG	10290.10	45.00	45.00	-	-	-	-	-	-	-	-
H2-IAd	1	324	338	15	Consensus (smm/nn)	ESIVRFPNITNLCPF	61.50	61.50	-	-	-	-	RFPNITNLC	28780.00	82.00	82.00	IVRFPNITN	3691.60	41.00	41.00	-	-	-	-	-	-	-	-
H2-IAd	1	370	384	15	Consensus (smm/nn)	NSASFSTFKCYGVSP	61.50	61.50	-	-	-	-	FSTFKCYGV	14934.00	62.00	62.00	FSTFKCYGV	7667.90	61.00	61.00	-	-	-	-	-	-	-	-
H2-IAd	1	322	336	15	Consensus (smm/nn)	PTESIVRFPNITNLC	61.50	61.50	-	-	-	-	TESIVRFPN	31497.00	84.00	84.00	IVRFPNITN	3414.30	39.00	39.00	-	-	-	-	-	-	-	-
H2-IAd	1	155	169	15	Consensus (smm/nn)	SEFRVYSSANNCTFE	61.50	61.50	-	-	-	-	VYSSANNCT	29240.00	82.00	82.00	FRVYSSANN	3694.10	41.00	41.00	-	-	-	-	-	-	-	-
H2-IEd	1	219	233	15	Consensus (smm/nn)	GFSALEPLVDLPIGI	61.50	61.50	-	-	-	-	SALEPLVDL	27071.00	61.00	61.00	ALEPLVDLP	13574.80	62.00	62.00	-	-	-	-	-	-	-	-
H2-IEd	1	223	237	15	Consensus (smm/nn)	LEPLVDLPIGINITR	61.50	61.50	-	-	-	-	PLVDLPIGI	13083.00	36.00	36.00	EPLVDLPIG	23151.90	87.00	87.00	-	-	-	-	-	-	-	-
H2-IEd	1	605	619	15	Consensus (smm/nn)	SNQVAVLYQDVNCTE	61.50	61.50	-	-	-	-	VLYQDVNCT	23946.00	57.00	57.00	VLYQDVNCT	14734.80	66.00	66.00	-	-	-	-	-	-	-	-
H2-IEd	1	161	175	15	Consensus (smm/nn)	SSANNCTFEYVSQPF	61.50	61.50	-	-	-	-	NCTFEYVSQ	21656.00	54.00	54.00	CTFEYVSQP	15752.50	69.00	69.00	-	-	-	-	-	-	-	-
H2-IAb	1	131	145	15	Consensus (smm/nn)	CEFQFCNDPFLGVYY	62.00	62.00	-	-	-	-	FQFCNDPFL	29066.00	79.00	79.00	QFCNDPFLG	10281.60	45.00	45.00	-	-	-	-	-	-	-	-
H2-IAb	1	129	143	15	Consensus (smm/nn)	KVCEFQFCNDPFLGV	62.00	62.00	-	-	-	-	FQFCNDPFL	27429.00	77.00	77.00	QFCNDPFLG	10887.80	47.00	47.00	-	-	-	-	-	-	-	-
H2-IAb	1	426	440	15	Consensus (smm/nn)	PDDFTGCVIAWNSNN	62.00	62.00	-	-	-	-	GCVIAWNSN	22431.00	72.00	72.00	DDFTGCVIA	12732.60	52.00	52.00	-	-	-	-	-	-	-	-
H2-IAd	1	336	350	15	Consensus (smm/nn)	CPFGEVFNATRFASV	62.00	62.00	-	-	-	-	VFNATRFAS	18849.00	69.00	69.00	VFNATRFAS	6267.60	55.00	55.00	-	-	-	-	-	-	-	-
H2-IAd	1	223	237	15	Consensus (smm/nn)	LEPLVDLPIGINITR	62.00	62.00	-	-	-	-	DLPIGINIT	50000.00	92.00	92.00	LEPLVDLPI	2489.90	32.00	32.00	-	-	-	-	-	-	-	-
H2-IAd	1	394	408	15	Consensus (smm/nn)	NVYADSFVIRGDEVR	62.00	62.00	-	-	-	-	SFVIRGDEV	28231.00	81.00	81.00	YADSFVIRG	4057.80	43.00	43.00	-	-	-	-	-	-	-	-
H2-IEd	1	544	558	15	Consensus (smm/nn)	NGLTGTGVLTESNKK	62.00	62.00	-	-	-	-	TGVLTESNK	11321.00	31.00	31.00	TGVLTESNK	26882.80	93.00	93.00	-	-	-	-	-	-	-	-
H2-IEd	1	355	369	15	Consensus (smm/nn)	RKRISNCVADYSVLY	62.00	62.00	-	-	-	-	NCVADYSVL	27371.00	62.00	62.00	NCVADYSVL	13753.30	62.00	62.00	-	-	-	-	-	-	-	-
H2-IEd	1	94	108	15	Consensus (smm/nn)	STEKSNIIRGWIFGT	62.00	62.00	-	-	-	-	EKSNIIRGW	23764.00	57.00	57.00	NIIRGWIFG	15083.50	67.00	67.00	-	-	-	-	-	-	-	-
H2-IEd	1	274	288	15	Consensus (smm/nn)	TFLLKYNENGTITDA	62.00	62.00	-	-	-	-	LLKYNENGT	45889.00	80.00	80.00	TFLLKYNEN	9246.70	44.00	44.00	-	-	-	-	-	-	-	-
H2-IEd	1	608	622	15	Consensus (smm/nn)	VAVLYQDVNCTEVPV	62.00	62.00	-	-	-	-	VLYQDVNCT	35058.00	70.00	70.00	VLYQDVNCT	11454.20	54.00	54.00	-	-	-	-	-	-	-	-
H2-IAb	1	564	578	15	Consensus (smm/nn)	QFGRDIADTTDAVRD	62.50	62.50	-	-	-	-	DIADTTDAV	16446.00	64.00	64.00	DIADTTDAV	16445.50	61.00	61.00	-	-	-	-	-	-	-	-
H2-IAd	1	262	276	15	Consensus (smm/nn)	AAAYYVGYLQPRTFL	62.50	62.50	-	-	-	-	YVGYLQPRT	26749.00	80.00	80.00	AYYVGYLQP	4299.80	45.00	45.00	-	-	-	-	-	-	-	-
H2-IAd	1	668	682	15	Consensus (smm/nn)	AGICASYQTQTNSPR	62.50	62.50	-	-	-	-	SYQTQTNSP	8426.00	41.00	41.00	ASYQTQTNS	16890.60	84.00	84.00	-	-	-	-	-	-	-	-
H2-IAd	1	96	110	15	Consensus (smm/nn)	EKSNIIRGWIFGTTL	62.50	62.50	-	-	-	-	IRGWIFGTT	20154.00	72.00	72.00	IIRGWIFGT	5796.80	53.00	53.00	-	-	-	-	-	-	-	-
H2-IAd	1	100	114	15	Consensus (smm/nn)	IIRGWIFGTTLDSKT	62.50	62.50	-	-	-	-	IRGWIFGTT	19729.00	71.00	71.00	WIFGTTLDS	5946.50	54.00	54.00	-	-	-	-	-	-	-	-
H2-IAd	1	487	501	15	Consensus (smm/nn)	NCYFPLQSYGFQPTN	62.50	62.50	-	-	-	-	YFPLQSYGF	17468.00	67.00	67.00	YFPLQSYGF	6814.20	58.00	58.00	-	-	-	-	-	-	-	-
H2-IEd	1	65	79	15	Consensus (smm/nn)	FHAIHVSGTNGTKRF	62.50	62.50	-	-	-	-	VSGTNGTKR	20707.00	52.00	52.00	FHAIHVSGT	17028.70	73.00	73.00	-	-	-	-	-	-	-	-
H2-IEd	1	257	271	15	Consensus (smm/nn)	GWTAGAAAYYVGYLQ	62.50	62.50	-	-	-	-	AAAYYVGYL	24326.00	58.00	58.00	GWTAGAAAY	15148.40	67.00	67.00	-	-	-	-	-	-	-	-
H2-IEd	1	401	415	15	Consensus (smm/nn)	VIRGDEVRQIAPGQT	62.50	62.50	-	-	-	-	IRGDEVRQI	50000.00	82.00	82.00	EVRQIAPGQ	8875.80	43.00	43.00	-	-	-	-	-	-	-	-
H2-IAb	1	561	575	15	Consensus (smm/nn)	PFQQFGRDIADTTDA	63.00	63.00	-	-	-	-	FQQFGRDIA	21967.00	72.00	72.00	QQFGRDIAD	13601.60	54.00	54.00	-	-	-	-	-	-	-	-
H2-IAb	1	333	347	15	Consensus (smm/nn)	TNLCPFGEVFNATRF	63.00	63.00	-	-	-	-	LCPFGEVFN	20189.00	70.00	70.00	FGEVFNATR	14478.60	56.00	56.00	-	-	-	-	-	-	-	-
H2-IAd	1	485	499	15	Consensus (smm/nn)	GFNCYFPLQSYGFQP	63.00	63.00	-	-	-	-	YFPLQSYGF	23800.00	77.00	77.00	FNCYFPLQS	5031.10	49.00	49.00	-	-	-	-	-	-	-	-
H2-IAd	1	21	35	15	Consensus (smm/nn)	RTQLPPAYTNSFTRG	63.00	63.00	-	-	-	-	PPAYTNSFT	46620.00	91.00	91.00	RTQLPPAYT	2960.20	35.00	35.00	-	-	-	-	-	-	-	-
H2-IAd	1	572	586	15	Consensus (smm/nn)	TTDAVRDPQTLEILD	63.00	63.00	-	-	-	-	RDPQTLEIL	13443.00	58.00	58.00	VRDPQTLEI	9478.00	68.00	68.00	-	-	-	-	-	-	-	-
H2-IEd	1	96	110	15	Consensus (smm/nn)	EKSNIIRGWIFGTTL	63.00	63.00	-	-	-	-	IIRGWIFGT	22592.00	55.00	55.00	NIIRGWIFG	16413.90	71.00	71.00	-	-	-	-	-	-	-	-
H2-IEd	1	49	63	15	Consensus (smm/nn)	HSTQDLFLPFFSNVT	63.00	63.00	-	-	-	-	LFLPFFSNV	38285.00	74.00	74.00	LFLPFFSNV	11025.90	52.00	52.00	-	-	-	-	-	-	-	-
H2-IEd	1	14	28	15	Consensus (smm/nn)	QCVNLTTRTQLPPAY	63.00	63.00	-	-	-	-	CVNLTTRTQ	38389.00	74.00	74.00	NLTTRTQLP	11067.50	52.00	52.00	-	-	-	-	-	-	-	-
H2-IAb	1	648	662	15	Consensus (smm/nn)	GCLIGAEHVNNSYEC	63.50	63.50	-	-	-	-	IGAEHVNNS	15375.00	62.00	62.00	GAEHVNNSY	18277.80	65.00	65.00	-	-	-	-	-	-	-	-
H2-IAb	1	523	537	15	Consensus (smm/nn)	TVCGPKKSTNLVKNK	63.50	63.50	-	-	-	-	KKSTNLVKN	14194.00	60.00	60.00	GPKKSTNLV	19100.20	67.00	67.00	-	-	-	-	-	-	-	-
H2-IAd	1	101	115	15	Consensus (smm/nn)	IRGWIFGTTLDSKTQ	63.50	63.50	-	-	-	-	WIFGTTLDS	18942.00	70.00	70.00	WIFGTTLDS	6739.60	57.00	57.00	-	-	-	-	-	-	-	-
H2-IAd	1	196	210	15	Consensus (smm/nn)	NIDGYFKIYSKHTPI	63.50	63.50	-	-	-	-	YFKIYSKHT	20563.00	72.00	72.00	YFKIYSKHT	6368.30	55.00	55.00	-	-	-	-	-	-	-	-
H2-IAd	1	246	260	15	Consensus (smm/nn)	RSYLTPGDSSSGWTA	63.50	63.50	-	-	-	-	RSYLTPGDS	19329.00	70.00	70.00	RSYLTPGDS	6758.80	57.00	57.00	-	-	-	-	-	-	-	-
H2-IEd	1	121	135	15	Consensus (smm/nn)	NNATNVVIKVCEFQF	63.50	63.50	-	-	-	-	VVIKVCEFQ	50000.00	82.00	82.00	VVIKVCEFQ	9442.90	45.00	45.00	-	-	-	-	-	-	-	-
H2-IEd	1	174	188	15	Consensus (smm/nn)	PFLMDLEGKQGNFKN	63.50	63.50	-	-	-	-	PFLMDLEGK	45072.00	79.00	79.00	PFLMDLEGK	10025.50	48.00	48.00	-	-	-	-	-	-	-	-
H2-IAb	1	583	597	15	Consensus (smm/nn)	EILDITPCSFGGVSV	64.00	64.00	-	-	-	-	TPCSFGGVS	27437.00	77.00	77.00	ILDITPCSF	12305.10	51.00	51.00	-	-	-	-	-	-	-	-
H2-IAb	1	107	121	15	Consensus (smm/nn)	GTTLDSKTQSLLIVN	64.00	64.00	-	-	-	-	SKTQSLLIV	12987.00	58.00	58.00	TLDSKTQSL	20703.80	70.00	70.00	-	-	-	-	-	-	-	-
H2-IAd	1	222	236	15	Consensus (smm/nn)	ALEPLVDLPIGINIT	64.00	64.00	-	-	-	-	LEPLVDLPI	50000.00	92.00	92.00	LEPLVDLPI	3069.20	36.00	36.00	-	-	-	-	-	-	-	-
H2-IAd	1	287	301	15	Consensus (smm/nn)	DAVDCALDPLSETKC	64.00	64.00	-	-	-	-	VDCALDPLS	14272.00	60.00	60.00	DCALDPLSE	9503.00	68.00	68.00	-	-	-	-	-	-	-	-
H2-IAd	1	484	498	15	Consensus (smm/nn)	EGFNCYFPLQSYGFQ	64.00	64.00	-	-	-	-	YFPLQSYGF	25115.00	78.00	78.00	FNCYFPLQS	5307.10	50.00	50.00	-	-	-	-	-	-	-	-
H2-IAd	1	224	238	15	Consensus (smm/nn)	EPLVDLPIGINITRF	64.00	64.00	-	-	-	-	DLPIGINIT	50000.00	92.00	92.00	PLVDLPIGI	3037.80	36.00	36.00	-	-	-	-	-	-	-	-
H2-IAd	1	592	606	15	Consensus (smm/nn)	FGGVSVITPGTNTSN	64.00	64.00	-	-	-	-	VSVITPGTN	50000.00	92.00	92.00	VSVITPGTN	3040.10	36.00	36.00	-	-	-	-	-	-	-	-
H2-IAd	1	377	391	15	Consensus (smm/nn)	FKCYGVSPTKLNDLC	64.00	64.00	-	-	-	-	VSPTKLNDL	20956.00	73.00	73.00	CYGVSPTKL	6205.60	55.00	55.00	-	-	-	-	-	-	-	-
H2-IAd	1	634	648	15	Consensus (smm/nn)	RVYSTGSNVFQTRAG	64.00	64.00	-	-	-	-	VYSTGSNVF	25794.00	79.00	79.00	RVYSTGSNV	5101.20	49.00	49.00	-	-	-	-	-	-	-	-
H2-IAd	1	120	134	15	Consensus (smm/nn)	VNNATNVVIKVCEFQ	64.00	64.00	-	-	-	-	NATNVVIKV	25419.00	79.00	79.00	NATNVVIKV	5015.70	49.00	49.00	-	-	-	-	-	-	-	-
H2-IEd	1	44	58	15	Consensus (smm/nn)	RSSVLHSTQDLFLPF	64.00	64.00	-	-	-	-	SVLHSTQDL	24787.00	58.00	58.00	VLHSTQDLF	16200.70	70.00	70.00	-	-	-	-	-	-	-	-
H2-IAb	1	288	302	15	Consensus (smm/nn)	AVDCALDPLSETKCT	64.50	64.50	-	-	-	-	ALDPLSETK	20703.00	70.00	70.00	DCALDPLSE	15761.70	59.00	59.00	-	-	-	-	-	-	-	-
H2-IAb	1	238	252	15	Consensus (smm/nn)	FQTLLALHRSYLTPG	64.50	64.50	-	-	-	-	LALHRSYLT	16875.00	65.00	65.00	LALHRSYLT	17863.90	64.00	64.00	-	-	-	-	-	-	-	-
H2-IAb	1	462	476	15	Consensus (smm/nn)	KPFERDISTEIYQAG	64.50	64.50	-	-	-	-	FERDISTEI	14339.00	60.00	60.00	FERDISTEI	20052.40	69.00	69.00	-	-	-	-	-	-	-	-
H2-IAb	1	533	547	15	Consensus (smm/nn)	LVKNKCVNFNFNGLT	64.50	64.50	-	-	-	-	VKNKCVNFN	19028.00	68.00	68.00	VNFNFNGLT	16521.50	61.00	61.00	-	-	-	-	-	-	-	-
H2-IAb	1	81	95	15	Consensus (smm/nn)	NPVLPFNDGVYFAST	64.50	64.50	-	-	-	-	FNDGVYFAS	23071.00	73.00	73.00	LPFNDGVYF	14306.50	56.00	56.00	-	-	-	-	-	-	-	-
H2-IAb	1	9	23	15	Consensus (smm/nn)	PLVSSQCVNLTTRTQ	64.50	64.50	-	-	-	-	VSSQCVNLT	20714.00	70.00	70.00	PLVSSQCVN	15573.60	59.00	59.00	-	-	-	-	-	-	-	-
H2-IAb	1	134	148	15	Consensus (smm/nn)	QFCNDPFLGVYYHKN	64.50	64.50	-	-	-	-	DPFLGVYYH	19000.00	68.00	68.00	QFCNDPFLG	16672.90	61.00	61.00	-	-	-	-	-	-	-	-
H2-IAd	1	93	107	15	Consensus (smm/nn)	ASTEKSNIIRGWIFG	64.50	64.50	-	-	-	-	ASTEKSNII	31007.00	84.00	84.00	TEKSNIIRG	4289.60	45.00	45.00	-	-	-	-	-	-	-	-
H2-IAd	1	53	67	15	Consensus (smm/nn)	DLFLPFFSNVTWFHA	64.50	64.50	-	-	-	-	FFSNVTWFH	22965.00	76.00	76.00	FSNVTWFHA	5881.70	53.00	53.00	-	-	-	-	-	-	-	-
H2-IAd	1	517	531	15	Consensus (smm/nn)	LLHAPATVCGPKKST	64.50	64.50	-	-	-	-	LHAPATVCG	24066.00	77.00	77.00	LHAPATVCG	5541.40	52.00	52.00	-	-	-	-	-	-	-	-
H2-IAd	1	376	390	15	Consensus (smm/nn)	TFKCYGVSPTKLNDL	64.50	64.50	-	-	-	-	YGVSPTKLN	25045.00	78.00	78.00	FKCYGVSPT	5396.90	51.00	51.00	-	-	-	-	-	-	-	-
H2-IAb	1	287	301	15	Consensus (smm/nn)	DAVDCALDPLSETKC	65.00	65.00	-	-	-	-	ALDPLSETK	20028.00	69.00	69.00	DCALDPLSE	16594.80	61.00	61.00	-	-	-	-	-	-	-	-
H2-IAb	1	132	146	15	Consensus (smm/nn)	EFQFCNDPFLGVYYH	65.00	65.00	-	-	-	-	FQFCNDPFL	40842.00	85.00	85.00	QFCNDPFLG	10257.00	45.00	45.00	-	-	-	-	-	-	-	-
H2-IAb	1	108	122	15	Consensus (smm/nn)	TTLDSKTQSLLIVNN	65.00	65.00	-	-	-	-	KTQSLLIVN	14065.00	60.00	60.00	KTQSLLIVN	20477.70	70.00	70.00	-	-	-	-	-	-	-	-
H2-IAd	1	663	677	15	Consensus (smm/nn)	DIPIGAGICASYQTQ	65.00	65.00	-	-	-	-	AGICASYQT	28235.00	81.00	81.00	IPIGAGICA	5105.20	49.00	49.00	-	-	-	-	-	-	-	-
H2-IAd	1	281	295	15	Consensus (smm/nn)	ENGTITDAVDCALDP	65.00	65.00	-	-	-	-	TDAVDCALD	9450.00	45.00	45.00	TITDAVDCA	17881.30	85.00	85.00	-	-	-	-	-	-	-	-
H2-IAd	1	86	100	15	Consensus (smm/nn)	FNDGVYFASTEKSNI	65.00	65.00	-	-	-	-	VYFASTEKS	14431.00	61.00	61.00	VYFASTEKS	10141.70	69.00	69.00	-	-	-	-	-	-	-	-
H2-IAd	1	580	594	15	Consensus (smm/nn)	QTLEILDITPCSFGG	65.00	65.00	-	-	-	-	QTLEILDIT	35559.00	86.00	86.00	TLEILDITP	4191.30	44.00	44.00	-	-	-	-	-	-	-	-
H2-IAd	1	221	235	15	Consensus (smm/nn)	SALEPLVDLPIGINI	65.00	65.00	-	-	-	-	LEPLVDLPI	50000.00	92.00	92.00	LEPLVDLPI	3272.80	38.00	38.00	-	-	-	-	-	-	-	-
H2-IAd	1	259	273	15	Consensus (smm/nn)	TAGAAAYYVGYLQPR	65.00	65.00	-	-	-	-	AAYYVGYLQ	27203.00	80.00	80.00	TAGAAAYYV	5204.10	50.00	50.00	-	-	-	-	-	-	-	-
H2-IAd	1	22	36	15	Consensus (smm/nn)	TQLPPAYTNSFTRGV	65.00	65.00	-	-	-	-	PPAYTNSFT	27534.00	81.00	81.00	QLPPAYTNS	5086.40	49.00	49.00	-	-	-	-	-	-	-	-
H2-IAd	1	597	611	15	Consensus (smm/nn)	VITPGTNTSNQVAVL	65.00	65.00	-	-	-	-	GTNTSNQVA	12579.00	56.00	56.00	TNTSNQVAV	11687.80	74.00	74.00	-	-	-	-	-	-	-	-
H2-IEd	1	464	478	15	Consensus (smm/nn)	FERDISTEIYQAGST	65.00	65.00	-	-	-	-	FERDISTEI	50000.00	82.00	82.00	XFERDISTE	10103.20	48.00	48.00	-	-	-	-	-	-	-	-
H2-IEd	1	210	224	15	Consensus (smm/nn)	INLVRDLPQGFSALE	65.00	65.00	-	-	-	-	LVRDLPQGF	43610.00	78.00	78.00	NLVRDLPQG	11080.50	52.00	52.00	-	-	-	-	-	-	-	-
H2-IEd	1	209	223	15	Consensus (smm/nn)	PINLVRDLPQGFSAL	65.00	65.00	-	-	-	-	LVRDLPQGF	45344.00	80.00	80.00	NLVRDLPQG	10582.70	50.00	50.00	-	-	-	-	-	-	-	-
H2-IEd	1	491	505	15	Consensus (smm/nn)	PLQSYGFQPTNGVGY	65.00	65.00	-	-	-	-	SYGFQPTNG	46511.00	80.00	80.00	GFQPTNGVG	10526.80	50.00	50.00	-	-	-	-	-	-	-	-
H2-IEd	1	563	577	15	Consensus (smm/nn)	QQFGRDIADTTDAVR	65.00	65.00	-	-	-	-	QQFGRDIAD	20725.00	52.00	52.00	QFGRDIADT	19193.10	78.00	78.00	-	-	-	-	-	-	-	-
H2-IAb	1	565	579	15	Consensus (smm/nn)	FGRDIADTTDAVRDP	65.50	65.50	-	-	-	-	DIADTTDAV	16896.00	65.00	65.00	DIADTTDAV	18637.20	66.00	66.00	-	-	-	-	-	-	-	-
H2-IAb	1	128	142	15	Consensus (smm/nn)	IKVCEFQFCNDPFLG	65.50	65.50	-	-	-	-	FQFCNDPFL	31630.00	80.00	80.00	QFCNDPFLG	12297.70	51.00	51.00	-	-	-	-	-	-	-	-
H2-IAb	1	239	253	15	Consensus (smm/nn)	QTLLALHRSYLTPGD	65.50	65.50	-	-	-	-	LALHRSYLT	19007.00	68.00	68.00	LALHRSYLT	17446.90	63.00	63.00	-	-	-	-	-	-	-	-
H2-IAb	1	328	342	15	Consensus (smm/nn)	RFPNITNLCPFGEVF	65.50	65.50	-	-	-	-	PNITNLCPF	35005.00	82.00	82.00	PNITNLCPF	11803.70	49.00	49.00	-	-	-	-	-	-	-	-
H2-IAb	1	286	300	15	Consensus (smm/nn)	TDAVDCALDPLSETK	65.50	65.50	-	-	-	-	DCALDPLSE	19608.00	69.00	69.00	DCALDPLSE	17031.00	62.00	62.00	-	-	-	-	-	-	-	-
H2-IAd	1	647	661	15	Consensus (smm/nn)	AGCLIGAEHVNNSYE	65.50	65.50	-	-	-	-	IGAEHVNNS	40849.00	89.00	89.00	LIGAEHVNN	3828.40	42.00	42.00	-	-	-	-	-	-	-	-
H2-IAd	1	565	579	15	Consensus (smm/nn)	FGRDIADTTDAVRDP	65.50	65.50	-	-	-	-	ADTTDAVRD	7776.00	39.00	39.00	RDIADTTDA	23300.40	92.00	92.00	-	-	-	-	-	-	-	-
H2-IAd	1	593	607	15	Consensus (smm/nn)	GGVSVITPGTNTSNQ	65.50	65.50	-	-	-	-	VSVITPGTN	50000.00	92.00	92.00	VSVITPGTN	3410.90	39.00	39.00	-	-	-	-	-	-	-	-
H2-IAd	1	585	599	15	Consensus (smm/nn)	LDITPCSFGGVSVIT	65.50	65.50	-	-	-	-	ITPCSFGGV	45976.00	91.00	91.00	PCSFGGVSV	3656.20	40.00	40.00	-	-	-	-	-	-	-	-
H2-IAd	1	282	296	15	Consensus (smm/nn)	NGTITDAVDCALDPL	65.50	65.50	-	-	-	-	TDAVDCALD	9592.00	46.00	46.00	DAVDCALDP	17564.50	85.00	85.00	-	-	-	-	-	-	-	-
H2-IAd	1	94	108	15	Consensus (smm/nn)	STEKSNIIRGWIFGT	65.50	65.50	-	-	-	-	EKSNIIRGW	37555.00	88.00	88.00	TEKSNIIRG	3947.70	43.00	43.00	-	-	-	-	-	-	-	-
H2-IEd	1	93	107	15	Consensus (smm/nn)	ASTEKSNIIRGWIFG	65.50	65.50	-	-	-	-	EKSNIIRGW	25111.00	59.00	59.00	STEKSNIIR	16738.70	72.00	72.00	-	-	-	-	-	-	-	-
H2-IEd	1	643	657	15	Consensus (smm/nn)	FQTRAGCLIGAEHVN	65.50	65.50	-	-	-	-	AGCLIGAEH	30805.00	66.00	66.00	XFQTRAGCL	14449.50	65.00	65.00	-	-	-	-	-	-	-	-
H2-IEd	1	157	171	15	Consensus (smm/nn)	FRVYSSANNCTFEYV	65.50	65.50	-	-	-	-	VYSSANNCT	50000.00	82.00	82.00	VYSSANNCT	10339.60	49.00	49.00	-	-	-	-	-	-	-	-
H2-IEd	1	584	598	15	Consensus (smm/nn)	ILDITPCSFGGVSVI	65.50	65.50	-	-	-	-	PCSFGGVSV	25032.00	59.00	59.00	LDITPCSFG	16806.20	72.00	72.00	-	-	-	-	-	-	-	-
H2-IEd	1	585	599	15	Consensus (smm/nn)	LDITPCSFGGVSVIT	65.50	65.50	-	-	-	-	CSFGGVSVI	17482.00	45.00	45.00	DITPCSFGG	22778.20	86.00	86.00	-	-	-	-	-	-	-	-
H2-IEd	1	616	630	15	Consensus (smm/nn)	NCTEVPVAIHADQLT	65.50	65.50	-	-	-	-	VPVAIHADQ	28475.00	63.00	63.00	VAIHADQLT	15482.70	68.00	68.00	-	-	-	-	-	-	-	-
H2-IEd	1	551	565	15	Consensus (smm/nn)	VLTESNKKFLPFQQF	65.50	65.50	-	-	-	-	NKKFLPFQQ	45279.00	80.00	80.00	VLTESNKKF	10643.70	51.00	51.00	-	-	-	-	-	-	-	-
H2-IAb	1	92	106	15	Consensus (smm/nn)	FASTEKSNIIRGWIF	66.00	66.00	-	-	-	-	FASTEKSNI	16054.00	63.00	63.00	ASTEKSNII	20080.20	69.00	69.00	-	-	-	-	-	-	-	-
H2-IAb	1	106	120	15	Consensus (smm/nn)	FGTTLDSKTQSLLIV	66.00	66.00	-	-	-	-	TLDSKTQSL	16451.00	64.00	64.00	GTTLDSKTQ	19428.70	68.00	68.00	-	-	-	-	-	-	-	-
H2-IAb	1	422	436	15	Consensus (smm/nn)	NYKLPDDFTGCVIAW	66.00	66.00	-	-	-	-	DDFTGCVIA	30390.00	79.00	79.00	DDFTGCVIA	13251.90	53.00	53.00	-	-	-	-	-	-	-	-
H2-IAd	1	212	226	15	Consensus (smm/nn)	LVRDLPQGFSALEPL	66.00	66.00	-	-	-	-	RDLPQGFSA	23836.00	77.00	77.00	RDLPQGFSA	6351.60	55.00	55.00	-	-	-	-	-	-	-	-
H2-IAd	1	280	294	15	Consensus (smm/nn)	NENGTITDAVDCALD	66.00	66.00	-	-	-	-	TITDAVDCA	9653.00	46.00	46.00	TITDAVDCA	18214.40	86.00	86.00	-	-	-	-	-	-	-	-
H2-IAd	1	85	99	15	Consensus (smm/nn)	PFNDGVYFASTEKSN	66.00	66.00	-	-	-	-	VYFASTEKS	14783.00	61.00	61.00	VYFASTEKS	10697.00	71.00	71.00	-	-	-	-	-	-	-	-
H2-IAd	1	564	578	15	Consensus (smm/nn)	QFGRDIADTTDAVRD	66.00	66.00	-	-	-	-	RDIADTTDA	8038.00	40.00	40.00	RDIADTTDA	23275.50	92.00	92.00	-	-	-	-	-	-	-	-
H2-IAd	1	325	339	15	Consensus (smm/nn)	SIVRFPNITNLCPFG	66.00	66.00	-	-	-	-	RFPNITNLC	26646.00	80.00	80.00	IVRFPNITN	5510.20	52.00	52.00	-	-	-	-	-	-	-	-
H2-IEd	1	481	495	15	Consensus (smm/nn)	NGVEGFNCYFPLQSY	66.00	66.00	-	-	-	-	FNCYFPLQS	32593.00	68.00	68.00	GFNCYFPLQ	14103.50	64.00	64.00	-	-	-	-	-	-	-	-
H2-IEd	1	95	109	15	Consensus (smm/nn)	TEKSNIIRGWIFGTT	66.00	66.00	-	-	-	-	IIRGWIFGT	24307.00	58.00	58.00	NIIRGWIFG	17544.80	74.00	74.00	-	-	-	-	-	-	-	-
H2-IAb	1	136	150	15	Consensus (smm/nn)	CNDPFLGVYYHKNNK	66.50	66.50	-	-	-	-	FLGVYYHKN	12187.00	56.00	56.00	DPFLGVYYH	24236.90	77.00	77.00	-	-	-	-	-	-	-	-
H2-IAb	1	105	119	15	Consensus (smm/nn)	IFGTTLDSKTQSLLI	66.50	66.50	-	-	-	-	TLDSKTQSL	19741.00	69.00	69.00	GTTLDSKTQ	17697.30	64.00	64.00	-	-	-	-	-	-	-	-
H2-IAd	1	260	274	15	Consensus (smm/nn)	AGAAAYYVGYLQPRT	66.50	66.50	-	-	-	-	AAYYVGYLQ	29171.00	82.00	82.00	AYYVGYLQP	5477.10	51.00	51.00	-	-	-	-	-	-	-	-
H2-IAd	1	225	239	15	Consensus (smm/nn)	PLVDLPIGINITRFQ	66.50	66.50	-	-	-	-	DLPIGINIT	50000.00	92.00	92.00	VDLPIGINI	3711.80	41.00	41.00	-	-	-	-	-	-	-	-
H2-IAd	1	375	389	15	Consensus (smm/nn)	STFKCYGVSPTKLND	66.50	66.50	-	-	-	-	YGVSPTKLN	27886.00	81.00	81.00	FKCYGVSPT	5524.00	52.00	52.00	-	-	-	-	-	-	-	-
H2-IEd	1	619	633	15	Consensus (smm/nn)	EVPVAIHADQLTPTW	66.50	66.50	-	-	-	-	VAIHADQLT	42009.00	77.00	77.00	VAIHADQLT	12137.90	56.00	56.00	-	-	-	-	-	-	-	-
H2-IEd	1	244	258	15	Consensus (smm/nn)	LHRSYLTPGDSSSGW	66.50	66.50	-	-	-	-	RSYLTPGDS	21295.00	53.00	53.00	SYLTPGDSS	20021.80	80.00	80.00	-	-	-	-	-	-	-	-
H2-IEd	1	492	506	15	Consensus (smm/nn)	LQSYGFQPTNGVGYQ	66.50	66.50	-	-	-	-	SYGFQPTNG	50000.00	82.00	82.00	GFQPTNGVG	10798.80	51.00	51.00	-	-	-	-	-	-	-	-
H2-IEd	1	493	507	15	Consensus (smm/nn)	QSYGFQPTNGVGYQP	66.50	66.50	-	-	-	-	SYGFQPTNG	50000.00	82.00	82.00	GFQPTNGVG	10766.00	51.00	51.00	-	-	-	-	-	-	-	-
H2-IAb	1	575	589	15	Consensus (smm/nn)	AVRDPQTLEILDITP	67.00	67.00	-	-	-	-	RDPQTLEIL	15230.00	62.00	62.00	RDPQTLEIL	21268.10	72.00	72.00	-	-	-	-	-	-	-	-
H2-IAb	1	386	400	15	Consensus (smm/nn)	KLNDLCFTNVYADSF	67.00	67.00	-	-	-	-	LCFTNVYAD	23937.00	74.00	74.00	LCFTNVYAD	16257.60	60.00	60.00	-	-	-	-	-	-	-	-
H2-IAd	1	571	585	15	Consensus (smm/nn)	DTTDAVRDPQTLEIL	67.00	67.00	-	-	-	-	TDAVRDPQT	14089.00	60.00	60.00	VRDPQTLEI	11714.20	74.00	74.00	-	-	-	-	-	-	-	-
H2-IAd	1	169	183	15	Consensus (smm/nn)	EYVSQPFLMDLEGKQ	67.00	67.00	-	-	-	-	EYVSQPFLM	25339.00	79.00	79.00	YVSQPFLMD	6198.40	55.00	55.00	-	-	-	-	-	-	-	-
H2-IAd	1	431	445	15	Consensus (smm/nn)	GCVIAWNSNNLDSKV	67.00	67.00	-	-	-	-	IAWNSNNLD	12832.00	57.00	57.00	VIAWNSNNL	12933.50	77.00	77.00	-	-	-	-	-	-	-	-
H2-IAd	1	97	111	15	Consensus (smm/nn)	KSNIIRGWIFGTTLD	67.00	67.00	-	-	-	-	IRGWIFGTT	21458.00	74.00	74.00	IIRGWIFGT	7375.70	60.00	60.00	-	-	-	-	-	-	-	-
H2-IEd	1	469	483	15	Consensus (smm/nn)	STEIYQAGSTPCNGV	67.00	67.00	-	-	-	-	EIYQAGSTP	50000.00	82.00	82.00	EIYQAGSTP	11120.70	52.00	52.00	-	-	-	-	-	-	-	-
H2-IEd	1	494	508	15	Consensus (smm/nn)	SYGFQPTNGVGYQPY	67.00	67.00	-	-	-	-	SYGFQPTNG	50000.00	82.00	82.00	GFQPTNGVG	10894.30	52.00	52.00	-	-	-	-	-	-	-	-
H2-IEd	1	618	632	15	Consensus (smm/nn)	TEVPVAIHADQLTPT	67.00	67.00	-	-	-	-	VAIHADQLT	33321.00	69.00	69.00	VAIHADQLT	14573.20	65.00	65.00	-	-	-	-	-	-	-	-
H2-IEd	1	604	618	15	Consensus (smm/nn)	TSNQVAVLYQDVNCT	67.00	67.00	-	-	-	-	AVLYQDVNC	27488.00	62.00	62.00	AVLYQDVNC	16727.60	72.00	72.00	-	-	-	-	-	-	-	-
H2-IAb	1	464	478	15	Consensus (smm/nn)	FERDISTEIYQAGST	67.50	67.50	-	-	-	-	FERDISTEI	19685.00	69.00	69.00	TEIYQAGST	18810.40	66.00	66.00	-	-	-	-	-	-	-	-
H2-IAb	1	133	147	15	Consensus (smm/nn)	FQFCNDPFLGVYYHK	67.50	67.50	-	-	-	-	FQFCNDPFL	46058.00	87.00	87.00	QFCNDPFLG	11332.30	48.00	48.00	-	-	-	-	-	-	-	-
H2-IAb	1	355	369	15	Consensus (smm/nn)	RKRISNCVADYSVLY	67.50	67.50	-	-	-	-	KRISNCVAD	43443.00	86.00	86.00	KRISNCVAD	11849.20	49.00	49.00	-	-	-	-	-	-	-	-
H2-IAb	1	70	84	15	Consensus (smm/nn)	VSGTNGTKRFDNPVL	67.50	67.50	-	-	-	-	GTKRFDNPV	21066.00	71.00	71.00	KRFDNPVLX	17676.40	64.00	64.00	-	-	-	-	-	-	-	-
H2-IAd	1	562	576	15	Consensus (smm/nn)	FQQFGRDIADTTDAV	67.50	67.50	-	-	-	-	RDIADTTDA	9680.00	46.00	46.00	RDIADTTDA	20467.70	89.00	89.00	-	-	-	-	-	-	-	-
H2-IAd	1	648	662	15	Consensus (smm/nn)	GCLIGAEHVNNSYEC	67.50	67.50	-	-	-	-	IGAEHVNNS	41556.00	89.00	89.00	LIGAEHVNN	4381.90	46.00	46.00	-	-	-	-	-	-	-	-
H2-IAd	1	48	62	15	Consensus (smm/nn)	LHSTQDLFLPFFSNV	67.50	67.50	-	-	-	-	HSTQDLFLP	20395.00	72.00	72.00	QDLFLPFFS	8251.00	63.00	63.00	-	-	-	-	-	-	-	-
H2-IEd	1	586	600	15	Consensus (smm/nn)	DITPCSFGGVSVITP	67.50	67.50	-	-	-	-	SFGGVSVIT	18308.00	47.00	47.00	SFGGVSVIT	23634.60	88.00	88.00	-	-	-	-	-	-	-	-
H2-IEd	1	220	234	15	Consensus (smm/nn)	FSALEPLVDLPIGIN	67.50	67.50	-	-	-	-	PLVDLPIGI	31126.00	67.00	67.00	ALEPLVDLP	15490.90	68.00	68.00	-	-	-	-	-	-	-	-
H2-IEd	1	569	583	15	Consensus (smm/nn)	IADTTDAVRDPQTLE	67.50	67.50	-	-	-	-	DTTDAVRDP	23482.00	57.00	57.00	DAVRDPQTL	19015.90	78.00	78.00	-	-	-	-	-	-	-	-
H2-IEd	1	468	482	15	Consensus (smm/nn)	ISTEIYQAGSTPCNG	67.50	67.50	-	-	-	-	EIYQAGSTP	47905.00	81.00	81.00	EIYQAGSTP	11517.20	54.00	54.00	-	-	-	-	-	-	-	-
H2-IEd	1	414	428	15	Consensus (smm/nn)	QTGKIADYNYKLPDD	67.50	67.50	-	-	-	-	GKIADYNYK	28703.00	63.00	63.00	GKIADYNYK	16647.10	72.00	72.00	-	-	-	-	-	-	-	-
H2-IEd	1	470	484	15	Consensus (smm/nn)	TEIYQAGSTPCNGVE	67.50	67.50	-	-	-	-	EIYQAGSTP	50000.00	82.00	82.00	EIYQAGSTP	11379.40	53.00	53.00	-	-	-	-	-	-	-	-
H2-IAb	1	568	582	15	Consensus (smm/nn)	DIADTTDAVRDPQTL	68.00	68.00	-	-	-	-	DIADTTDAV	14134.00	60.00	60.00	DAVRDPQTL	23733.20	76.00	76.00	-	-	-	-	-	-	-	-
H2-IAb	1	582	596	15	Consensus (smm/nn)	LEILDITPCSFGGVS	68.00	68.00	-	-	-	-	ILDITPCSF	29712.00	79.00	79.00	ILDITPCSF	14767.30	57.00	57.00	-	-	-	-	-	-	-	-
H2-IAb	1	524	538	15	Consensus (smm/nn)	VCGPKKSTNLVKNKC	68.00	68.00	-	-	-	-	KKSTNLVKN	15699.00	63.00	63.00	GPKKSTNLV	22065.00	73.00	73.00	-	-	-	-	-	-	-	-
H2-IAd	1	594	608	15	Consensus (smm/nn)	GVSVITPGTNTSNQV	68.00	68.00	-	-	-	-	VITPGTNTS	50000.00	92.00	92.00	VSVITPGTN	4177.30	44.00	44.00	-	-	-	-	-	-	-	-
H2-IAd	1	567	581	15	Consensus (smm/nn)	RDIADTTDAVRDPQT	68.00	68.00	-	-	-	-	ADTTDAVRD	9771.00	47.00	47.00	ADTTDAVRD	20969.00	89.00	89.00	-	-	-	-	-	-	-	-
H2-IAd	1	637	651	15	Consensus (smm/nn)	STGSNVFQTRAGCLI	68.00	68.00	-	-	-	-	VFQTRAGCL	24842.00	78.00	78.00	VFQTRAGCL	6906.90	58.00	58.00	-	-	-	-	-	-	-	-
H2-IEd	1	15	29	15	Consensus (smm/nn)	CVNLTTRTQLPPAYT	68.00	68.00	-	-	-	-	CVNLTTRTQ	50000.00	82.00	82.00	NLTTRTQLP	11456.00	54.00	54.00	-	-	-	-	-	-	-	-
H2-IEd	1	7	21	15	Consensus (smm/nn)	LLPLVSSQCVNLTTR	68.00	68.00	-	-	-	-	SSQCVNLTT	34529.00	70.00	70.00	PLVSSQCVN	14689.90	66.00	66.00	-	-	-	-	-	-	-	-
H2-IEd	1	552	566	15	Consensus (smm/nn)	LTESNKKFLPFQQFG	68.00	68.00	-	-	-	-	NKKFLPFQQ	41029.00	76.00	76.00	XLTESNKKF	13033.70	60.00	60.00	-	-	-	-	-	-	-	-
H2-IEd	1	16	30	15	Consensus (smm/nn)	VNLTTRTQLPPAYTN	68.00	68.00	-	-	-	-	TTRTQLPPA	50000.00	82.00	82.00	NLTTRTQLP	11576.60	54.00	54.00	-	-	-	-	-	-	-	-
H2-IEd	1	421	435	15	Consensus (smm/nn)	YNYKLPDDFTGCVIA	68.00	68.00	-	-	-	-	YNYKLPDDF	34521.00	70.00	70.00	XYNYKLPDD	14912.30	66.00	66.00	-	-	-	-	-	-	-	-
H2-IAb	1	601	615	15	Consensus (smm/nn)	GTNTSNQVAVLYQDV	68.50	68.50	-	-	-	-	NTSNQVAVL	21895.00	72.00	72.00	TNTSNQVAV	18446.50	65.00	65.00	-	-	-	-	-	-	-	-
H2-IAb	1	625	639	15	Consensus (smm/nn)	HADQLTPTWRVYSTG	68.50	68.50	-	-	-	-	DQLTPTWRV	32822.00	81.00	81.00	DQLTPTWRV	14617.60	56.00	56.00	-	-	-	-	-	-	-	-
H2-IAb	1	395	409	15	Consensus (smm/nn)	VYADSFVIRGDEVRQ	68.50	68.50	-	-	-	-	FVIRGDEVR	26132.00	76.00	76.00	FVIRGDEVR	16666.90	61.00	61.00	-	-	-	-	-	-	-	-
H2-IAb	1	396	410	15	Consensus (smm/nn)	YADSFVIRGDEVRQI	68.50	68.50	-	-	-	-	FVIRGDEVR	20228.00	70.00	70.00	FVIRGDEVR	19134.60	67.00	67.00	-	-	-	-	-	-	-	-
H2-IAb	1	144	158	15	Consensus (smm/nn)	YYHKNNKSWMESEFR	68.50	68.50	-	-	-	-	HKNNKSWME	17202.00	65.00	65.00	KSWMESEFR	21342.50	72.00	72.00	-	-	-	-	-	-	-	-
H2-IAd	1	428	442	15	Consensus (smm/nn)	DFTGCVIAWNSNNLD	68.50	68.50	-	-	-	-	VIAWNSNNL	16989.00	66.00	66.00	TGCVIAWNS	10506.70	71.00	71.00	-	-	-	-	-	-	-	-
H2-IAd	1	141	155	15	Consensus (smm/nn)	LGVYYHKNNKSWMES	68.50	68.50	-	-	-	-	VYYHKNNKS	10056.00	48.00	48.00	VYYHKNNKS	20750.30	89.00	89.00	-	-	-	-	-	-	-	-
H2-IAd	1	23	37	15	Consensus (smm/nn)	QLPPAYTNSFTRGVY	68.50	68.50	-	-	-	-	YTNSFTRGV	29258.00	82.00	82.00	QLPPAYTNS	6265.40	55.00	55.00	-	-	-	-	-	-	-	-
H2-IAd	1	408	422	15	Consensus (smm/nn)	RQIAPGQTGKIADYN	68.50	68.50	-	-	-	-	APGQTGKIA	21663.00	74.00	74.00	IAPGQTGKI	8067.80	63.00	63.00	-	-	-	-	-	-	-	-
H2-IAd	1	608	622	15	Consensus (smm/nn)	VAVLYQDVNCTEVPV	68.50	68.50	-	-	-	-	VLYQDVNCT	13807.00	59.00	59.00	AVLYQDVNC	13508.20	78.00	78.00	-	-	-	-	-	-	-	-
H2-IAd	1	483	497	15	Consensus (smm/nn)	VEGFNCYFPLQSYGF	68.50	68.50	-	-	-	-	GFNCYFPLQ	25581.00	79.00	79.00	FNCYFPLQS	6962.50	58.00	58.00	-	-	-	-	-	-	-	-
H2-IAd	1	551	565	15	Consensus (smm/nn)	VLTESNKKFLPFQQF	68.50	68.50	-	-	-	-	TESNKKFLP	15296.00	62.00	62.00	NKKFLPFQQ	12269.90	75.00	75.00	-	-	-	-	-	-	-	-
H2-IAd	1	395	409	15	Consensus (smm/nn)	VYADSFVIRGDEVRQ	68.50	68.50	-	-	-	-	SFVIRGDEV	34074.00	86.00	86.00	YADSFVIRG	5371.70	51.00	51.00	-	-	-	-	-	-	-	-
H2-IEd	1	617	631	15	Consensus (smm/nn)	CTEVPVAIHADQLTP	68.50	68.50	-	-	-	-	VAIHADQLT	34128.00	70.00	70.00	VAIHADQLT	15179.50	67.00	67.00	-	-	-	-	-	-	-	-
H2-IEd	1	379	393	15	Consensus (smm/nn)	CYGVSPTKLNDLCFT	68.50	68.50	-	-	-	-	SPTKLNDLC	50000.00	82.00	82.00	YGVSPTKLN	11939.50	55.00	55.00	-	-	-	-	-	-	-	-
H2-IEd	1	467	481	15	Consensus (smm/nn)	DISTEIYQAGSTPCN	68.50	68.50	-	-	-	-	EIYQAGSTP	49634.00	82.00	82.00	EIYQAGSTP	11891.00	55.00	55.00	-	-	-	-	-	-	-	-
H2-IEd	1	275	289	15	Consensus (smm/nn)	FLLKYNENGTITDAV	68.50	68.50	-	-	-	-	FLLKYNENG	50000.00	82.00	82.00	XFLLKYNEN	11965.10	55.00	55.00	-	-	-	-	-	-	-	-
H2-IEd	1	667	681	15	Consensus (smm/nn)	GAGICASYQTQTNSP	68.50	68.50	-	-	-	-	ASYQTQTNS	50000.00	82.00	82.00	GICASYQTQ	11964.10	55.00	55.00	-	-	-	-	-	-	-	-
H2-IEd	1	413	427	15	Consensus (smm/nn)	GQTGKIADYNYKLPD	68.50	68.50	-	-	-	-	GKIADYNYK	28269.00	63.00	63.00	GKIADYNYK	17358.40	74.00	74.00	-	-	-	-	-	-	-	-
H2-IEd	1	495	509	15	Consensus (smm/nn)	YGFQPTNGVGYQPYR	68.50	68.50	-	-	-	-	FQPTNGVGY	50000.00	82.00	82.00	GFQPTNGVG	11814.80	55.00	55.00	-	-	-	-	-	-	-	-
H2-IAb	1	398	412	15	Consensus (smm/nn)	DSFVIRGDEVRQIAP	69.00	69.00	-	-	-	-	FVIRGDEVR	22652.00	73.00	73.00	FVIRGDEVR	18462.20	65.00	65.00	-	-	-	-	-	-	-	-
H2-IAb	1	205	219	15	Consensus (smm/nn)	SKHTPINLVRDLPQG	69.00	69.00	-	-	-	-	SKHTPINLV	36437.00	83.00	83.00	HTPINLVRD	14009.40	55.00	55.00	-	-	-	-	-	-	-	-
H2-IAb	1	289	303	15	Consensus (smm/nn)	VDCALDPLSETKCTL	69.00	69.00	-	-	-	-	ALDPLSETK	27216.00	77.00	77.00	DCALDPLSE	16632.00	61.00	61.00	-	-	-	-	-	-	-	-
H2-IAd	1	140	154	15	Consensus (smm/nn)	FLGVYYHKNNKSWME	69.00	69.00	-	-	-	-	VYYHKNNKS	10395.00	49.00	49.00	VYYHKNNKS	20741.50	89.00	89.00	-	-	-	-	-	-	-	-
H2-IAd	1	66	80	15	Consensus (smm/nn)	HAIHVSGTNGTKRFD	69.00	69.00	-	-	-	-	IHVSGTNGT	50000.00	92.00	92.00	AIHVSGTNG	4372.80	46.00	46.00	-	-	-	-	-	-	-	-
H2-IAd	1	49	63	15	Consensus (smm/nn)	HSTQDLFLPFFSNVT	69.00	69.00	-	-	-	-	HSTQDLFLP	27754.00	81.00	81.00	QDLFLPFFS	6629.30	57.00	57.00	-	-	-	-	-	-	-	-
H2-IAd	1	195	209	15	Consensus (smm/nn)	KNIDGYFKIYSKHTP	69.00	69.00	-	-	-	-	YFKIYSKHT	23265.00	76.00	76.00	YFKIYSKHT	7830.90	62.00	62.00	-	-	-	-	-	-	-	-
H2-IAd	1	563	577	15	Consensus (smm/nn)	QQFGRDIADTTDAVR	69.00	69.00	-	-	-	-	RDIADTTDA	10042.00	48.00	48.00	RDIADTTDA	21767.70	90.00	90.00	-	-	-	-	-	-	-	-
H2-IAd	1	102	116	15	Consensus (smm/nn)	RGWIFGTTLDSKTQS	69.00	69.00	-	-	-	-	FGTTLDSKT	26075.00	79.00	79.00	WIFGTTLDS	7143.40	59.00	59.00	-	-	-	-	-	-	-	-
H2-IEd	1	609	623	15	Consensus (smm/nn)	AVLYQDVNCTEVPVA	69.00	69.00	-	-	-	-	VLYQDVNCT	50000.00	82.00	82.00	VLYQDVNCT	11998.40	56.00	56.00	-	-	-	-	-	-	-	-
H2-IEd	1	496	510	15	Consensus (smm/nn)	GFQPTNGVGYQPYRV	69.00	69.00	-	-	-	-	NGVGYQPYR	50000.00	82.00	82.00	GFQPTNGVG	12227.60	56.00	56.00	-	-	-	-	-	-	-	-
H2-IEd	1	587	601	15	Consensus (smm/nn)	ITPCSFGGVSVITPG	69.00	69.00	-	-	-	-	SFGGVSVIT	19515.00	50.00	50.00	SFGGVSVIT	23903.30	88.00	88.00	-	-	-	-	-	-	-	-
H2-IEd	1	211	225	15	Consensus (smm/nn)	NLVRDLPQGFSALEP	69.00	69.00	-	-	-	-	LVRDLPQGF	50000.00	82.00	82.00	NLVRDLPQG	12151.40	56.00	56.00	-	-	-	-	-	-	-	-
H2-IAb	1	397	411	15	Consensus (smm/nn)	ADSFVIRGDEVRQIA	69.50	69.50	-	-	-	-	FVIRGDEVR	22637.00	73.00	73.00	FVIRGDEVR	18942.80	66.00	66.00	-	-	-	-	-	-	-	-
H2-IAb	1	304	318	15	Consensus (smm/nn)	KSFTVEKGIYQTSNF	69.50	69.50	-	-	-	-	EKGIYQTSN	24517.00	74.00	74.00	GIYQTSNFX	18360.40	65.00	65.00	-	-	-	-	-	-	-	-
H2-IAb	1	149	163	15	Consensus (smm/nn)	NKSWMESEFRVYSSA	69.50	69.50	-	-	-	-	WMESEFRVY	28144.00	78.00	78.00	WMESEFRVY	16570.00	61.00	61.00	-	-	-	-	-	-	-	-
H2-IAb	1	555	569	15	Consensus (smm/nn)	SNKKFLPFQQFGRDI	69.50	69.50	-	-	-	-	FLPFQQFGR	23472.00	73.00	73.00	KKFLPFQQF	18919.20	66.00	66.00	-	-	-	-	-	-	-	-
H2-IAb	1	553	567	15	Consensus (smm/nn)	TESNKKFLPFQQFGR	69.50	69.50	-	-	-	-	NKKFLPFQQ	21042.00	71.00	71.00	KKFLPFQQF	19411.70	68.00	68.00	-	-	-	-	-	-	-	-
H2-IAd	1	429	443	15	Consensus (smm/nn)	FTGCVIAWNSNNLDS	69.50	69.50	-	-	-	-	IAWNSNNLD	17981.00	68.00	68.00	VIAWNSNNL	10509.10	71.00	71.00	-	-	-	-	-	-	-	-
H2-IAd	1	528	542	15	Consensus (smm/nn)	KKSTNLVKNKCVNFN	69.50	69.50	-	-	-	-	LVKNKCVNF	28141.00	81.00	81.00	LVKNKCVNF	6993.80	58.00	58.00	-	-	-	-	-	-	-	-
H2-IAd	1	542	556	15	Consensus (smm/nn)	NFNGLTGTGVLTESN	69.50	69.50	-	-	-	-	GLTGTGVLT	45873.00	91.00	91.00	LTGTGVLTE	4812.40	48.00	48.00	-	-	-	-	-	-	-	-
H2-IEd	1	406	420	15	Consensus (smm/nn)	EVRQIAPGQTGKIAD	69.50	69.50	-	-	-	-	APGQTGKIA	29866.00	65.00	65.00	QIAPGQTGK	17532.40	74.00	74.00	-	-	-	-	-	-	-	-
H2-IEd	1	404	418	15	Consensus (smm/nn)	GDEVRQIAPGQTGKI	69.50	69.50	-	-	-	-	RQIAPGQTG	45352.00	80.00	80.00	EVRQIAPGQ	12747.10	59.00	59.00	-	-	-	-	-	-	-	-
H2-IEd	1	5	19	15	Consensus (smm/nn)	LVLLPLVSSQCVNLT	69.50	69.50	-	-	-	-	LPLVSSQCV	50000.00	82.00	82.00	PLVSSQCVN	12278.20	57.00	57.00	-	-	-	-	-	-	-	-
H2-IAb	1	332	346	15	Consensus (smm/nn)	ITNLCPFGEVFNATR	70.00	70.00	-	-	-	-	LCPFGEVFN	26090.00	76.00	76.00	FGEVFNATR	17764.20	64.00	64.00	-	-	-	-	-	-	-	-
H2-IAb	1	227	241	15	Consensus (smm/nn)	VDLPIGINITRFQTL	70.00	70.00	-	-	-	-	DLPIGINIT	20293.00	70.00	70.00	DLPIGINIT	20399.90	70.00	70.00	-	-	-	-	-	-	-	-
H2-IAd	1	543	557	15	Consensus (smm/nn)	FNGLTGTGVLTESNK	70.00	70.00	-	-	-	-	GLTGTGVLT	47849.00	91.00	91.00	LTGTGVLTE	5063.60	49.00	49.00	-	-	-	-	-	-	-	-
H2-IAd	1	664	678	15	Consensus (smm/nn)	IPIGAGICASYQTQT	70.00	70.00	-	-	-	-	AGICASYQT	27131.00	80.00	80.00	IPIGAGICA	7276.80	60.00	60.00	-	-	-	-	-	-	-	-
H2-IEd	1	466	480	15	Consensus (smm/nn)	RDISTEIYQAGSTPC	70.00	70.00	-	-	-	-	EIYQAGSTP	50000.00	82.00	82.00	EIYQAGSTP	12624.10	58.00	58.00	-	-	-	-	-	-	-	-
H2-IEd	1	46	60	15	Consensus (smm/nn)	SVLHSTQDLFLPFFS	70.00	70.00	-	-	-	-	SVLHSTQDL	37788.00	74.00	74.00	VLHSTQDLF	14691.50	66.00	66.00	-	-	-	-	-	-	-	-
H2-IEd	1	6	20	15	Consensus (smm/nn)	VLLPLVSSQCVNLTT	70.00	70.00	-	-	-	-	VLLPLVSSQ	50000.00	82.00	82.00	PLVSSQCVN	12599.20	58.00	58.00	-	-	-	-	-	-	-	-
H2-IAb	1	301	315	15	Consensus (smm/nn)	CTLKSFTVEKGIYQT	70.50	70.50	-	-	-	-	KSFTVEKGI	23527.00	73.00	73.00	KSFTVEKGI	19743.20	68.00	68.00	-	-	-	-	-	-	-	-
H2-IAb	1	298	312	15	Consensus (smm/nn)	ETKCTLKSFTVEKGI	70.50	70.50	-	-	-	-	KCTLKSFTV	18671.00	68.00	68.00	KSFTVEKGI	21839.40	73.00	73.00	-	-	-	-	-	-	-	-
H2-IAb	1	329	343	15	Consensus (smm/nn)	FPNITNLCPFGEVFN	70.50	70.50	-	-	-	-	NLCPFGEVF	34172.00	82.00	82.00	PNITNLCPF	15597.00	59.00	59.00	-	-	-	-	-	-	-	-
H2-IAb	1	566	580	15	Consensus (smm/nn)	GRDIADTTDAVRDPQ	70.50	70.50	-	-	-	-	DIADTTDAV	20617.00	70.00	70.00	DIADTTDAV	21108.70	71.00	71.00	-	-	-	-	-	-	-	-
H2-IAb	1	547	561	15	Consensus (smm/nn)	TGTGVLTESNKKFLP	70.50	70.50	-	-	-	-	GVLTESNKK	18575.00	68.00	68.00	GVLTESNKK	21838.20	73.00	73.00	-	-	-	-	-	-	-	-
H2-IAd	1	432	446	15	Consensus (smm/nn)	CVIAWNSNNLDSKVG	70.50	70.50	-	-	-	-	IAWNSNNLD	14795.00	61.00	61.00	VIAWNSNNL	14683.10	80.00	80.00	-	-	-	-	-	-	-	-
H2-IAd	1	541	555	15	Consensus (smm/nn)	FNFNGLTGTGVLTES	70.50	70.50	-	-	-	-	GLTGTGVLT	44757.00	90.00	90.00	LTGTGVLTE	5501.50	51.00	51.00	-	-	-	-	-	-	-	-
H2-IAd	1	566	580	15	Consensus (smm/nn)	GRDIADTTDAVRDPQ	70.50	70.50	-	-	-	-	ADTTDAVRD	10649.00	50.00	50.00	ADTTDAVRD	21972.80	91.00	91.00	-	-	-	-	-	-	-	-
H2-IAd	1	387	401	15	Consensus (smm/nn)	LNDLCFTNVYADSFV	70.50	70.50	-	-	-	-	LCFTNVYAD	25357.00	79.00	79.00	CFTNVYADS	7745.20	62.00	62.00	-	-	-	-	-	-	-	-
H2-IAd	1	454	468	15	Consensus (smm/nn)	RLFRKSNLKPFERDI	70.50	70.50	-	-	-	-	LFRKSNLKP	21663.00	74.00	74.00	LFRKSNLKP	9167.90	67.00	67.00	-	-	-	-	-	-	-	-
H2-IAd	1	430	444	15	Consensus (smm/nn)	TGCVIAWNSNNLDSK	70.50	70.50	-	-	-	-	IAWNSNNLD	17788.00	68.00	68.00	VIAWNSNNL	11307.30	73.00	73.00	-	-	-	-	-	-	-	-
H2-IEd	1	105	119	15	Consensus (smm/nn)	IFGTTLDSKTQSLLI	70.50	70.50	-	-	-	-	TTLDSKTQS	24939.00	58.00	58.00	IFGTTLDSK	21200.10	83.00	83.00	-	-	-	-	-	-	-	-
H2-IEd	1	216	230	15	Consensus (smm/nn)	LPQGFSALEPLVDLP	70.50	70.50	-	-	-	-	SALEPLVDL	42549.00	77.00	77.00	GFSALEPLV	14212.70	64.00	64.00	-	-	-	-	-	-	-	-
H2-IAb	1	186	200	15	Consensus (smm/nn)	FKNLREFVFKNIDGY	71.00	71.00	-	-	-	-	REFVFKNID	22422.00	72.00	72.00	REFVFKNID	20277.30	70.00	70.00	-	-	-	-	-	-	-	-
H2-IAb	1	300	314	15	Consensus (smm/nn)	KCTLKSFTVEKGIYQ	71.00	71.00	-	-	-	-	KSFTVEKGI	22243.00	72.00	72.00	KSFTVEKGI	20339.70	70.00	70.00	-	-	-	-	-	-	-	-
H2-IAd	1	471	485	15	Consensus (smm/nn)	EIYQAGSTPCNGVEG	71.00	71.00	-	-	-	-	YQAGSTPCN	50000.00	92.00	92.00	IYQAGSTPC	5308.70	50.00	50.00	-	-	-	-	-	-	-	-
H2-IAd	1	103	117	15	Consensus (smm/nn)	GWIFGTTLDSKTQSL	71.00	71.00	-	-	-	-	FGTTLDSKT	24882.00	78.00	78.00	WIFGTTLDS	8351.30	64.00	64.00	-	-	-	-	-	-	-	-
H2-IAd	1	121	135	15	Consensus (smm/nn)	NNATNVVIKVCEFQF	71.00	71.00	-	-	-	-	NATNVVIKV	43354.00	90.00	90.00	NATNVVIKV	5541.70	52.00	52.00	-	-	-	-	-	-	-	-
H2-IAd	1	561	575	15	Consensus (smm/nn)	PFQQFGRDIADTTDA	71.00	71.00	-	-	-	-	QFGRDIADT	11673.00	53.00	53.00	FQQFGRDIA	20560.70	89.00	89.00	-	-	-	-	-	-	-	-
H2-IAd	1	50	64	15	Consensus (smm/nn)	STQDLFLPFFSNVTW	71.00	71.00	-	-	-	-	QDLFLPFFS	50000.00	92.00	92.00	QDLFLPFFS	5277.60	50.00	50.00	-	-	-	-	-	-	-	-
H2-IAd	1	595	609	15	Consensus (smm/nn)	VSVITPGTNTSNQVA	71.00	71.00	-	-	-	-	PGTNTSNQV	32675.00	85.00	85.00	VSVITPGTN	6788.20	57.00	57.00	-	-	-	-	-	-	-	-
H2-IEd	1	287	301	15	Consensus (smm/nn)	DAVDCALDPLSETKC	71.00	71.00	-	-	-	-	ALDPLSETK	19704.00	50.00	50.00	ALDPLSETK	26062.50	92.00	92.00	-	-	-	-	-	-	-	-
H2-IEd	1	178	192	15	Consensus (smm/nn)	DLEGKQGNFKNLREF	71.00	71.00	-	-	-	-	KQGNFKNLR	23634.00	57.00	57.00	LEGKQGNFK	22356.00	85.00	85.00	-	-	-	-	-	-	-	-
H2-IEd	1	442	456	15	Consensus (smm/nn)	DSKVGGNYNYLYRLF	71.00	71.00	-	-	-	-	GNYNYLYRL	25488.00	59.00	59.00	NYNYLYRLF	21343.70	83.00	83.00	-	-	-	-	-	-	-	-
H2-IEd	1	353	367	15	Consensus (smm/nn)	WNRKRISNCVADYSV	71.00	71.00	-	-	-	-	WNRKRISNC	39073.00	75.00	75.00	XWNRKRISN	15083.70	67.00	67.00	-	-	-	-	-	-	-	-
H2-IAb	1	649	663	15	Consensus (smm/nn)	CLIGAEHVNNSYECD	71.50	71.50	-	-	-	-	IGAEHVNNS	22298.00	72.00	72.00	GAEHVNNSY	20894.00	71.00	71.00	-	-	-	-	-	-	-	-
H2-IAb	1	554	568	15	Consensus (smm/nn)	ESNKKFLPFQQFGRD	71.50	71.50	-	-	-	-	FLPFQQFGR	23686.00	74.00	74.00	KKFLPFQQF	19883.60	69.00	69.00	-	-	-	-	-	-	-	-
H2-IAb	1	146	160	15	Consensus (smm/nn)	HKNNKSWMESEFRVY	71.50	71.50	-	-	-	-	KSWMESEFR	23233.00	73.00	73.00	KSWMESEFR	20577.70	70.00	70.00	-	-	-	-	-	-	-	-
H2-IAb	1	474	488	15	Consensus (smm/nn)	QAGSTPCNGVEGFNC	71.50	71.50	-	-	-	-	QAGSTPCNG	41244.00	86.00	86.00	QAGSTPCNG	14865.00	57.00	57.00	-	-	-	-	-	-	-	-
H2-IAb	1	299	313	15	Consensus (smm/nn)	TKCTLKSFTVEKGIY	71.50	71.50	-	-	-	-	KSFTVEKGI	22655.00	73.00	73.00	KSFTVEKGI	20576.60	70.00	70.00	-	-	-	-	-	-	-	-
H2-IAd	1	24	38	15	Consensus (smm/nn)	LPPAYTNSFTRGVYY	71.50	71.50	-	-	-	-	YTNSFTRGV	31228.00	84.00	84.00	PAYTNSFTR	7022.90	59.00	59.00	-	-	-	-	-	-	-	-
H2-IAd	1	226	240	15	Consensus (smm/nn)	LVDLPIGINITRFQT	71.50	71.50	-	-	-	-	DLPIGINIT	50000.00	92.00	92.00	PIGINITRF	5420.70	51.00	51.00	-	-	-	-	-	-	-	-
H2-IAd	1	211	225	15	Consensus (smm/nn)	NLVRDLPQGFSALEP	71.50	71.50	-	-	-	-	RDLPQGFSA	30118.00	83.00	83.00	RDLPQGFSA	7260.60	60.00	60.00	-	-	-	-	-	-	-	-
H2-IAd	1	227	241	15	Consensus (smm/nn)	VDLPIGINITRFQTL	71.50	71.50	-	-	-	-	GINITRFQT	50000.00	92.00	92.00	PIGINITRF	5496.70	51.00	51.00	-	-	-	-	-	-	-	-
H2-IEd	1	402	416	15	Consensus (smm/nn)	IRGDEVRQIAPGQTG	71.50	71.50	-	-	-	-	IRGDEVRQI	50000.00	82.00	82.00	EVRQIAPGQ	13482.80	61.00	61.00	-	-	-	-	-	-	-	-
H2-IEd	1	386	400	15	Consensus (smm/nn)	KLNDLCFTNVYADSF	71.50	71.50	-	-	-	-	DLCFTNVYA	34719.00	70.00	70.00	CFTNVYADS	17189.10	73.00	73.00	-	-	-	-	-	-	-	-
H2-IEd	1	218	232	15	Consensus (smm/nn)	QGFSALEPLVDLPIG	71.50	71.50	-	-	-	-	SALEPLVDL	44289.00	79.00	79.00	GFSALEPLV	14234.90	64.00	64.00	-	-	-	-	-	-	-	-
H2-IEd	1	45	59	15	Consensus (smm/nn)	SSVLHSTQDLFLPFF	71.50	71.50	-	-	-	-	SVLHSTQDL	41303.00	76.00	76.00	VLHSTQDLF	15182.10	67.00	67.00	-	-	-	-	-	-	-	-
H2-IEd	1	581	595	15	Consensus (smm/nn)	TLEILDITPCSFGGV	71.50	71.50	-	-	-	-	EILDITPCS	50000.00	82.00	82.00	EILDITPCS	13423.40	61.00	61.00	-	-	-	-	-	-	-	-
H2-IAb	1	548	562	15	Consensus (smm/nn)	GTGVLTESNKKFLPF	72.00	72.00	-	-	-	-	GVLTESNKK	18996.00	68.00	68.00	GVLTESNKK	23672.20	76.00	76.00	-	-	-	-	-	-	-	-
H2-IAb	1	358	372	15	Consensus (smm/nn)	ISNCVADYSVLYNSA	72.00	72.00	-	-	-	-	ADYSVLYNS	28092.00	78.00	78.00	ADYSVLYNS	18618.90	66.00	66.00	-	-	-	-	-	-	-	-
H2-IAb	1	120	134	15	Consensus (smm/nn)	VNNATNVVIKVCEFQ	72.00	72.00	-	-	-	-	NATNVVIKV	21648.00	71.00	71.00	NNATNVVIK	22191.90	73.00	73.00	-	-	-	-	-	-	-	-
H2-IAd	1	290	304	15	Consensus (smm/nn)	DCALDPLSETKCTLK	72.00	72.00	-	-	-	-	DCALDPLSE	16869.00	66.00	66.00	DCALDPLSE	13630.20	78.00	78.00	-	-	-	-	-	-	-	-
H2-IAd	1	568	582	15	Consensus (smm/nn)	DIADTTDAVRDPQTL	72.00	72.00	-	-	-	-	ADTTDAVRD	11833.00	54.00	54.00	ADTTDAVRD	21727.70	90.00	90.00	-	-	-	-	-	-	-	-
H2-IAd	1	228	242	15	Consensus (smm/nn)	DLPIGINITRFQTLL	72.00	72.00	-	-	-	-	GINITRFQT	50000.00	92.00	92.00	PIGINITRF	5666.10	52.00	52.00	-	-	-	-	-	-	-	-
H2-IAd	1	654	668	15	Consensus (smm/nn)	EHVNNSYECDIPIGA	72.00	72.00	-	-	-	-	NSYECDIPI	18507.00	69.00	69.00	NSYECDIPI	12304.80	75.00	75.00	-	-	-	-	-	-	-	-
H2-IAd	1	446	460	15	Consensus (smm/nn)	GGNYNYLYRLFRKSN	72.00	72.00	-	-	-	-	YLYRLFRKS	14929.00	62.00	62.00	NYLYRLFRK	15640.10	82.00	82.00	-	-	-	-	-	-	-	-
H2-IAd	1	210	224	15	Consensus (smm/nn)	INLVRDLPQGFSALE	72.00	72.00	-	-	-	-	RDLPQGFSA	28799.00	82.00	82.00	RDLPQGFSA	7931.30	62.00	62.00	-	-	-	-	-	-	-	-
H2-IAd	1	326	340	15	Consensus (smm/nn)	IVRFPNITNLCPFGE	72.00	72.00	-	-	-	-	RFPNITNLC	26374.00	80.00	80.00	IVRFPNITN	8348.50	64.00	64.00	-	-	-	-	-	-	-	-
H2-IAd	1	51	65	15	Consensus (smm/nn)	TQDLFLPFFSNVTWF	72.00	72.00	-	-	-	-	QDLFLPFFS	50000.00	92.00	92.00	QDLFLPFFS	5556.40	52.00	52.00	-	-	-	-	-	-	-	-
H2-IAd	1	143	157	15	Consensus (smm/nn)	VYYHKNNKSWMESEF	72.00	72.00	-	-	-	-	VYYHKNNKS	13593.00	58.00	58.00	VYYHKNNKS	17965.60	86.00	86.00	-	-	-	-	-	-	-	-
H2-IAd	1	144	158	15	Consensus (smm/nn)	YYHKNNKSWMESEFR	72.00	72.00	-	-	-	-	NKSWMESEF	13262.00	58.00	58.00	KNNKSWMES	18135.90	86.00	86.00	-	-	-	-	-	-	-	-
H2-IEd	1	17	31	15	Consensus (smm/nn)	NLTTRTQLPPAYTNS	72.00	72.00	-	-	-	-	TTRTQLPPA	50000.00	82.00	82.00	NLTTRTQLP	13648.30	62.00	62.00	-	-	-	-	-	-	-	-
H2-IEd	1	82	96	15	Consensus (smm/nn)	PVLPFNDGVYFASTE	72.00	72.00	-	-	-	-	LPFNDGVYF	38196.00	74.00	74.00	VLPFNDGVY	15933.40	70.00	70.00	-	-	-	-	-	-	-	-
H2-IEd	1	221	235	15	Consensus (smm/nn)	SALEPLVDLPIGINI	72.00	72.00	-	-	-	-	PLVDLPIGI	34417.00	70.00	70.00	ALEPLVDLP	17591.30	74.00	74.00	-	-	-	-	-	-	-	-
H2-IAb	1	626	640	15	Consensus (smm/nn)	ADQLTPTWRVYSTGS	72.50	72.50	-	-	-	-	DQLTPTWRV	44922.00	87.00	87.00	DQLTPTWRV	15211.00	58.00	58.00	-	-	-	-	-	-	-	-
H2-IAb	1	525	539	15	Consensus (smm/nn)	CGPKKSTNLVKNKCV	72.50	72.50	-	-	-	-	KKSTNLVKN	21766.00	72.00	72.00	KKSTNLVKN	22236.40	73.00	73.00	-	-	-	-	-	-	-	-
H2-IAb	1	228	242	15	Consensus (smm/nn)	DLPIGINITRFQTLL	72.50	72.50	-	-	-	-	DLPIGINIT	20226.00	70.00	70.00	IGINITRFQ	22830.30	75.00	75.00	-	-	-	-	-	-	-	-
H2-IAb	1	229	243	15	Consensus (smm/nn)	LPIGINITRFQTLLA	72.50	72.50	-	-	-	-	INITRFQTL	25247.00	75.00	75.00	IGINITRFQ	20347.90	70.00	70.00	-	-	-	-	-	-	-	-
H2-IAb	1	331	345	15	Consensus (smm/nn)	NITNLCPFGEVFNAT	72.50	72.50	-	-	-	-	LCPFGEVFN	29750.00	79.00	79.00	ITNLCPFGE	18856.50	66.00	66.00	-	-	-	-	-	-	-	-
H2-IAb	1	302	316	15	Consensus (smm/nn)	TLKSFTVEKGIYQTS	72.50	72.50	-	-	-	-	KSFTVEKGI	27329.00	77.00	77.00	KSFTVEKGI	19777.60	68.00	68.00	-	-	-	-	-	-	-	-
H2-IAd	1	649	663	15	Consensus (smm/nn)	CLIGAEHVNNSYECD	72.50	72.50	-	-	-	-	IGAEHVNNS	50000.00	92.00	92.00	LIGAEHVNN	5886.20	53.00	53.00	-	-	-	-	-	-	-	-
H2-IAd	1	194	208	15	Consensus (smm/nn)	FKNIDGYFKIYSKHT	72.50	72.50	-	-	-	-	GYFKIYSKH	22429.00	75.00	75.00	YFKIYSKHT	10202.40	70.00	70.00	-	-	-	-	-	-	-	-
H2-IAd	1	269	283	15	Consensus (smm/nn)	YLQPRTFLLKYNENG	72.50	72.50	-	-	-	-	YLQPRTFLL	28301.00	81.00	81.00	LQPRTFLLK	8352.40	64.00	64.00	-	-	-	-	-	-	-	-
H2-IEd	1	286	300	15	Consensus (smm/nn)	TDAVDCALDPLSETK	72.50	72.50	-	-	-	-	CALDPLSET	19512.00	50.00	50.00	CALDPLSET	28346.20	95.00	95.00	-	-	-	-	-	-	-	-
H2-IEd	1	407	421	15	Consensus (smm/nn)	VRQIAPGQTGKIADY	72.50	72.50	-	-	-	-	APGQTGKIA	29603.00	65.00	65.00	QIAPGQTGK	19997.30	80.00	80.00	-	-	-	-	-	-	-	-
H2-IAb	1	400	414	15	Consensus (smm/nn)	FVIRGDEVRQIAPGQ	73.00	73.00	-	-	-	-	IRGDEVRQI	24492.00	74.00	74.00	FVIRGDEVR	21703.70	72.00	72.00	-	-	-	-	-	-	-	-
H2-IAb	1	569	583	15	Consensus (smm/nn)	IADTTDAVRDPQTLE	73.00	73.00	-	-	-	-	DAVRDPQTL	16866.00	65.00	65.00	DAVRDPQTL	26299.10	81.00	81.00	-	-	-	-	-	-	-	-
H2-IAb	1	285	299	15	Consensus (smm/nn)	ITDAVDCALDPLSET	73.00	73.00	-	-	-	-	DCALDPLSE	29214.00	79.00	79.00	DCALDPLSE	18967.80	67.00	67.00	-	-	-	-	-	-	-	-
H2-IAb	1	189	203	15	Consensus (smm/nn)	LREFVFKNIDGYFKI	73.00	73.00	-	-	-	-	REFVFKNID	29039.00	78.00	78.00	FVFKNIDGY	19505.20	68.00	68.00	-	-	-	-	-	-	-	-
H2-IAd	1	156	170	15	Consensus (smm/nn)	EFRVYSSANNCTFEY	73.00	73.00	-	-	-	-	VYSSANNCT	35867.00	87.00	87.00	FRVYSSANN	7037.30	59.00	59.00	-	-	-	-	-	-	-	-
H2-IAd	1	378	392	15	Consensus (smm/nn)	KCYGVSPTKLNDLCF	73.00	73.00	-	-	-	-	VSPTKLNDL	24827.00	78.00	78.00	CYGVSPTKL	9584.30	68.00	68.00	-	-	-	-	-	-	-	-
H2-IAd	1	139	153	15	Consensus (smm/nn)	PFLGVYYHKNNKSWM	73.00	73.00	-	-	-	-	VYYHKNNKS	13552.00	58.00	58.00	VYYHKNNKS	19826.30	88.00	88.00	-	-	-	-	-	-	-	-
H2-IEd	1	471	485	15	Consensus (smm/nn)	EIYQAGSTPCNGVEG	73.00	73.00	-	-	-	-	EIYQAGSTP	50000.00	82.00	82.00	EIYQAGSTP	14318.40	64.00	64.00	-	-	-	-	-	-	-	-
H2-IEd	1	565	579	15	Consensus (smm/nn)	FGRDIADTTDAVRDP	73.00	73.00	-	-	-	-	IADTTDAVR	27273.00	62.00	62.00	DIADTTDAV	21844.80	84.00	84.00	-	-	-	-	-	-	-	-
H2-IEd	1	582	596	15	Consensus (smm/nn)	LEILDITPCSFGGVS	73.00	73.00	-	-	-	-	EILDITPCS	50000.00	82.00	82.00	EILDITPCS	14250.30	64.00	64.00	-	-	-	-	-	-	-	-
H2-IEd	1	18	32	15	Consensus (smm/nn)	LTTRTQLPPAYTNSF	73.00	73.00	-	-	-	-	TQLPPAYTN	50000.00	82.00	82.00	TTRTQLPPA	14185.10	64.00	64.00	-	-	-	-	-	-	-	-
H2-IEd	1	412	426	15	Consensus (smm/nn)	PGQTGKIADYNYKLP	73.00	73.00	-	-	-	-	KIADYNYKL	31515.00	67.00	67.00	GKIADYNYK	19545.50	79.00	79.00	-	-	-	-	-	-	-	-
H2-IEd	1	217	231	15	Consensus (smm/nn)	PQGFSALEPLVDLPI	73.00	73.00	-	-	-	-	SALEPLVDL	50000.00	82.00	82.00	GFSALEPLV	14284.30	64.00	64.00	-	-	-	-	-	-	-	-
H2-IEd	1	579	593	15	Consensus (smm/nn)	PQTLEILDITPCSFG	73.00	73.00	-	-	-	-	TLEILDITP	49014.00	82.00	82.00	EILDITPCS	14342.50	64.00	64.00	-	-	-	-	-	-	-	-
H2-IEd	1	580	594	15	Consensus (smm/nn)	QTLEILDITPCSFGG	73.00	73.00	-	-	-	-	EILDITPCS	50000.00	82.00	82.00	EILDITPCS	14307.60	64.00	64.00	-	-	-	-	-	-	-	-
H2-IEd	1	588	602	15	Consensus (smm/nn)	TPCSFGGVSVITPGT	73.00	73.00	-	-	-	-	SFGGVSVIT	23586.00	57.00	57.00	SFGGVSVIT	24350.70	89.00	89.00	-	-	-	-	-	-	-	-
H2-IAb	1	290	304	15	Consensus (smm/nn)	DCALDPLSETKCTLK	73.50	73.50	-	-	-	-	ALDPLSETK	29074.00	79.00	79.00	DPLSETKCT	19465.30	68.00	68.00	-	-	-	-	-	-	-	-
H2-IAb	1	184	198	15	Consensus (smm/nn)	GNFKNLREFVFKNID	73.50	73.50	-	-	-	-	FKNLREFVF	21319.00	71.00	71.00	REFVFKNID	23277.20	76.00	76.00	-	-	-	-	-	-	-	-
H2-IAb	1	187	201	15	Consensus (smm/nn)	KNLREFVFKNIDGYF	73.50	73.50	-	-	-	-	REFVFKNID	27620.00	77.00	77.00	REFVFKNID	20334.60	70.00	70.00	-	-	-	-	-	-	-	-
H2-IAb	1	10	24	15	Consensus (smm/nn)	LVSSQCVNLTTRTQL	73.50	73.50	-	-	-	-	CVNLTTRTQ	29351.00	79.00	79.00	QCVNLTTRT	19620.50	68.00	68.00	-	-	-	-	-	-	-	-
H2-IAb	1	330	344	15	Consensus (smm/nn)	PNITNLCPFGEVFNA	73.50	73.50	-	-	-	-	LCPFGEVFN	33749.00	82.00	82.00	ITNLCPFGE	18455.80	65.00	65.00	-	-	-	-	-	-	-	-
H2-IAb	1	46	60	15	Consensus (smm/nn)	SVLHSTQDLFLPFFS	73.50	73.50	-	-	-	-	LHSTQDLFL	37373.00	84.00	84.00	QDLFLPFFS	17548.00	63.00	63.00	-	-	-	-	-	-	-	-
H2-IAb	1	284	298	15	Consensus (smm/nn)	TITDAVDCALDPLSE	73.50	73.50	-	-	-	-	AVDCALDPL	31347.00	80.00	80.00	DCALDPLSE	19094.20	67.00	67.00	-	-	-	-	-	-	-	-
H2-IAb	1	145	159	15	Consensus (smm/nn)	YHKNNKSWMESEFRV	73.50	73.50	-	-	-	-	KSWMESEFR	19924.00	69.00	69.00	KSWMESEFR	24553.70	78.00	78.00	-	-	-	-	-	-	-	-
H2-IAd	1	529	543	15	Consensus (smm/nn)	KSTNLVKNKCVNFNF	73.50	73.50	-	-	-	-	LVKNKCVNF	36813.00	87.00	87.00	LVKNKCVNF	7312.00	60.00	60.00	-	-	-	-	-	-	-	-
H2-IAd	1	527	541	15	Consensus (smm/nn)	PKKSTNLVKNKCVNF	73.50	73.50	-	-	-	-	TNLVKNKCV	29939.00	83.00	83.00	LVKNKCVNF	8447.70	64.00	64.00	-	-	-	-	-	-	-	-
H2-IAd	1	52	66	15	Consensus (smm/nn)	QDLFLPFFSNVTWFH	73.50	73.50	-	-	-	-	QDLFLPFFS	50000.00	92.00	92.00	LPFFSNVTW	6371.00	55.00	55.00	-	-	-	-	-	-	-	-
H2-IAd	1	445	459	15	Consensus (smm/nn)	VGGNYNYLYRLFRKS	73.50	73.50	-	-	-	-	NYNYLYRLF	15304.00	62.00	62.00	NYLYRLFRK	17678.30	85.00	85.00	-	-	-	-	-	-	-	-
H2-IEd	1	66	80	15	Consensus (smm/nn)	HAIHVSGTNGTKRFD	73.50	73.50	-	-	-	-	HVSGTNGTK	23549.00	57.00	57.00	HVSGTNGTK	25183.50	90.00	90.00	-	-	-	-	-	-	-	-
H2-IEd	1	434	448	15	Consensus (smm/nn)	IAWNSNNLDSKVGGN	73.50	73.50	-	-	-	-	WNSNNLDSK	31725.00	67.00	67.00	IAWNSNNLD	20086.90	80.00	80.00	-	-	-	-	-	-	-	-
H2-IEd	1	403	417	15	Consensus (smm/nn)	RGDEVRQIAPGQTGK	73.50	73.50	-	-	-	-	RQIAPGQTG	48600.00	82.00	82.00	EVRQIAPGQ	14541.40	65.00	65.00	-	-	-	-	-	-	-	-
H2-IAb	1	206	220	15	Consensus (smm/nn)	KHTPINLVRDLPQGF	74.00	74.00	-	-	-	-	INLVRDLPQ	50000.00	89.00	89.00	INLVRDLPQ	15648.70	59.00	59.00	-	-	-	-	-	-	-	-
H2-IAb	1	188	202	15	Consensus (smm/nn)	NLREFVFKNIDGYFK	74.00	74.00	-	-	-	-	REFVFKNID	29962.00	79.00	79.00	REFVFKNID	19967.30	69.00	69.00	-	-	-	-	-	-	-	-
H2-IAb	1	399	413	15	Consensus (smm/nn)	SFVIRGDEVRQIAPG	74.00	74.00	-	-	-	-	IRGDEVRQI	35347.00	83.00	83.00	FVIRGDEVR	18467.60	65.00	65.00	-	-	-	-	-	-	-	-
H2-IAb	1	581	595	15	Consensus (smm/nn)	TLEILDITPCSFGGV	74.00	74.00	-	-	-	-	ILDITPCSF	35613.00	83.00	83.00	ILDITPCSF	18170.90	65.00	65.00	-	-	-	-	-	-	-	-
H2-IAd	1	570	584	15	Consensus (smm/nn)	ADTTDAVRDPQTLEI	74.00	74.00	-	-	-	-	TDAVRDPQT	16745.00	65.00	65.00	VRDPQTLEI	16621.90	83.00	83.00	-	-	-	-	-	-	-	-
H2-IAd	1	427	441	15	Consensus (smm/nn)	DDFTGCVIAWNSNNL	74.00	74.00	-	-	-	-	TGCVIAWNS	23017.00	76.00	76.00	TGCVIAWNS	10863.90	72.00	72.00	-	-	-	-	-	-	-	-
H2-IAd	1	497	511	15	Consensus (smm/nn)	FQPTNGVGYQPYRVV	74.00	74.00	-	-	-	-	GVGYQPYRV	41838.00	89.00	89.00	GVGYQPYRV	7108.90	59.00	59.00	-	-	-	-	-	-	-	-
H2-IAd	1	550	564	15	Consensus (smm/nn)	GVLTESNKKFLPFQQ	74.00	74.00	-	-	-	-	TESNKKFLP	15255.00	62.00	62.00	NKKFLPFQQ	18107.90	86.00	86.00	-	-	-	-	-	-	-	-
H2-IAd	1	142	156	15	Consensus (smm/nn)	GVYYHKNNKSWMESE	74.00	74.00	-	-	-	-	VYYHKNNKS	14175.00	60.00	60.00	VYYHKNNKS	20014.20	88.00	88.00	-	-	-	-	-	-	-	-
H2-IAd	1	335	349	15	Consensus (smm/nn)	LCPFGEVFNATRFAS	74.00	74.00	-	-	-	-	EVFNATRFA	22391.00	75.00	75.00	VFNATRFAS	11545.60	73.00	73.00	-	-	-	-	-	-	-	-
H2-IAd	1	460	474	15	Consensus (smm/nn)	NLKPFERDISTEIYQ	74.00	74.00	-	-	-	-	ERDISTEIY	15233.00	62.00	62.00	FERDISTEI	18163.60	86.00	86.00	-	-	-	-	-	-	-	-
H2-IAd	1	409	423	15	Consensus (smm/nn)	QIAPGQTGKIADYNY	74.00	74.00	-	-	-	-	APGQTGKIA	24373.00	77.00	77.00	IAPGQTGKI	10811.10	71.00	71.00	-	-	-	-	-	-	-	-
H2-IAd	1	208	222	15	Consensus (smm/nn)	TPINLVRDLPQGFSA	74.00	74.00	-	-	-	-	LVRDLPQGF	28126.00	81.00	81.00	INLVRDLPQ	9243.80	67.00	67.00	-	-	-	-	-	-	-	-
H2-IAb	1	135	149	15	Consensus (smm/nn)	FCNDPFLGVYYHKNN	74.50	74.50	-	-	-	-	FLGVYYHKN	18819.00	68.00	68.00	DPFLGVYYH	26495.30	81.00	81.00	-	-	-	-	-	-	-	-
H2-IAb	1	526	540	15	Consensus (smm/nn)	GPKKSTNLVKNKCVN	74.50	74.50	-	-	-	-	KKSTNLVKN	22630.00	73.00	73.00	KKSTNLVKN	23505.00	76.00	76.00	-	-	-	-	-	-	-	-
H2-IAb	1	147	161	15	Consensus (smm/nn)	KNNKSWMESEFRVYS	74.50	74.50	-	-	-	-	KSWMESEFR	27319.00	77.00	77.00	KSWMESEFR	21325.90	72.00	72.00	-	-	-	-	-	-	-	-
H2-IAb	1	356	370	15	Consensus (smm/nn)	KRISNCVADYSVLYN	74.50	74.50	-	-	-	-	KRISNCVAD	37323.00	84.00	84.00	SNCVADYSV	18140.70	65.00	65.00	-	-	-	-	-	-	-	-
H2-IAb	1	303	317	15	Consensus (smm/nn)	LKSFTVEKGIYQTSN	74.50	74.50	-	-	-	-	VEKGIYQTS	28000.00	78.00	78.00	KSFTVEKGI	20739.30	71.00	71.00	-	-	-	-	-	-	-	-
H2-IAb	1	580	594	15	Consensus (smm/nn)	QTLEILDITPCSFGG	74.50	74.50	-	-	-	-	ILDITPCSF	36207.00	83.00	83.00	ILDITPCSF	18828.00	66.00	66.00	-	-	-	-	-	-	-	-
H2-IAb	1	357	371	15	Consensus (smm/nn)	RISNCVADYSVLYNS	74.50	74.50	-	-	-	-	VADYSVLYN	32552.00	81.00	81.00	ADYSVLYNS	19568.80	68.00	68.00	-	-	-	-	-	-	-	-
H2-IAd	1	288	302	15	Consensus (smm/nn)	AVDCALDPLSETKCT	74.50	74.50	-	-	-	-	VDCALDPLS	25920.00	79.00	79.00	DCALDPLSE	10324.70	70.00	70.00	-	-	-	-	-	-	-	-
H2-IAd	1	584	598	15	Consensus (smm/nn)	ILDITPCSFGGVSVI	74.50	74.50	-	-	-	-	ITPCSFGGV	50000.00	92.00	92.00	PCSFGGVSV	6697.30	57.00	57.00	-	-	-	-	-	-	-	-
H2-IAd	1	540	554	15	Consensus (smm/nn)	NFNFNGLTGTGVLTE	74.50	74.50	-	-	-	-	GLTGTGVLT	45280.00	91.00	91.00	FNGLTGTGV	6936.10	58.00	58.00	-	-	-	-	-	-	-	-
H2-IAd	1	544	558	15	Consensus (smm/nn)	NGLTGTGVLTESNKK	74.50	74.50	-	-	-	-	GLTGTGVLT	50000.00	92.00	92.00	LTGTGVLTE	6657.90	57.00	57.00	-	-	-	-	-	-	-	-
H2-IAd	1	581	595	15	Consensus (smm/nn)	TLEILDITPCSFGGV	74.50	74.50	-	-	-	-	ILDITPCSF	48670.00	92.00	92.00	ILDITPCSF	6772.70	57.00	57.00	-	-	-	-	-	-	-	-
H2-IEd	1	570	584	15	Consensus (smm/nn)	ADTTDAVRDPQTLEI	74.50	74.50	-	-	-	-	AVRDPQTLE	34015.00	70.00	70.00	AVRDPQTLE	19543.20	79.00	79.00	-	-	-	-	-	-	-	-
H2-IEd	1	212	226	15	Consensus (smm/nn)	LVRDLPQGFSALEPL	74.50	74.50	-	-	-	-	LVRDLPQGF	50000.00	82.00	82.00	XLVRDLPQG	14961.30	67.00	67.00	-	-	-	-	-	-	-	-
H2-IEd	1	120	134	15	Consensus (smm/nn)	VNNATNVVIKVCEFQ	74.50	74.50	-	-	-	-	NATNVVIKV	46069.00	80.00	80.00	VVIKVCEFQ	15713.90	69.00	69.00	-	-	-	-	-	-	-	-
H2-IAb	1	148	162	15	Consensus (smm/nn)	NNKSWMESEFRVYSS	75.00	75.00	-	-	-	-	KSWMESEFR	28455.00	78.00	78.00	WMESEFRVY	21679.10	72.00	72.00	-	-	-	-	-	-	-	-
H2-IAb	1	479	493	15	Consensus (smm/nn)	PCNGVEGFNCYFPLQ	75.00	75.00	-	-	-	-	EGFNCYFPL	50000.00	89.00	89.00	EGFNCYFPL	16618.50	61.00	61.00	-	-	-	-	-	-	-	-
H2-IAd	1	206	220	15	Consensus (smm/nn)	KHTPINLVRDLPQGF	75.00	75.00	-	-	-	-	TPINLVRDL	34856.00	86.00	86.00	HTPINLVRD	8457.10	64.00	64.00	-	-	-	-	-	-	-	-
H2-IAd	1	25	39	15	Consensus (smm/nn)	PPAYTNSFTRGVYYP	75.00	75.00	-	-	-	-	YTNSFTRGV	32997.00	85.00	85.00	PAYTNSFTR	8616.00	65.00	65.00	-	-	-	-	-	-	-	-
H2-IAd	1	498	512	15	Consensus (smm/nn)	QPTNGVGYQPYRVVV	75.00	75.00	-	-	-	-	VGYQPYRVV	36777.00	87.00	87.00	GVGYQPYRV	8036.90	63.00	63.00	-	-	-	-	-	-	-	-
H2-IEd	1	67	81	15	Consensus (smm/nn)	AIHVSGTNGTKRFDN	75.00	75.00	-	-	-	-	HVSGTNGTK	24332.00	58.00	58.00	HVSGTNGTK	26453.20	92.00	92.00	-	-	-	-	-	-	-	-
H2-IEd	1	480	494	15	Consensus (smm/nn)	CNGVEGFNCYFPLQS	75.00	75.00	-	-	-	-	GFNCYFPLQ	50000.00	82.00	82.00	GFNCYFPLQ	15304.30	68.00	68.00	-	-	-	-	-	-	-	-
H2-IEd	1	215	229	15	Consensus (smm/nn)	DLPQGFSALEPLVDL	75.00	75.00	-	-	-	-	PQGFSALEP	50000.00	82.00	82.00	GFSALEPLV	15265.80	68.00	68.00	-	-	-	-	-	-	-	-
H2-IEd	1	578	592	15	Consensus (smm/nn)	DPQTLEILDITPCSF	75.00	75.00	-	-	-	-	QTLEILDIT	42252.00	77.00	77.00	EILDITPCS	17048.80	73.00	73.00	-	-	-	-	-	-	-	-
H2-IEd	1	583	597	15	Consensus (smm/nn)	EILDITPCSFGGVSV	75.00	75.00	-	-	-	-	TPCSFGGVS	50000.00	82.00	82.00	EILDITPCS	15466.40	68.00	68.00	-	-	-	-	-	-	-	-
H2-IEd	1	79	93	15	Consensus (smm/nn)	FDNPVLPFNDGVYFA	75.00	75.00	-	-	-	-	NPVLPFNDG	41263.00	76.00	76.00	VLPFNDGVY	17257.80	74.00	74.00	-	-	-	-	-	-	-	-
H2-IEd	1	666	680	15	Consensus (smm/nn)	IGAGICASYQTQTNS	75.00	75.00	-	-	-	-	CASYQTQTN	50000.00	82.00	82.00	GICASYQTQ	15494.40	68.00	68.00	-	-	-	-	-	-	-	-
H2-IEd	1	326	340	15	Consensus (smm/nn)	IVRFPNITNLCPFGE	75.00	75.00	-	-	-	-	IVRFPNITN	50000.00	82.00	82.00	VRFPNITNL	15476.00	68.00	68.00	-	-	-	-	-	-	-	-
H2-IEd	1	610	624	15	Consensus (smm/nn)	VLYQDVNCTEVPVAI	75.00	75.00	-	-	-	-	VLYQDVNCT	50000.00	82.00	82.00	VLYQDVNCT	15490.90	68.00	68.00	-	-	-	-	-	-	-	-
H2-IAb	1	69	83	15	Consensus (smm/nn)	HVSGTNGTKRFDNPV	75.50	75.50	-	-	-	-	VSGTNGTKR	22873.00	73.00	73.00	SGTNGTKRF	24416.90	78.00	78.00	-	-	-	-	-	-	-	-
H2-IAb	1	185	199	15	Consensus (smm/nn)	NFKNLREFVFKNIDG	75.50	75.50	-	-	-	-	REFVFKNID	24541.00	74.00	74.00	REFVFKNID	24069.40	77.00	77.00	-	-	-	-	-	-	-	-
H2-IAb	1	457	471	15	Consensus (smm/nn)	RKSNLKPFERDISTE	75.50	75.50	-	-	-	-	LKPFERDIS	29873.00	79.00	79.00	KPFERDIST	21307.90	72.00	72.00	-	-	-	-	-	-	-	-
H2-IAb	1	443	457	15	Consensus (smm/nn)	SKVGGNYNYLYRLFR	75.50	75.50	-	-	-	-	GNYNYLYRL	18746.00	68.00	68.00	GNYNYLYRL	27505.70	83.00	83.00	-	-	-	-	-	-	-	-
H2-IAb	1	12	26	15	Consensus (smm/nn)	SSQCVNLTTRTQLPP	75.50	75.50	-	-	-	-	VNLTTRTQL	29131.00	79.00	79.00	QCVNLTTRT	21526.90	72.00	72.00	-	-	-	-	-	-	-	-
H2-IAb	1	576	590	15	Consensus (smm/nn)	VRDPQTLEILDITPC	75.50	75.50	-	-	-	-	VRDPQTLEI	24165.00	74.00	74.00	RDPQTLEIL	23855.80	77.00	77.00	-	-	-	-	-	-	-	-
H2-IAb	1	11	25	15	Consensus (smm/nn)	VSSQCVNLTTRTQLP	75.50	75.50	-	-	-	-	VNLTTRTQL	27101.00	77.00	77.00	QCVNLTTRT	22422.70	74.00	74.00	-	-	-	-	-	-	-	-
H2-IAd	1	488	502	15	Consensus (smm/nn)	CYFPLQSYGFQPTNG	75.50	75.50	-	-	-	-	YFPLQSYGF	29624.00	83.00	83.00	YFPLQSYGF	9574.40	68.00	68.00	-	-	-	-	-	-	-	-
H2-IAd	1	667	681	15	Consensus (smm/nn)	GAGICASYQTQTNSP	75.50	75.50	-	-	-	-	CASYQTQTN	16948.00	66.00	66.00	ASYQTQTNS	17905.50	85.00	85.00	-	-	-	-	-	-	-	-
H2-IAd	1	547	561	15	Consensus (smm/nn)	TGTGVLTESNKKFLP	75.50	75.50	-	-	-	-	VLTESNKKF	13775.00	59.00	59.00	GTGVLTESN	23653.70	92.00	92.00	-	-	-	-	-	-	-	-
H2-IAd	1	636	650	15	Consensus (smm/nn)	YSTGSNVFQTRAGCL	75.50	75.50	-	-	-	-	TGSNVFQTR	31067.00	84.00	84.00	STGSNVFQT	9355.20	67.00	67.00	-	-	-	-	-	-	-	-
H2-IEd	1	465	479	15	Consensus (smm/nn)	ERDISTEIYQAGSTP	75.50	75.50	-	-	-	-	TEIYQAGST	50000.00	82.00	82.00	EIYQAGSTP	15716.60	69.00	69.00	-	-	-	-	-	-	-	-
H2-IAd	1	122	136	15	Consensus (smm/nn)	NATNVVIKVCEFQFC	76.00	76.00	-	-	-	-	NATNVVIKV	49323.00	92.00	92.00	NATNVVIKV	7245.80	60.00	60.00	-	-	-	-	-	-	-	-
H2-IAd	1	530	544	15	Consensus (smm/nn)	STNLVKNKCVNFNFN	76.00	76.00	-	-	-	-	LVKNKCVNF	41540.00	89.00	89.00	LVKNKCVNF	8189.00	63.00	63.00	-	-	-	-	-	-	-	-
H2-IAd	1	549	563	15	Consensus (smm/nn)	TGVLTESNKKFLPFQ	76.00	76.00	-	-	-	-	TESNKKFLP	13483.00	58.00	58.00	TESNKKFLP	25306.70	94.00	94.00	-	-	-	-	-	-	-	-
H2-IEd	1	571	585	15	Consensus (smm/nn)	DTTDAVRDPQTLEIL	76.00	76.00	-	-	-	-	AVRDPQTLE	37895.00	74.00	74.00	AVRDPQTLE	19080.80	78.00	78.00	-	-	-	-	-	-	-	-
H2-IEd	1	533	547	15	Consensus (smm/nn)	LVKNKCVNFNFNGLT	76.00	76.00	-	-	-	-	KCVNFNFNG	50000.00	82.00	82.00	XLVKNKCVN	16046.30	70.00	70.00	-	-	-	-	-	-	-	-
H2-IEd	1	78	92	15	Consensus (smm/nn)	RFDNPVLPFNDGVYF	76.00	76.00	-	-	-	-	PVLPFNDGV	49417.00	82.00	82.00	VLPFNDGVY	16019.30	70.00	70.00	-	-	-	-	-	-	-	-
H2-IEd	1	73	87	15	Consensus (smm/nn)	TNGTKRFDNPVLPFN	76.00	76.00	-	-	-	-	TKRFDNPVL	41692.00	77.00	77.00	KRFDNPVLP	17911.10	75.00	75.00	-	-	-	-	-	-	-	-
H2-IAb	1	93	107	15	Consensus (smm/nn)	ASTEKSNIIRGWIFG	76.50	76.50	-	-	-	-	ASTEKSNII	25606.00	76.00	76.00	SNIIRGWIF	24232.50	77.00	77.00	-	-	-	-	-	-	-	-
H2-IAb	1	444	458	15	Consensus (smm/nn)	KVGGNYNYLYRLFRK	76.50	76.50	-	-	-	-	YNYLYRLFR	18570.00	68.00	68.00	GNYNYLYRL	28438.70	85.00	85.00	-	-	-	-	-	-	-	-
H2-IAb	1	602	616	15	Consensus (smm/nn)	TNTSNQVAVLYQDVN	76.50	76.50	-	-	-	-	TNTSNQVAV	24590.00	74.00	74.00	NTSNQVAVL	24943.30	79.00	79.00	-	-	-	-	-	-	-	-
H2-IAd	1	138	152	15	Consensus (smm/nn)	DPFLGVYYHKNNKSW	76.50	76.50	-	-	-	-	VYYHKNNKS	16509.00	65.00	65.00	VYYHKNNKS	19576.20	88.00	88.00	-	-	-	-	-	-	-	-
H2-IAd	1	548	562	15	Consensus (smm/nn)	GTGVLTESNKKFLPF	76.50	76.50	-	-	-	-	TESNKKFLP	13381.00	58.00	58.00	TESNKKFLP	26371.50	95.00	95.00	-	-	-	-	-	-	-	-
H2-IAd	1	84	98	15	Consensus (smm/nn)	LPFNDGVYFASTEKS	76.50	76.50	-	-	-	-	LPFNDGVYF	28162.00	81.00	81.00	VYFASTEKS	10910.00	72.00	72.00	-	-	-	-	-	-	-	-
H2-IAd	1	26	40	15	Consensus (smm/nn)	PAYTNSFTRGVYYPD	76.50	76.50	-	-	-	-	YTNSFTRGV	30672.00	83.00	83.00	NSFTRGVYY	10302.40	70.00	70.00	-	-	-	-	-	-	-	-
H2-IAd	1	209	223	15	Consensus (smm/nn)	PINLVRDLPQGFSAL	76.50	76.50	-	-	-	-	RDLPQGFSA	30632.00	83.00	83.00	RDLPQGFSA	10154.00	70.00	70.00	-	-	-	-	-	-	-	-
H2-IEd	1	411	425	15	Consensus (smm/nn)	APGQTGKIADYNYKL	76.50	76.50	-	-	-	-	GKIADYNYK	30961.00	66.00	66.00	GKIADYNYK	23394.60	87.00	87.00	-	-	-	-	-	-	-	-
H2-IEd	1	568	582	15	Consensus (smm/nn)	DIADTTDAVRDPQTL	76.50	76.50	-	-	-	-	DTTDAVRDP	33597.00	69.00	69.00	DIADTTDAV	21628.90	84.00	84.00	-	-	-	-	-	-	-	-
H2-IEd	1	564	578	15	Consensus (smm/nn)	QFGRDIADTTDAVRD	76.50	76.50	-	-	-	-	IADTTDAVR	40758.00	76.00	76.00	QFGRDIADT	18840.40	77.00	77.00	-	-	-	-	-	-	-	-
H2-IEd	1	567	581	15	Consensus (smm/nn)	RDIADTTDAVRDPQT	76.50	76.50	-	-	-	-	DTTDAVRDP	32385.00	68.00	68.00	DIADTTDAV	22309.90	85.00	85.00	-	-	-	-	-	-	-	-
H2-IEd	1	380	394	15	Consensus (smm/nn)	YGVSPTKLNDLCFTN	76.50	76.50	-	-	-	-	SPTKLNDLC	50000.00	82.00	82.00	YGVSPTKLN	16252.90	71.00	71.00	-	-	-	-	-	-	-	-
H2-IAb	1	435	449	15	Consensus (smm/nn)	AWNSNNLDSKVGGNY	77.00	77.00	-	-	-	-	NSNNLDSKV	28386.00	78.00	78.00	WNSNNLDSK	23376.90	76.00	76.00	-	-	-	-	-	-	-	-
H2-IAb	1	579	593	15	Consensus (smm/nn)	PQTLEILDITPCSFG	77.00	77.00	-	-	-	-	ILDITPCSF	37822.00	84.00	84.00	ILDITPCSF	20446.70	70.00	70.00	-	-	-	-	-	-	-	-
H2-IAb	1	127	141	15	Consensus (smm/nn)	VIKVCEFQFCNDPFL	77.00	77.00	-	-	-	-	KVCEFQFCN	34058.00	82.00	82.00	FQFCNDPFL	21414.00	72.00	72.00	-	-	-	-	-	-	-	-
H2-IAb	1	160	174	15	Consensus (smm/nn)	YSSANNCTFEYVSQP	77.00	77.00	-	-	-	-	YSSANNCTF	35171.00	82.00	82.00	YSSANNCTF	21411.20	72.00	72.00	-	-	-	-	-	-	-	-
H2-IAb	1	170	184	15	Consensus (smm/nn)	YVSQPFLMDLEGKQG	77.00	77.00	-	-	-	-	YVSQPFLMD	41554.00	86.00	86.00	YVSQPFLMD	19579.60	68.00	68.00	-	-	-	-	-	-	-	-
H2-IAd	1	455	469	15	Consensus (smm/nn)	LFRKSNLKPFERDIS	77.00	77.00	-	-	-	-	LFRKSNLKP	28087.00	81.00	81.00	LFRKSNLKP	11385.60	73.00	73.00	-	-	-	-	-	-	-	-
H2-IAd	1	518	532	15	Consensus (smm/nn)	LHAPATVCGPKKSTN	77.00	77.00	-	-	-	-	LHAPATVCG	33257.00	85.00	85.00	LHAPATVCG	9822.50	69.00	69.00	-	-	-	-	-	-	-	-
H2-IAd	1	596	610	15	Consensus (smm/nn)	SVITPGTNTSNQVAV	77.00	77.00	-	-	-	-	GTNTSNQVA	29472.00	82.00	82.00	SVITPGTNT	10940.50	72.00	72.00	-	-	-	-	-	-	-	-
H2-IAd	1	489	503	15	Consensus (smm/nn)	YFPLQSYGFQPTNGV	77.00	77.00	-	-	-	-	YFPLQSYGF	28861.00	82.00	82.00	YFPLQSYGF	10862.90	72.00	72.00	-	-	-	-	-	-	-	-
H2-IEd	1	222	236	15	Consensus (smm/nn)	ALEPLVDLPIGINIT	77.00	77.00	-	-	-	-	PLVDLPIGI	38280.00	74.00	74.00	ALEPLVDLP	19973.50	80.00	80.00	-	-	-	-	-	-	-	-
H2-IEd	1	72	86	15	Consensus (smm/nn)	GTNGTKRFDNPVLPF	77.00	77.00	-	-	-	-	TKRFDNPVL	39034.00	75.00	75.00	KRFDNPVLP	19487.90	79.00	79.00	-	-	-	-	-	-	-	-
H2-IEd	1	214	228	15	Consensus (smm/nn)	RDLPQGFSALEPLVD	77.00	77.00	-	-	-	-	LPQGFSALE	50000.00	82.00	82.00	GFSALEPLV	16619.00	72.00	72.00	-	-	-	-	-	-	-	-
H2-IEd	1	615	629	15	Consensus (smm/nn)	VNCTEVPVAIHADQL	77.00	77.00	-	-	-	-	VPVAIHADQ	39689.00	75.00	75.00	TEVPVAIHA	19499.70	79.00	79.00	-	-	-	-	-	-	-	-
H2-IAb	1	291	305	15	Consensus (smm/nn)	CALDPLSETKCTLKS	77.50	77.50	-	-	-	-	ALDPLSETK	40199.00	85.00	85.00	DPLSETKCT	20641.00	70.00	70.00	-	-	-	-	-	-	-	-
H2-IAd	1	531	545	15	Consensus (smm/nn)	TNLVKNKCVNFNFNG	77.50	77.50	-	-	-	-	LVKNKCVNF	45249.00	91.00	91.00	LVKNKCVNF	8539.70	64.00	64.00	-	-	-	-	-	-	-	-
H2-IAd	1	327	341	15	Consensus (smm/nn)	VRFPNITNLCPFGEV	77.50	77.50	-	-	-	-	FPNITNLCP	37032.00	87.00	87.00	FPNITNLCP	9734.40	68.00	68.00	-	-	-	-	-	-	-	-
H2-IAd	1	635	649	15	Consensus (smm/nn)	VYSTGSNVFQTRAGC	77.50	77.50	-	-	-	-	STGSNVFQT	37904.00	88.00	88.00	STGSNVFQT	9155.80	67.00	67.00	-	-	-	-	-	-	-	-
H2-IEd	1	80	94	15	Consensus (smm/nn)	DNPVLPFNDGVYFAS	77.50	77.50	-	-	-	-	LPFNDGVYF	43877.00	79.00	79.00	VLPFNDGVY	18128.90	76.00	76.00	-	-	-	-	-	-	-	-
H2-IEd	1	658	672	15	Consensus (smm/nn)	NSYECDIPIGAGICA	77.50	77.50	-	-	-	-	YECDIPIGA	36095.00	72.00	72.00	SYECDIPIG	21098.70	83.00	83.00	-	-	-	-	-	-	-	-
H2-IEd	1	589	603	15	Consensus (smm/nn)	PCSFGGVSVITPGTN	77.50	77.50	-	-	-	-	SFGGVSVIT	32407.00	68.00	68.00	SFGGVSVIT	23387.00	87.00	87.00	-	-	-	-	-	-	-	-
H2-IEd	1	408	422	15	Consensus (smm/nn)	RQIAPGQTGKIADYN	77.50	77.50	-	-	-	-	APGQTGKIA	33442.00	69.00	69.00	QIAPGQTGK	22569.70	86.00	86.00	-	-	-	-	-	-	-	-
H2-IEd	1	47	61	15	Consensus (smm/nn)	VLHSTQDLFLPFFSN	77.50	77.50	-	-	-	-	QDLFLPFFS	50000.00	82.00	82.00	VLHSTQDLF	17175.30	73.00	73.00	-	-	-	-	-	-	-	-
H2-IAb	1	552	566	15	Consensus (smm/nn)	LTESNKKFLPFQQFG	78.00	78.00	-	-	-	-	NKKFLPFQQ	29980.00	79.00	79.00	KKFLPFQQF	23970.90	77.00	77.00	-	-	-	-	-	-	-	-
H2-IAb	1	190	204	15	Consensus (smm/nn)	REFVFKNIDGYFKIY	78.00	78.00	-	-	-	-	KNIDGYFKI	29867.00	79.00	79.00	FVFKNIDGY	23961.60	77.00	77.00	-	-	-	-	-	-	-	-
H2-IAb	1	385	399	15	Consensus (smm/nn)	TKLNDLCFTNVYADS	78.00	78.00	-	-	-	-	LCFTNVYAD	45076.00	87.00	87.00	LCFTNVYAD	20150.70	69.00	69.00	-	-	-	-	-	-	-	-
H2-IAd	1	496	510	15	Consensus (smm/nn)	GFQPTNGVGYQPYRV	78.00	78.00	-	-	-	-	QPTNGVGYQ	50000.00	92.00	92.00	FQPTNGVGY	8549.40	64.00	64.00	-	-	-	-	-	-	-	-
H2-IAd	1	75	89	15	Consensus (smm/nn)	GTKRFDNPVLPFNDG	78.00	78.00	-	-	-	-	KRFDNPVLP	26478.00	80.00	80.00	DNPVLPFND	12516.90	76.00	76.00	-	-	-	-	-	-	-	-
H2-IAd	1	82	96	15	Consensus (smm/nn)	PVLPFNDGVYFASTE	78.00	78.00	-	-	-	-	LPFNDGVYF	50000.00	92.00	92.00	LPFNDGVYF	8574.30	64.00	64.00	-	-	-	-	-	-	-	-
H2-IAd	1	28	42	15	Consensus (smm/nn)	YTNSFTRGVYYPDKV	78.00	78.00	-	-	-	-	FTRGVYYPD	40047.00	89.00	89.00	NSFTRGVYY	9325.90	67.00	67.00	-	-	-	-	-	-	-	-
H2-IEd	1	575	589	15	Consensus (smm/nn)	AVRDPQTLEILDITP	78.00	78.00	-	-	-	-	QTLEILDIT	39702.00	75.00	75.00	AVRDPQTLE	20336.60	81.00	81.00	-	-	-	-	-	-	-	-
H2-IEd	1	654	668	15	Consensus (smm/nn)	EHVNNSYECDIPIGA	78.00	78.00	-	-	-	-	NSYECDIPI	50000.00	82.00	82.00	SYECDIPIG	17287.20	74.00	74.00	-	-	-	-	-	-	-	-
H2-IEd	1	175	189	15	Consensus (smm/nn)	FLMDLEGKQGNFKNL	78.00	78.00	-	-	-	-	LEGKQGNFK	50000.00	82.00	82.00	XFLMDLEGK	17350.50	74.00	74.00	-	-	-	-	-	-	-	-
H2-IEd	1	566	580	15	Consensus (smm/nn)	GRDIADTTDAVRDPQ	78.00	78.00	-	-	-	-	DTTDAVRDP	31039.00	67.00	67.00	DIADTTDAV	24008.00	89.00	89.00	-	-	-	-	-	-	-	-
H2-IEd	1	75	89	15	Consensus (smm/nn)	GTKRFDNPVLPFNDG	78.00	78.00	-	-	-	-	KRFDNPVLP	45421.00	80.00	80.00	KRFDNPVLP	18022.70	76.00	76.00	-	-	-	-	-	-	-	-
H2-IEd	1	48	62	15	Consensus (smm/nn)	LHSTQDLFLPFFSNV	78.00	78.00	-	-	-	-	QDLFLPFFS	50000.00	82.00	82.00	LFLPFFSNV	17467.50	74.00	74.00	-	-	-	-	-	-	-	-
H2-IEd	1	74	88	15	Consensus (smm/nn)	NGTKRFDNPVLPFND	78.00	78.00	-	-	-	-	TKRFDNPVL	46974.00	81.00	81.00	KRFDNPVLP	17741.00	75.00	75.00	-	-	-	-	-	-	-	-
H2-IEd	1	81	95	15	Consensus (smm/nn)	NPVLPFNDGVYFAST	78.00	78.00	-	-	-	-	LPFNDGVYF	50000.00	82.00	82.00	VLPFNDGVY	17366.50	74.00	74.00	-	-	-	-	-	-	-	-
H2-IAb	1	578	592	15	Consensus (smm/nn)	DPQTLEILDITPCSF	78.50	78.50	-	-	-	-	LEILDITPC	37886.00	84.00	84.00	ILDITPCSF	21963.30	73.00	73.00	-	-	-	-	-	-	-	-
H2-IAb	1	550	564	15	Consensus (smm/nn)	GVLTESNKKFLPFQQ	78.50	78.50	-	-	-	-	GVLTESNKK	25596.00	76.00	76.00	GVLTESNKK	26508.80	81.00	81.00	-	-	-	-	-	-	-	-
H2-IAb	1	207	221	15	Consensus (smm/nn)	HTPINLVRDLPQGFS	78.50	78.50	-	-	-	-	INLVRDLPQ	50000.00	89.00	89.00	INLVRDLPQ	19694.10	68.00	68.00	-	-	-	-	-	-	-	-
H2-IAb	1	528	542	15	Consensus (smm/nn)	KKSTNLVKNKCVNFN	78.50	78.50	-	-	-	-	KKSTNLVKN	30202.00	79.00	79.00	NLVKNKCVN	24494.50	78.00	78.00	-	-	-	-	-	-	-	-
H2-IAd	1	207	221	15	Consensus (smm/nn)	HTPINLVRDLPQGFS	78.50	78.50	-	-	-	-	HTPINLVRD	43969.00	90.00	90.00	HTPINLVRD	9409.30	67.00	67.00	-	-	-	-	-	-	-	-
H2-IAd	1	492	506	15	Consensus (smm/nn)	LQSYGFQPTNGVGYQ	78.50	78.50	-	-	-	-	YGFQPTNGV	50000.00	92.00	92.00	FQPTNGVGY	8796.00	65.00	65.00	-	-	-	-	-	-	-	-
H2-IAd	1	74	88	15	Consensus (smm/nn)	NGTKRFDNPVLPFND	78.50	78.50	-	-	-	-	KRFDNPVLP	23741.00	77.00	77.00	KRFDNPVLP	14786.40	80.00	80.00	-	-	-	-	-	-	-	-
H2-IAd	1	493	507	15	Consensus (smm/nn)	QSYGFQPTNGVGYQP	78.50	78.50	-	-	-	-	YGFQPTNGV	50000.00	92.00	92.00	FQPTNGVGY	8712.90	65.00	65.00	-	-	-	-	-	-	-	-
H2-IAd	1	459	473	15	Consensus (smm/nn)	SNLKPFERDISTEIY	78.50	78.50	-	-	-	-	LKPFERDIS	18850.00	69.00	69.00	LKPFERDIS	20025.90	88.00	88.00	-	-	-	-	-	-	-	-
H2-IEd	1	653	667	15	Consensus (smm/nn)	AEHVNNSYECDIPIG	78.50	78.50	-	-	-	-	NSYECDIPI	50000.00	82.00	82.00	HVNNSYECD	17707.20	75.00	75.00	-	-	-	-	-	-	-	-
H2-IEd	1	245	259	15	Consensus (smm/nn)	HRSYLTPGDSSSGWT	78.50	78.50	-	-	-	-	SYLTPGDSS	30198.00	66.00	66.00	SYLTPGDSS	25489.40	91.00	91.00	-	-	-	-	-	-	-	-
H2-IEd	1	68	82	15	Consensus (smm/nn)	IHVSGTNGTKRFDNP	78.50	78.50	-	-	-	-	VSGTNGTKR	30027.00	65.00	65.00	HVSGTNGTK	26176.20	92.00	92.00	-	-	-	-	-	-	-	-
H2-IEd	1	256	270	15	Consensus (smm/nn)	SGWTAGAAAYYVGYL	78.50	78.50	-	-	-	-	WTAGAAAYY	50000.00	82.00	82.00	GWTAGAAAY	17693.60	75.00	75.00	-	-	-	-	-	-	-	-
H2-IEd	1	656	670	15	Consensus (smm/nn)	VNNSYECDIPIGAGI	78.50	78.50	-	-	-	-	NSYECDIPI	46644.00	80.00	80.00	SYECDIPIG	18668.50	77.00	77.00	-	-	-	-	-	-	-	-
H2-IAb	1	384	398	15	Consensus (smm/nn)	PTKLNDLCFTNVYAD	79.00	79.00	-	-	-	-	KLNDLCFTN	41795.00	86.00	86.00	LCFTNVYAD	21515.20	72.00	72.00	-	-	-	-	-	-	-	-
H2-IAb	1	297	311	15	Consensus (smm/nn)	SETKCTLKSFTVEKG	79.00	79.00	-	-	-	-	KCTLKSFTV	28765.00	78.00	78.00	LKSFTVEKG	25567.30	80.00	80.00	-	-	-	-	-	-	-	-
H2-IAb	1	161	175	15	Consensus (smm/nn)	SSANNCTFEYVSQPF	79.00	79.00	-	-	-	-	NNCTFEYVS	35120.00	82.00	82.00	TFEYVSQPF	23508.60	76.00	76.00	-	-	-	-	-	-	-	-
H2-IAd	1	27	41	15	Consensus (smm/nn)	AYTNSFTRGVYYPDK	79.00	79.00	-	-	-	-	YTNSFTRGV	39739.00	88.00	88.00	NSFTRGVYY	10331.40	70.00	70.00	-	-	-	-	-	-	-	-
H2-IAd	1	569	583	15	Consensus (smm/nn)	IADTTDAVRDPQTLE	79.00	79.00	-	-	-	-	TDAVRDPQT	18812.00	69.00	69.00	ADTTDAVRD	20743.50	89.00	89.00	-	-	-	-	-	-	-	-
H2-IAd	1	582	596	15	Consensus (smm/nn)	LEILDITPCSFGGVS	79.00	79.00	-	-	-	-	ITPCSFGGV	50000.00	92.00	92.00	ILDITPCSF	9058.40	66.00	66.00	-	-	-	-	-	-	-	-
H2-IAd	1	552	566	15	Consensus (smm/nn)	LTESNKKFLPFQQFG	79.00	79.00	-	-	-	-	TESNKKFLP	32489.00	85.00	85.00	NKKFLPFQQ	11404.40	73.00	73.00	-	-	-	-	-	-	-	-
H2-IEd	1	614	628	15	Consensus (smm/nn)	DVNCTEVPVAIHADQ	79.00	79.00	-	-	-	-	CTEVPVAIH	39182.00	75.00	75.00	VNCTEVPVA	21196.20	83.00	83.00	-	-	-	-	-	-	-	-
H2-IEd	1	329	343	15	Consensus (smm/nn)	FPNITNLCPFGEVFN	79.00	79.00	-	-	-	-	NLCPFGEVF	50000.00	82.00	82.00	NITNLCPFG	18007.90	76.00	76.00	-	-	-	-	-	-	-	-
H2-IEd	1	77	91	15	Consensus (smm/nn)	KRFDNPVLPFNDGVY	79.00	79.00	-	-	-	-	PVLPFNDGV	50000.00	82.00	82.00	KRFDNPVLP	18335.20	76.00	76.00	-	-	-	-	-	-	-	-
H2-IEd	1	611	625	15	Consensus (smm/nn)	LYQDVNCTEVPVAIH	79.00	79.00	-	-	-	-	NCTEVPVAI	50000.00	82.00	82.00	LYQDVNCTE	18171.30	76.00	76.00	-	-	-	-	-	-	-	-
H2-IEd	1	665	679	15	Consensus (smm/nn)	PIGAGICASYQTQTN	79.00	79.00	-	-	-	-	ICASYQTQT	50000.00	82.00	82.00	GICASYQTQ	18300.90	76.00	76.00	-	-	-	-	-	-	-	-
H2-IEd	1	330	344	15	Consensus (smm/nn)	PNITNLCPFGEVFNA	79.00	79.00	-	-	-	-	NLCPFGEVF	50000.00	82.00	82.00	NITNLCPFG	18287.50	76.00	76.00	-	-	-	-	-	-	-	-
H2-IEd	1	644	658	15	Consensus (smm/nn)	QTRAGCLIGAEHVNN	79.00	79.00	-	-	-	-	CLIGAEHVN	33924.00	69.00	69.00	CLIGAEHVN	24067.80	89.00	89.00	-	-	-	-	-	-	-	-
H2-IEd	1	158	172	15	Consensus (smm/nn)	RVYSSANNCTFEYVS	79.00	79.00	-	-	-	-	SSANNCTFE	50000.00	82.00	82.00	VYSSANNCT	18174.10	76.00	76.00	-	-	-	-	-	-	-	-
H2-IEd	1	255	269	15	Consensus (smm/nn)	SSGWTAGAAAYYVGY	79.00	79.00	-	-	-	-	WTAGAAAYY	50000.00	82.00	82.00	GWTAGAAAY	18338.20	76.00	76.00	-	-	-	-	-	-	-	-
H2-IEd	1	76	90	15	Consensus (smm/nn)	TKRFDNPVLPFNDGV	79.00	79.00	-	-	-	-	NPVLPFNDG	43362.00	78.00	78.00	KRFDNPVLP	19943.50	80.00	80.00	-	-	-	-	-	-	-	-
H2-IEd	1	213	227	15	Consensus (smm/nn)	VRDLPQGFSALEPLV	79.00	79.00	-	-	-	-	LPQGFSALE	50000.00	82.00	82.00	DLPQGFSAL	18468.00	76.00	76.00	-	-	-	-	-	-	-	-
H2-IEd	1	327	341	15	Consensus (smm/nn)	VRFPNITNLCPFGEV	79.00	79.00	-	-	-	-	FPNITNLCP	50000.00	82.00	82.00	NITNLCPFG	18235.90	76.00	76.00	-	-	-	-	-	-	-	-
H2-IEd	1	160	174	15	Consensus (smm/nn)	YSSANNCTFEYVSQP	79.00	79.00	-	-	-	-	NCTFEYVSQ	50000.00	82.00	82.00	SSANNCTFE	18477.20	76.00	76.00	-	-	-	-	-	-	-	-
H2-IAb	1	653	667	15	Consensus (smm/nn)	AEHVNNSYECDIPIG	79.50	79.50	-	-	-	-	NSYECDIPI	41741.00	86.00	86.00	NSYECDIPI	21842.70	73.00	73.00	-	-	-	-	-	-	-	-
H2-IAb	1	567	581	15	Consensus (smm/nn)	RDIADTTDAVRDPQT	79.50	79.50	-	-	-	-	DIADTTDAV	43062.00	86.00	86.00	DIADTTDAV	22018.50	73.00	73.00	-	-	-	-	-	-	-	-
H2-IAb	1	551	565	15	Consensus (smm/nn)	VLTESNKKFLPFQQF	79.50	79.50	-	-	-	-	NKKFLPFQQ	31251.00	80.00	80.00	KKFLPFQQF	24860.00	79.00	79.00	-	-	-	-	-	-	-	-
H2-IAd	1	379	393	15	Consensus (smm/nn)	CYGVSPTKLNDLCFT	79.50	79.50	-	-	-	-	VSPTKLNDL	29097.00	82.00	82.00	CYGVSPTKL	13260.00	77.00	77.00	-	-	-	-	-	-	-	-
H2-IAd	1	666	680	15	Consensus (smm/nn)	IGAGICASYQTQTNS	79.50	79.50	-	-	-	-	AGICASYQT	20399.00	72.00	72.00	GAGICASYQ	19079.40	87.00	87.00	-	-	-	-	-	-	-	-
H2-IAd	1	386	400	15	Consensus (smm/nn)	KLNDLCFTNVYADSF	79.50	79.50	-	-	-	-	LCFTNVYAD	26068.00	79.00	79.00	DLCFTNVYA	14714.40	80.00	80.00	-	-	-	-	-	-	-	-
H2-IAd	1	665	679	15	Consensus (smm/nn)	PIGAGICASYQTQTN	79.50	79.50	-	-	-	-	AGICASYQT	24969.00	78.00	78.00	GAGICASYQ	15593.50	81.00	81.00	-	-	-	-	-	-	-	-
H2-IAd	1	494	508	15	Consensus (smm/nn)	SYGFQPTNGVGYQPY	79.50	79.50	-	-	-	-	FQPTNGVGY	50000.00	92.00	92.00	FQPTNGVGY	9190.30	67.00	67.00	-	-	-	-	-	-	-	-
H2-IAd	1	289	303	15	Consensus (smm/nn)	VDCALDPLSETKCTL	79.50	79.50	-	-	-	-	VDCALDPLS	30882.00	84.00	84.00	DCALDPLSE	12372.70	75.00	75.00	-	-	-	-	-	-	-	-
H2-IAd	1	433	447	15	Consensus (smm/nn)	VIAWNSNNLDSKVGG	79.50	79.50	-	-	-	-	NSNNLDSKV	19585.00	71.00	71.00	VIAWNSNNL	19892.50	88.00	88.00	-	-	-	-	-	-	-	-
H2-IEd	1	574	588	15	Consensus (smm/nn)	DAVRDPQTLEILDIT	79.50	79.50	-	-	-	-	AVRDPQTLE	46440.00	80.00	80.00	AVRDPQTLE	19489.00	79.00	79.00	-	-	-	-	-	-	-	-
H2-IEd	1	655	669	15	Consensus (smm/nn)	HVNNSYECDIPIGAG	79.50	79.50	-	-	-	-	YECDIPIGA	50000.00	82.00	82.00	SYECDIPIG	18784.60	77.00	77.00	-	-	-	-	-	-	-	-
H2-IEd	1	479	493	15	Consensus (smm/nn)	PCNGVEGFNCYFPLQ	79.50	79.50	-	-	-	-	NGVEGFNCY	50000.00	82.00	82.00	NGVEGFNCY	18739.30	77.00	77.00	-	-	-	-	-	-	-	-
H2-IEd	1	70	84	15	Consensus (smm/nn)	VSGTNGTKRFDNPVL	79.50	79.50	-	-	-	-	GTNGTKRFD	36584.00	72.00	72.00	NGTKRFDNP	23202.80	87.00	87.00	-	-	-	-	-	-	-	-
H2-IAb	1	441	455	15	Consensus (smm/nn)	LDSKVGGNYNYLYRL	80.00	80.00	-	-	-	-	KVGGNYNYL	25259.00	75.00	75.00	GNYNYLYRL	28640.00	85.00	85.00	-	-	-	-	-	-	-	-
H2-IAb	1	44	58	15	Consensus (smm/nn)	RSSVLHSTQDLFLPF	80.00	80.00	-	-	-	-	SVLHSTQDL	49166.00	88.00	88.00	SVLHSTQDL	21265.30	72.00	72.00	-	-	-	-	-	-	-	-
H2-IAd	1	545	559	15	Consensus (smm/nn)	GLTGTGVLTESNKKF	80.00	80.00	-	-	-	-	GLTGTGVLT	49046.00	92.00	92.00	LTGTGVLTE	9528.40	68.00	68.00	-	-	-	-	-	-	-	-
H2-IAd	1	410	424	15	Consensus (smm/nn)	IAPGQTGKIADYNYK	80.00	80.00	-	-	-	-	QTGKIADYN	31464.00	84.00	84.00	IAPGQTGKI	12538.50	76.00	76.00	-	-	-	-	-	-	-	-
H2-IAd	1	532	546	15	Consensus (smm/nn)	NLVKNKCVNFNFNGL	80.00	80.00	-	-	-	-	LVKNKCVNF	50000.00	92.00	92.00	LVKNKCVNF	9738.40	68.00	68.00	-	-	-	-	-	-	-	-
H2-IAd	1	81	95	15	Consensus (smm/nn)	NPVLPFNDGVYFAST	80.00	80.00	-	-	-	-	LPFNDGVYF	50000.00	92.00	92.00	LPFNDGVYF	9676.00	68.00	68.00	-	-	-	-	-	-	-	-
H2-IAd	1	30	44	15	Consensus (smm/nn)	NSFTRGVYYPDKVFR	80.00	80.00	-	-	-	-	RGVYYPDKV	47878.00	91.00	91.00	RGVYYPDKV	10041.10	69.00	69.00	-	-	-	-	-	-	-	-
H2-IAd	1	247	261	15	Consensus (smm/nn)	SYLTPGDSSSGWTAG	80.00	80.00	-	-	-	-	GDSSSGWTA	48044.00	91.00	91.00	LTPGDSSSG	10076.10	69.00	69.00	-	-	-	-	-	-	-	-
H2-IAd	1	83	97	15	Consensus (smm/nn)	VLPFNDGVYFASTEK	80.00	80.00	-	-	-	-	PFNDGVYFA	50000.00	92.00	92.00	LPFNDGVYF	9618.10	68.00	68.00	-	-	-	-	-	-	-	-
H2-IEd	1	69	83	15	Consensus (smm/nn)	HVSGTNGTKRFDNPV	80.00	80.00	-	-	-	-	VSGTNGTKR	34383.00	70.00	70.00	NGTKRFDNP	25150.80	90.00	90.00	-	-	-	-	-	-	-	-
H2-IEd	1	577	591	15	Consensus (smm/nn)	RDPQTLEILDITPCS	80.00	80.00	-	-	-	-	QTLEILDIT	41454.00	76.00	76.00	QTLEILDIT	21729.10	84.00	84.00	-	-	-	-	-	-	-	-
H2-IEd	1	572	586	15	Consensus (smm/nn)	TTDAVRDPQTLEILD	80.00	80.00	-	-	-	-	AVRDPQTLE	50000.00	82.00	82.00	AVRDPQTLE	18991.90	78.00	78.00	-	-	-	-	-	-	-	-
H2-IAb	1	292	306	15	Consensus (smm/nn)	ALDPLSETKCTLKSF	80.50	80.50	-	-	-	-	ALDPLSETK	47297.00	88.00	88.00	DPLSETKCT	21738.90	73.00	73.00	-	-	-	-	-	-	-	-
H2-IAb	1	411	425	15	Consensus (smm/nn)	APGQTGKIADYNYKL	80.50	80.50	-	-	-	-	APGQTGKIA	32103.00	81.00	81.00	APGQTGKIA	25404.40	80.00	80.00	-	-	-	-	-	-	-	-
H2-IAb	1	178	192	15	Consensus (smm/nn)	DLEGKQGNFKNLREF	80.50	80.50	-	-	-	-	EGKQGNFKN	23657.00	74.00	74.00	KQGNFKNLR	29951.40	87.00	87.00	-	-	-	-	-	-	-	-
H2-IAb	1	294	308	15	Consensus (smm/nn)	DPLSETKCTLKSFTV	80.50	80.50	-	-	-	-	SETKCTLKS	34768.00	82.00	82.00	SETKCTLKS	24835.30	79.00	79.00	-	-	-	-	-	-	-	-
H2-IAb	1	180	194	15	Consensus (smm/nn)	EGKQGNFKNLREFVF	80.50	80.50	-	-	-	-	KQGNFKNLR	25783.00	76.00	76.00	GNFKNLREF	28497.20	85.00	85.00	-	-	-	-	-	-	-	-
H2-IAb	1	283	297	15	Consensus (smm/nn)	GTITDAVDCALDPLS	80.50	80.50	-	-	-	-	AVDCALDPL	49354.00	88.00	88.00	AVDCALDPL	21780.40	73.00	73.00	-	-	-	-	-	-	-	-
H2-IAb	1	478	492	15	Consensus (smm/nn)	TPCNGVEGFNCYFPL	80.50	80.50	-	-	-	-	NGVEGFNCY	50000.00	89.00	89.00	EGFNCYFPL	21306.10	72.00	72.00	-	-	-	-	-	-	-	-
H2-IAd	1	157	171	15	Consensus (smm/nn)	FRVYSSANNCTFEYV	80.50	80.50	-	-	-	-	VYSSANNCT	40036.00	89.00	89.00	FRVYSSANN	10923.40	72.00	72.00	-	-	-	-	-	-	-	-
H2-IAd	1	482	496	15	Consensus (smm/nn)	GVEGFNCYFPLQSYG	80.50	80.50	-	-	-	-	GFNCYFPLQ	50000.00	92.00	92.00	FNCYFPLQS	9924.40	69.00	69.00	-	-	-	-	-	-	-	-
H2-IAd	1	553	567	15	Consensus (smm/nn)	TESNKKFLPFQQFGR	80.50	80.50	-	-	-	-	TESNKKFLP	41346.00	89.00	89.00	NKKFLPFQQ	10922.40	72.00	72.00	-	-	-	-	-	-	-	-
H2-IAd	1	29	43	15	Consensus (smm/nn)	TNSFTRGVYYPDKVF	80.50	80.50	-	-	-	-	RGVYYPDKV	50000.00	92.00	92.00	RGVYYPDKV	10061.70	69.00	69.00	-	-	-	-	-	-	-	-
H2-IAd	1	539	553	15	Consensus (smm/nn)	VNFNFNGLTGTGVLT	80.50	80.50	-	-	-	-	FNGLTGTGV	50000.00	92.00	92.00	FNGLTGTGV	10001.30	69.00	69.00	-	-	-	-	-	-	-	-
H2-IEd	1	649	663	15	Consensus (smm/nn)	CLIGAEHVNNSYECD	80.50	80.50	-	-	-	-	GAEHVNNSY	50000.00	82.00	82.00	CLIGAEHVN	19423.90	79.00	79.00	-	-	-	-	-	-	-	-
H2-IEd	1	331	345	15	Consensus (smm/nn)	NITNLCPFGEVFNAT	80.50	80.50	-	-	-	-	CPFGEVFNA	48594.00	82.00	82.00	NLCPFGEVF	19483.90	79.00	79.00	-	-	-	-	-	-	-	-
H2-IEd	1	603	617	15	Consensus (smm/nn)	NTSNQVAVLYQDVNC	80.50	80.50	-	-	-	-	QVAVLYQDV	50000.00	82.00	82.00	AVLYQDVNC	19525.70	79.00	79.00	-	-	-	-	-	-	-	-
H2-IEd	1	409	423	15	Consensus (smm/nn)	QIAPGQTGKIADYNY	80.50	80.50	-	-	-	-	APGQTGKIA	41852.00	77.00	77.00	QIAPGQTGK	21920.80	84.00	84.00	-	-	-	-	-	-	-	-
H2-IEd	1	573	587	15	Consensus (smm/nn)	TDAVRDPQTLEILDI	80.50	80.50	-	-	-	-	AVRDPQTLE	50000.00	82.00	82.00	AVRDPQTLE	19426.40	79.00	79.00	-	-	-	-	-	-	-	-
H2-IAb	1	442	456	15	Consensus (smm/nn)	DSKVGGNYNYLYRLF	81.00	81.00	-	-	-	-	GNYNYLYRL	27238.00	77.00	77.00	GNYNYLYRL	28471.30	85.00	85.00	-	-	-	-	-	-	-	-
H2-IAb	1	191	205	15	Consensus (smm/nn)	EFVFKNIDGYFKIYS	81.00	81.00	-	-	-	-	KNIDGYFKI	40536.00	85.00	85.00	FVFKNIDGY	24261.30	77.00	77.00	-	-	-	-	-	-	-	-
H2-IAd	1	73	87	15	Consensus (smm/nn)	TNGTKRFDNPVLPFN	81.00	81.00	-	-	-	-	KRFDNPVLP	22858.00	76.00	76.00	KRFDNPVLP	18284.90	86.00	86.00	-	-	-	-	-	-	-	-
H2-IAd	1	495	509	15	Consensus (smm/nn)	YGFQPTNGVGYQPYR	81.00	81.00	-	-	-	-	YGFQPTNGV	50000.00	92.00	92.00	FQPTNGVGY	10208.10	70.00	70.00	-	-	-	-	-	-	-	-
H2-IAd	1	248	262	15	Consensus (smm/nn)	YLTPGDSSSGWTAGA	81.00	81.00	-	-	-	-	GDSSSGWTA	34083.00	86.00	86.00	LTPGDSSSG	12686.10	76.00	76.00	-	-	-	-	-	-	-	-
H2-IEd	1	106	120	15	Consensus (smm/nn)	FGTTLDSKTQSLLIV	81.00	81.00	-	-	-	-	TTLDSKTQS	42069.00	77.00	77.00	XFGTTLDSK	22174.40	85.00	85.00	-	-	-	-	-	-	-	-
H2-IEd	1	652	666	15	Consensus (smm/nn)	GAEHVNNSYECDIPI	81.00	81.00	-	-	-	-	NNSYECDIP	50000.00	82.00	82.00	HVNNSYECD	20143.50	80.00	80.00	-	-	-	-	-	-	-	-
H2-IEd	1	664	678	15	Consensus (smm/nn)	IPIGAGICASYQTQT	81.00	81.00	-	-	-	-	IPIGAGICA	50000.00	82.00	82.00	GICASYQTQ	19914.20	80.00	80.00	-	-	-	-	-	-	-	-
H2-IEd	1	328	342	15	Consensus (smm/nn)	RFPNITNLCPFGEVF	81.00	81.00	-	-	-	-	FPNITNLCP	50000.00	82.00	82.00	NITNLCPFG	19964.30	80.00	80.00	-	-	-	-	-	-	-	-
H2-IEd	1	254	268	15	Consensus (smm/nn)	SSSGWTAGAAAYYVG	81.00	81.00	-	-	-	-	WTAGAAAYY	50000.00	82.00	82.00	GWTAGAAAY	20219.00	80.00	80.00	-	-	-	-	-	-	-	-
H2-IEd	1	478	492	15	Consensus (smm/nn)	TPCNGVEGFNCYFPL	81.00	81.00	-	-	-	-	NGVEGFNCY	50000.00	82.00	82.00	NGVEGFNCY	20197.80	80.00	80.00	-	-	-	-	-	-	-	-
H2-IEd	1	645	659	15	Consensus (smm/nn)	TRAGCLIGAEHVNNS	81.00	81.00	-	-	-	-	CLIGAEHVN	37867.00	74.00	74.00	CLIGAEHVN	23467.90	88.00	88.00	-	-	-	-	-	-	-	-
H2-IAb	1	293	307	15	Consensus (smm/nn)	LDPLSETKCTLKSFT	81.50	81.50	-	-	-	-	SETKCTLKS	50000.00	89.00	89.00	DPLSETKCT	22409.30	74.00	74.00	-	-	-	-	-	-	-	-
H2-IAb	1	650	664	15	Consensus (smm/nn)	LIGAEHVNNSYECDI	81.50	81.50	-	-	-	-	IGAEHVNNS	45355.00	87.00	87.00	GAEHVNNSY	23728.30	76.00	76.00	-	-	-	-	-	-	-	-
H2-IAb	1	296	310	15	Consensus (smm/nn)	LSETKCTLKSFTVEK	81.50	81.50	-	-	-	-	KCTLKSFTV	34657.00	82.00	82.00	SETKCTLKS	26061.40	81.00	81.00	-	-	-	-	-	-	-	-
H2-IAb	1	549	563	15	Consensus (smm/nn)	TGVLTESNKKFLPFQ	81.50	81.50	-	-	-	-	GVLTESNKK	36858.00	83.00	83.00	GVLTESNKK	25407.10	80.00	80.00	-	-	-	-	-	-	-	-
H2-IAb	1	193	207	15	Consensus (smm/nn)	VFKNIDGYFKIYSKH	81.50	81.50	-	-	-	-	KNIDGYFKI	37880.00	84.00	84.00	GYFKIYSKH	25098.90	79.00	79.00	-	-	-	-	-	-	-	-
H2-IAd	1	67	81	15	Consensus (smm/nn)	AIHVSGTNGTKRFDN	81.50	81.50	-	-	-	-	VSGTNGTKR	50000.00	92.00	92.00	AIHVSGTNG	10819.60	71.00	71.00	-	-	-	-	-	-	-	-
H2-IAd	1	278	292	15	Consensus (smm/nn)	KYNENGTITDAVDCA	81.50	81.50	-	-	-	-	GTITDAVDC	22727.00	76.00	76.00	YNENGTITD	19314.30	87.00	87.00	-	-	-	-	-	-	-	-
H2-IAd	1	491	505	15	Consensus (smm/nn)	PLQSYGFQPTNGVGY	81.50	81.50	-	-	-	-	YGFQPTNGV	50000.00	92.00	92.00	SYGFQPTNG	10813.80	71.00	71.00	-	-	-	-	-	-	-	-
H2-IAd	1	279	293	15	Consensus (smm/nn)	YNENGTITDAVDCAL	81.50	81.50	-	-	-	-	TITDAVDCA	23219.00	76.00	76.00	NENGTITDA	19210.30	87.00	87.00	-	-	-	-	-	-	-	-
H2-IAd	1	170	184	15	Consensus (smm/nn)	YVSQPFLMDLEGKQG	81.50	81.50	-	-	-	-	YVSQPFLMD	40894.00	89.00	89.00	QPFLMDLEG	11721.10	74.00	74.00	-	-	-	-	-	-	-	-
H2-IEd	1	648	662	15	Consensus (smm/nn)	GCLIGAEHVNNSYEC	81.50	81.50	-	-	-	-	GAEHVNNSY	50000.00	82.00	82.00	CLIGAEHVN	20437.40	81.00	81.00	-	-	-	-	-	-	-	-
H2-IEd	1	252	266	15	Consensus (smm/nn)	GDSSSGWTAGAAAYY	81.50	81.50	-	-	-	-	SSGWTAGAA	40444.00	76.00	76.00	GWTAGAAAY	23365.80	87.00	87.00	-	-	-	-	-	-	-	-
H2-IEd	1	426	440	15	Consensus (smm/nn)	PDDFTGCVIAWNSNN	81.50	81.50	-	-	-	-	GCVIAWNSN	38621.00	74.00	74.00	DFTGCVIAW	24351.30	89.00	89.00	-	-	-	-	-	-	-	-
H2-IEd	1	71	85	15	Consensus (smm/nn)	SGTNGTKRFDNPVLP	81.50	81.50	-	-	-	-	TKRFDNPVL	42143.00	77.00	77.00	NGTKRFDNP	22496.80	86.00	86.00	-	-	-	-	-	-	-	-
H2-IEd	1	159	173	15	Consensus (smm/nn)	VYSSANNCTFEYVSQ	81.50	81.50	-	-	-	-	SSANNCTFE	50000.00	82.00	82.00	VYSSANNCT	20618.40	81.00	81.00	-	-	-	-	-	-	-	-
H2-IAb	1	176	190	15	Consensus (smm/nn)	LMDLEGKQGNFKNLR	82.00	82.00	-	-	-	-	EGKQGNFKN	24736.00	75.00	75.00	EGKQGNFKN	30980.80	89.00	89.00	-	-	-	-	-	-	-	-
H2-IAb	1	177	191	15	Consensus (smm/nn)	MDLEGKQGNFKNLRE	82.00	82.00	-	-	-	-	EGKQGNFKN	24955.00	75.00	75.00	EGKQGNFKN	31159.00	89.00	89.00	-	-	-	-	-	-	-	-
H2-IAb	1	463	477	15	Consensus (smm/nn)	PFERDISTEIYQAGS	82.00	82.00	-	-	-	-	FERDISTEI	36583.00	83.00	83.00	FERDISTEI	26404.30	81.00	81.00	-	-	-	-	-	-	-	-
H2-IAb	1	295	309	15	Consensus (smm/nn)	PLSETKCTLKSFTVE	82.00	82.00	-	-	-	-	KCTLKSFTV	35630.00	83.00	83.00	SETKCTLKS	26042.00	81.00	81.00	-	-	-	-	-	-	-	-
H2-IAb	1	577	591	15	Consensus (smm/nn)	RDPQTLEILDITPCS	82.00	82.00	-	-	-	-	RDPQTLEIL	37397.00	84.00	84.00	RDPQTLEIL	25742.50	80.00	80.00	-	-	-	-	-	-	-	-
H2-IAb	1	45	59	15	Consensus (smm/nn)	SSVLHSTQDLFLPFF	82.00	82.00	-	-	-	-	SSVLHSTQD	50000.00	89.00	89.00	SVLHSTQDL	23160.90	75.00	75.00	-	-	-	-	-	-	-	-
H2-IAd	1	80	94	15	Consensus (smm/nn)	DNPVLPFNDGVYFAS	82.00	82.00	-	-	-	-	LPFNDGVYF	50000.00	92.00	92.00	LPFNDGVYF	11189.50	72.00	72.00	-	-	-	-	-	-	-	-
H2-IAd	1	583	597	15	Consensus (smm/nn)	EILDITPCSFGGVSV	82.00	82.00	-	-	-	-	ITPCSFGGV	50000.00	92.00	92.00	ILDITPCSF	10981.20	72.00	72.00	-	-	-	-	-	-	-	-
H2-IAd	1	554	568	15	Consensus (smm/nn)	ESNKKFLPFQQFGRD	82.00	82.00	-	-	-	-	NKKFLPFQQ	50000.00	92.00	92.00	NKKFLPFQQ	10999.70	72.00	72.00	-	-	-	-	-	-	-	-
H2-IAd	1	526	540	15	Consensus (smm/nn)	GPKKSTNLVKNKCVN	82.00	82.00	-	-	-	-	KKSTNLVKN	38262.00	88.00	88.00	KKSTNLVKN	12503.70	76.00	76.00	-	-	-	-	-	-	-	-
H2-IAd	1	385	399	15	Consensus (smm/nn)	TKLNDLCFTNVYADS	82.00	82.00	-	-	-	-	DLCFTNVYA	29719.00	83.00	83.00	DLCFTNVYA	15442.40	81.00	81.00	-	-	-	-	-	-	-	-
H2-IAd	1	524	538	15	Consensus (smm/nn)	VCGPKKSTNLVKNKC	82.00	82.00	-	-	-	-	GPKKSTNLV	31792.00	84.00	84.00	KKSTNLVKN	14391.00	80.00	80.00	-	-	-	-	-	-	-	-
H2-IEd	1	647	661	15	Consensus (smm/nn)	AGCLIGAEHVNNSYE	82.00	82.00	-	-	-	-	GAEHVNNSY	44864.00	79.00	79.00	CLIGAEHVN	22119.50	85.00	85.00	-	-	-	-	-	-	-	-
H2-IEd	1	253	267	15	Consensus (smm/nn)	DSSSGWTAGAAAYYV	82.00	82.00	-	-	-	-	SSGWTAGAA	49402.00	82.00	82.00	GWTAGAAAY	20960.80	82.00	82.00	-	-	-	-	-	-	-	-
H2-IEd	1	177	191	15	Consensus (smm/nn)	MDLEGKQGNFKNLRE	82.00	82.00	-	-	-	-	KQGNFKNLR	37613.00	73.00	73.00	DLEGKQGNF	25527.50	91.00	91.00	-	-	-	-	-	-	-	-
H2-IEd	1	612	626	15	Consensus (smm/nn)	YQDVNCTEVPVAIHA	82.00	82.00	-	-	-	-	NCTEVPVAI	50000.00	82.00	82.00	VNCTEVPVA	20795.40	82.00	82.00	-	-	-	-	-	-	-	-
H2-IAb	1	192	206	15	Consensus (smm/nn)	FVFKNIDGYFKIYSK	82.50	82.50	-	-	-	-	KNIDGYFKI	38567.00	84.00	84.00	FVFKNIDGY	26103.50	81.00	81.00	-	-	-	-	-	-	-	-
H2-IAb	1	280	294	15	Consensus (smm/nn)	NENGTITDAVDCALD	82.50	82.50	-	-	-	-	ENGTITDAV	50000.00	89.00	89.00	ENGTITDAV	23342.30	76.00	76.00	-	-	-	-	-	-	-	-
H2-IAb	1	527	541	15	Consensus (smm/nn)	PKKSTNLVKNKCVNF	82.50	82.50	-	-	-	-	KKSTNLVKN	41427.00	86.00	86.00	KKSTNLVKN	25323.40	79.00	79.00	-	-	-	-	-	-	-	-
H2-IAd	1	411	425	15	Consensus (smm/nn)	APGQTGKIADYNYKL	82.50	82.50	-	-	-	-	QTGKIADYN	30240.00	83.00	83.00	TGKIADYNY	16031.90	82.00	82.00	-	-	-	-	-	-	-	-
H2-IAd	1	525	539	15	Consensus (smm/nn)	CGPKKSTNLVKNKCV	82.50	82.50	-	-	-	-	KKSTNLVKN	33099.00	85.00	85.00	KKSTNLVKN	14495.10	80.00	80.00	-	-	-	-	-	-	-	-
H2-IAd	1	538	552	15	Consensus (smm/nn)	CVNFNFNGLTGTGVL	82.50	82.50	-	-	-	-	FNGLTGTGV	50000.00	92.00	92.00	FNGLTGTGV	11356.40	73.00	73.00	-	-	-	-	-	-	-	-
H2-IAd	1	137	151	15	Consensus (smm/nn)	NDPFLGVYYHKNNKS	82.50	82.50	-	-	-	-	NDPFLGVYY	25238.00	78.00	78.00	DPFLGVYYH	19387.80	87.00	87.00	-	-	-	-	-	-	-	-
H2-IEd	1	410	424	15	Consensus (smm/nn)	IAPGQTGKIADYNYK	82.50	82.50	-	-	-	-	GQTGKIADY	42065.00	77.00	77.00	XIAPGQTGK	23768.40	88.00	88.00	-	-	-	-	-	-	-	-
H2-IEd	1	651	665	15	Consensus (smm/nn)	IGAEHVNNSYECDIP	82.50	82.50	-	-	-	-	AEHVNNSYE	50000.00	82.00	82.00	HVNNSYECD	21157.90	83.00	83.00	-	-	-	-	-	-	-	-
H2-IEd	1	119	133	15	Consensus (smm/nn)	IVNNATNVVIKVCEF	82.50	82.50	-	-	-	-	NNATNVVIK	47110.00	81.00	81.00	IVNNATNVV	21622.60	84.00	84.00	-	-	-	-	-	-	-	-
H2-IEd	1	650	664	15	Consensus (smm/nn)	LIGAEHVNNSYECDI	82.50	82.50	-	-	-	-	GAEHVNNSY	50000.00	82.00	82.00	HVNNSYECD	21455.30	83.00	83.00	-	-	-	-	-	-	-	-
H2-IEd	1	115	129	15	Consensus (smm/nn)	QSLLIVNNATNVVIK	82.50	82.50	-	-	-	-	SLLIVNNAT	45990.00	80.00	80.00	LIVNNATNV	22110.20	85.00	85.00	-	-	-	-	-	-	-	-
H2-IEd	1	385	399	15	Consensus (smm/nn)	TKLNDLCFTNVYADS	82.50	82.50	-	-	-	-	DLCFTNVYA	48325.00	81.00	81.00	LCFTNVYAD	21896.90	84.00	84.00	-	-	-	-	-	-	-	-
H2-IEd	1	576	590	15	Consensus (smm/nn)	VRDPQTLEILDITPC	82.50	82.50	-	-	-	-	QTLEILDIT	50000.00	82.00	82.00	QTLEILDIT	21222.50	83.00	83.00	-	-	-	-	-	-	-	-
H2-IAb	1	529	543	15	Consensus (smm/nn)	KSTNLVKNKCVNFNF	83.00	83.00	-	-	-	-	VKNKCVNFN	37938.00	84.00	84.00	NLVKNKCVN	26769.60	82.00	82.00	-	-	-	-	-	-	-	-
H2-IAb	1	179	193	15	Consensus (smm/nn)	LEGKQGNFKNLREFV	83.00	83.00	-	-	-	-	KQGNFKNLR	30794.00	80.00	80.00	GNFKNLREF	29546.50	86.00	86.00	-	-	-	-	-	-	-	-
H2-IAb	1	436	450	15	Consensus (smm/nn)	WNSNNLDSKVGGNYN	83.00	83.00	-	-	-	-	SNNLDSKVG	25690.00	76.00	76.00	WNSNNLDSK	31931.30	90.00	90.00	-	-	-	-	-	-	-	-
H2-IAd	1	79	93	15	Consensus (smm/nn)	FDNPVLPFNDGVYFA	83.00	83.00	-	-	-	-	LPFNDGVYF	50000.00	92.00	92.00	DNPVLPFND	11806.00	74.00	74.00	-	-	-	-	-	-	-	-
H2-IAd	1	72	86	15	Consensus (smm/nn)	GTNGTKRFDNPVLPF	83.00	83.00	-	-	-	-	KRFDNPVLP	23170.00	76.00	76.00	KRFDNPVLP	21310.90	90.00	90.00	-	-	-	-	-	-	-	-
H2-IAd	1	77	91	15	Consensus (smm/nn)	KRFDNPVLPFNDGVY	83.00	83.00	-	-	-	-	KRFDNPVLP	50000.00	92.00	92.00	DNPVLPFND	11641.80	74.00	74.00	-	-	-	-	-	-	-	-
H2-IAd	1	650	664	15	Consensus (smm/nn)	LIGAEHVNNSYECDI	83.00	83.00	-	-	-	-	IGAEHVNNS	50000.00	92.00	92.00	LIGAEHVNN	11947.60	74.00	74.00	-	-	-	-	-	-	-	-
H2-IAd	1	560	574	15	Consensus (smm/nn)	LPFQQFGRDIADTTD	83.00	83.00	-	-	-	-	QFGRDIADT	23219.00	76.00	76.00	FQQFGRDIA	21851.90	90.00	90.00	-	-	-	-	-	-	-	-
H2-IAd	1	555	569	15	Consensus (smm/nn)	SNKKFLPFQQFGRDI	83.00	83.00	-	-	-	-	LPFQQFGRD	50000.00	92.00	92.00	NKKFLPFQQ	11919.90	74.00	74.00	-	-	-	-	-	-	-	-
H2-IAd	1	523	537	15	Consensus (smm/nn)	TVCGPKKSTNLVKNK	83.00	83.00	-	-	-	-	GPKKSTNLV	32834.00	85.00	85.00	KKSTNLVKN	15169.90	81.00	81.00	-	-	-	-	-	-	-	-
H2-IEd	1	657	671	15	Consensus (smm/nn)	NNSYECDIPIGAGIC	83.00	83.00	-	-	-	-	YECDIPIGA	50000.00	82.00	82.00	SYECDIPIG	21692.00	84.00	84.00	-	-	-	-	-	-	-	-
H2-IEd	1	646	660	15	Consensus (smm/nn)	RAGCLIGAEHVNNSY	83.00	83.00	-	-	-	-	CLIGAEHVN	43326.00	78.00	78.00	CLIGAEHVN	23445.30	88.00	88.00	-	-	-	-	-	-	-	-
H2-IEd	1	116	130	15	Consensus (smm/nn)	SLLIVNNATNVVIKV	83.00	83.00	-	-	-	-	NNATNVVIK	48273.00	81.00	81.00	LIVNNATNV	22054.30	85.00	85.00	-	-	-	-	-	-	-	-
H2-IEd	1	659	673	15	Consensus (smm/nn)	SYECDIPIGAGICAS	83.00	83.00	-	-	-	-	IPIGAGICA	50000.00	82.00	82.00	SYECDIPIG	21735.70	84.00	84.00	-	-	-	-	-	-	-	-
H2-IAd	1	270	284	15	Consensus (smm/nn)	LQPRTFLLKYNENGT	83.50	83.50	-	-	-	-	LQPRTFLLK	50000.00	92.00	92.00	LQPRTFLLK	12112.70	75.00	75.00	-	-	-	-	-	-	-	-
H2-IAd	1	189	203	15	Consensus (smm/nn)	LREFVFKNIDGYFKI	83.50	83.50	-	-	-	-	FKNIDGYFK	50000.00	92.00	92.00	FKNIDGYFK	12482.00	75.00	75.00	-	-	-	-	-	-	-	-
H2-IAd	1	188	202	15	Consensus (smm/nn)	NLREFVFKNIDGYFK	83.50	83.50	-	-	-	-	VFKNIDGYF	50000.00	92.00	92.00	EFVFKNIDG	12468.00	75.00	75.00	-	-	-	-	-	-	-	-
H2-IAd	1	426	440	15	Consensus (smm/nn)	PDDFTGCVIAWNSNN	83.50	83.50	-	-	-	-	TGCVIAWNS	40649.00	89.00	89.00	TGCVIAWNS	13690.60	78.00	78.00	-	-	-	-	-	-	-	-
H2-IAd	1	78	92	15	Consensus (smm/nn)	RFDNPVLPFNDGVYF	83.50	83.50	-	-	-	-	RFDNPVLPF	50000.00	92.00	92.00	DNPVLPFND	12315.70	75.00	75.00	-	-	-	-	-	-	-	-
H2-IAd	1	76	90	15	Consensus (smm/nn)	TKRFDNPVLPFNDGV	83.50	83.50	-	-	-	-	KRFDNPVLP	50000.00	92.00	92.00	DNPVLPFND	12033.10	75.00	75.00	-	-	-	-	-	-	-	-
H2-IEd	1	590	604	15	Consensus (smm/nn)	CSFGGVSVITPGTNT	83.50	83.50	-	-	-	-	CSFGGVSVI	46152.00	80.00	80.00	SFGGVSVIT	23149.10	87.00	87.00	-	-	-	-	-	-	-	-
H2-IEd	1	114	128	15	Consensus (smm/nn)	TQSLLIVNNATNVVI	83.50	83.50	-	-	-	-	SLLIVNNAT	50000.00	82.00	82.00	LIVNNATNV	22305.30	85.00	85.00	-	-	-	-	-	-	-	-
H2-IAb	1	282	296	15	Consensus (smm/nn)	NGTITDAVDCALDPL	84.00	84.00	-	-	-	-	ITDAVDCAL	50000.00	89.00	89.00	AVDCALDPL	25280.70	79.00	79.00	-	-	-	-	-	-	-	-
H2-IAb	1	183	197	15	Consensus (smm/nn)	QGNFKNLREFVFKNI	84.00	84.00	-	-	-	-	FKNLREFVF	42443.00	86.00	86.00	GNFKNLREF	26867.40	82.00	82.00	-	-	-	-	-	-	-	-
H2-IAd	1	328	342	15	Consensus (smm/nn)	RFPNITNLCPFGEVF	84.00	84.00	-	-	-	-	RFPNITNLC	50000.00	92.00	92.00	ITNLCPFGE	12873.80	76.00	76.00	-	-	-	-	-	-	-	-
H2-IEd	1	117	131	15	Consensus (smm/nn)	LLIVNNATNVVIKVC	84.00	84.00	-	-	-	-	NNATNVVIK	50000.00	82.00	82.00	LIVNNATNV	22846.80	86.00	86.00	-	-	-	-	-	-	-	-
H2-IEd	1	354	368	15	Consensus (smm/nn)	NRKRISNCVADYSVL	84.00	84.00	-	-	-	-	NRKRISNCV	48636.00	82.00	82.00	KRISNCVAD	22504.30	86.00	86.00	-	-	-	-	-	-	-	-
H2-IEd	1	613	627	15	Consensus (smm/nn)	QDVNCTEVPVAIHAD	84.00	84.00	-	-	-	-	CTEVPVAIH	50000.00	82.00	82.00	VNCTEVPVA	22703.60	86.00	86.00	-	-	-	-	-	-	-	-
H2-IEd	1	477	491	15	Consensus (smm/nn)	STPCNGVEGFNCYFP	84.00	84.00	-	-	-	-	NGVEGFNCY	50000.00	82.00	82.00	NGVEGFNCY	22629.30	86.00	86.00	-	-	-	-	-	-	-	-
H2-IAb	1	414	428	15	Consensus (smm/nn)	QTGKIADYNYKLPDD	84.50	84.50	-	-	-	-	ADYNYKLPD	33003.00	81.00	81.00	ADYNYKLPD	30382.60	88.00	88.00	-	-	-	-	-	-	-	-
H2-IAd	1	520	534	15	Consensus (smm/nn)	APATVCGPKKSTNLV	84.50	84.50	-	-	-	-	ATVCGPKKS	36796.00	87.00	87.00	ATVCGPKKS	15773.30	82.00	82.00	-	-	-	-	-	-	-	-
H2-IAd	1	191	205	15	Consensus (smm/nn)	EFVFKNIDGYFKIYS	84.50	84.50	-	-	-	-	FKNIDGYFK	50000.00	92.00	92.00	FKNIDGYFK	13025.40	77.00	77.00	-	-	-	-	-	-	-	-
H2-IAd	1	490	504	15	Consensus (smm/nn)	FPLQSYGFQPTNGVG	84.50	84.50	-	-	-	-	LQSYGFQPT	50000.00	92.00	92.00	SYGFQPTNG	12951.80	77.00	77.00	-	-	-	-	-	-	-	-
H2-IAd	1	192	206	15	Consensus (smm/nn)	FVFKNIDGYFKIYSK	84.50	84.50	-	-	-	-	FKNIDGYFK	50000.00	92.00	92.00	FKNIDGYFK	13230.70	77.00	77.00	-	-	-	-	-	-	-	-
H2-IAd	1	519	533	15	Consensus (smm/nn)	HAPATVCGPKKSTNL	84.50	84.50	-	-	-	-	ATVCGPKKS	50000.00	92.00	92.00	PATVCGPKK	13315.60	77.00	77.00	-	-	-	-	-	-	-	-
H2-IAd	1	425	439	15	Consensus (smm/nn)	LPDDFTGCVIAWNSN	84.50	84.50	-	-	-	-	TGCVIAWNS	31795.00	84.00	84.00	TGCVIAWNS	17493.60	85.00	85.00	-	-	-	-	-	-	-	-
H2-IAd	1	533	547	15	Consensus (smm/nn)	LVKNKCVNFNFNGLT	84.50	84.50	-	-	-	-	LVKNKCVNF	50000.00	92.00	92.00	LVKNKCVNF	13388.70	77.00	77.00	-	-	-	-	-	-	-	-
H2-IAd	1	556	570	15	Consensus (smm/nn)	NKKFLPFQQFGRDIA	84.50	84.50	-	-	-	-	LPFQQFGRD	50000.00	92.00	92.00	NKKFLPFQQ	13148.20	77.00	77.00	-	-	-	-	-	-	-	-
H2-IAd	1	193	207	15	Consensus (smm/nn)	VFKNIDGYFKIYSKH	84.50	84.50	-	-	-	-	DGYFKIYSK	50000.00	92.00	92.00	IDGYFKIYS	13013.80	77.00	77.00	-	-	-	-	-	-	-	-
H2-IAd	1	380	394	15	Consensus (smm/nn)	YGVSPTKLNDLCFTN	84.50	84.50	-	-	-	-	VSPTKLNDL	34071.00	86.00	86.00	GVSPTKLND	16560.10	83.00	83.00	-	-	-	-	-	-	-	-
H2-IEd	1	118	132	15	Consensus (smm/nn)	LIVNNATNVVIKVCE	84.50	84.50	-	-	-	-	NNATNVVIK	49071.00	82.00	82.00	LIVNNATNV	23381.70	87.00	87.00	-	-	-	-	-	-	-	-
H2-IAb	1	475	489	15	Consensus (smm/nn)	AGSTPCNGVEGFNCY	85.00	85.00	-	-	-	-	AGSTPCNGV	50000.00	89.00	89.00	TPCNGVEGF	26200.80	81.00	81.00	-	-	-	-	-	-	-	-
H2-IAb	1	281	295	15	Consensus (smm/nn)	ENGTITDAVDCALDP	85.00	85.00	-	-	-	-	ENGTITDAV	50000.00	89.00	89.00	ITDAVDCAL	26008.50	81.00	81.00	-	-	-	-	-	-	-	-
H2-IAb	1	652	666	15	Consensus (smm/nn)	GAEHVNNSYECDIPI	85.00	85.00	-	-	-	-	EHVNNSYEC	43490.00	86.00	86.00	NSYECDIPI	27788.10	84.00	84.00	-	-	-	-	-	-	-	-
H2-IAb	1	413	427	15	Consensus (smm/nn)	GQTGKIADYNYKLPD	85.00	85.00	-	-	-	-	KIADYNYKL	33371.00	81.00	81.00	ADYNYKLPD	31111.80	89.00	89.00	-	-	-	-	-	-	-	-
H2-IAb	1	603	617	15	Consensus (smm/nn)	NTSNQVAVLYQDVNC	85.00	85.00	-	-	-	-	VAVLYQDVN	36494.00	83.00	83.00	NTSNQVAVL	29668.20	87.00	87.00	-	-	-	-	-	-	-	-
H2-IAb	1	530	544	15	Consensus (smm/nn)	STNLVKNKCVNFNFN	85.00	85.00	-	-	-	-	VKNKCVNFN	44581.00	87.00	87.00	NLVKNKCVN	27624.70	83.00	83.00	-	-	-	-	-	-	-	-
H2-IAb	1	171	185	15	Consensus (smm/nn)	VSQPFLMDLEGKQGN	85.00	85.00	-	-	-	-	FLMDLEGKQ	50000.00	89.00	89.00	QPFLMDLEG	26455.20	81.00	81.00	-	-	-	-	-	-	-	-
H2-IAd	1	123	137	15	Consensus (smm/nn)	ATNVVIKVCEFQFCN	85.00	85.00	-	-	-	-	NVVIKVCEF	50000.00	92.00	92.00	XATNVVIKV	13663.80	78.00	78.00	-	-	-	-	-	-	-	-
H2-IAd	1	132	146	15	Consensus (smm/nn)	EFQFCNDPFLGVYYH	85.00	85.00	-	-	-	-	QFCNDPFLG	40251.00	89.00	89.00	FCNDPFLGV	15309.10	81.00	81.00	-	-	-	-	-	-	-	-
H2-IAd	1	275	289	15	Consensus (smm/nn)	FLLKYNENGTITDAV	85.00	85.00	-	-	-	-	YNENGTITD	38826.00	88.00	88.00	YNENGTITD	15970.30	82.00	82.00	-	-	-	-	-	-	-	-
H2-IAd	1	456	470	15	Consensus (smm/nn)	FRKSNLKPFERDIST	85.00	85.00	-	-	-	-	KSNLKPFER	42328.00	90.00	90.00	KSNLKPFER	14818.40	80.00	80.00	-	-	-	-	-	-	-	-
H2-IAd	1	276	290	15	Consensus (smm/nn)	LLKYNENGTITDAVD	85.00	85.00	-	-	-	-	NENGTITDA	38741.00	88.00	88.00	YNENGTITD	15871.10	82.00	82.00	-	-	-	-	-	-	-	-
H2-IAd	1	546	560	15	Consensus (smm/nn)	LTGTGVLTESNKKFL	85.00	85.00	-	-	-	-	VLTESNKKF	45722.00	91.00	91.00	LTGTGVLTE	13962.60	79.00	79.00	-	-	-	-	-	-	-	-
H2-IAd	1	481	495	15	Consensus (smm/nn)	NGVEGFNCYFPLQSY	85.00	85.00	-	-	-	-	GFNCYFPLQ	50000.00	92.00	92.00	FNCYFPLQS	13746.10	78.00	78.00	-	-	-	-	-	-	-	-
H2-IAd	1	384	398	15	Consensus (smm/nn)	PTKLNDLCFTNVYAD	85.00	85.00	-	-	-	-	DLCFTNVYA	39855.00	89.00	89.00	DLCFTNVYA	15534.70	81.00	81.00	-	-	-	-	-	-	-	-
H2-IEd	1	537	551	15	Consensus (smm/nn)	KCVNFNFNGLTGTGV	85.00	85.00	-	-	-	-	NFNFNGLTG	50000.00	82.00	82.00	CVNFNFNGL	23426.30	88.00	88.00	-	-	-	-	-	-	-	-
H2-IEd	1	276	290	15	Consensus (smm/nn)	LLKYNENGTITDAVD	85.00	85.00	-	-	-	-	LLKYNENGT	50000.00	82.00	82.00	KYNENGTIT	23700.90	88.00	88.00	-	-	-	-	-	-	-	-
H2-IEd	1	534	548	15	Consensus (smm/nn)	VKNKCVNFNFNGLTG	85.00	85.00	-	-	-	-	KCVNFNFNG	50000.00	82.00	82.00	CVNFNFNGL	23455.70	88.00	88.00	-	-	-	-	-	-	-	-
H2-IAb	1	383	397	15	Consensus (smm/nn)	SPTKLNDLCFTNVYA	85.50	85.50	-	-	-	-	KLNDLCFTN	50000.00	89.00	89.00	NDLCFTNVY	26914.20	82.00	82.00	-	-	-	-	-	-	-	-
H2-IAd	1	329	343	15	Consensus (smm/nn)	FPNITNLCPFGEVFN	85.50	85.50	-	-	-	-	ITNLCPFGE	50000.00	92.00	92.00	ITNLCPFGE	14154.10	79.00	79.00	-	-	-	-	-	-	-	-
H2-IAd	1	472	486	15	Consensus (smm/nn)	IYQAGSTPCNGVEGF	85.50	85.50	-	-	-	-	IYQAGSTPC	50000.00	92.00	92.00	IYQAGSTPC	13916.90	79.00	79.00	-	-	-	-	-	-	-	-
H2-IAd	1	558	572	15	Consensus (smm/nn)	KFLPFQQFGRDIADT	85.50	85.50	-	-	-	-	FQQFGRDIA	27407.00	81.00	81.00	FLPFQQFGR	21346.00	90.00	90.00	-	-	-	-	-	-	-	-
H2-IAd	1	190	204	15	Consensus (smm/nn)	REFVFKNIDGYFKIY	85.50	85.50	-	-	-	-	FKNIDGYFK	50000.00	92.00	92.00	FKNIDGYFK	14194.40	79.00	79.00	-	-	-	-	-	-	-	-
H2-IEd	1	538	552	15	Consensus (smm/nn)	CVNFNFNGLTGTGVL	85.50	85.50	-	-	-	-	NFNFNGLTG	50000.00	82.00	82.00	NFNFNGLTG	24500.60	89.00	89.00	-	-	-	-	-	-	-	-
H2-IEd	1	113	127	15	Consensus (smm/nn)	KTQSLLIVNNATNVV	85.50	85.50	-	-	-	-	SLLIVNNAT	50000.00	82.00	82.00	LIVNNATNV	24069.90	89.00	89.00	-	-	-	-	-	-	-	-
H2-IEd	1	176	190	15	Consensus (smm/nn)	LMDLEGKQGNFKNLR	85.50	85.50	-	-	-	-	LEGKQGNFK	44683.00	79.00	79.00	DLEGKQGNF	26388.90	92.00	92.00	-	-	-	-	-	-	-	-
H2-IEd	1	384	398	15	Consensus (smm/nn)	PTKLNDLCFTNVYAD	85.50	85.50	-	-	-	-	DLCFTNVYA	50000.00	82.00	82.00	KLNDLCFTN	24214.10	89.00	89.00	-	-	-	-	-	-	-	-
H2-IEd	1	539	553	15	Consensus (smm/nn)	VNFNFNGLTGTGVLT	85.50	85.50	-	-	-	-	FNFNGLTGT	50000.00	82.00	82.00	NFNFNGLTG	24452.60	89.00	89.00	-	-	-	-	-	-	-	-
H2-IAb	1	651	665	15	Consensus (smm/nn)	IGAEHVNNSYECDIP	86.00	86.00	-	-	-	-	IGAEHVNNS	50000.00	89.00	89.00	GAEHVNNSY	27074.90	83.00	83.00	-	-	-	-	-	-	-	-
H2-IAb	1	182	196	15	Consensus (smm/nn)	KQGNFKNLREFVFKN	86.00	86.00	-	-	-	-	GNFKNLREF	35300.00	82.00	82.00	GNFKNLREF	31567.50	90.00	90.00	-	-	-	-	-	-	-	-
H2-IAb	1	270	284	15	Consensus (smm/nn)	LQPRTFLLKYNENGT	86.00	86.00	-	-	-	-	FLLKYNENG	50000.00	89.00	89.00	FLLKYNENG	27515.20	83.00	83.00	-	-	-	-	-	-	-	-
H2-IAb	1	531	545	15	Consensus (smm/nn)	TNLVKNKCVNFNFNG	86.00	86.00	-	-	-	-	VKNKCVNFN	50000.00	89.00	89.00	NLVKNKCVN	27594.80	83.00	83.00	-	-	-	-	-	-	-	-
H2-IAd	1	559	573	15	Consensus (smm/nn)	FLPFQQFGRDIADTT	86.00	86.00	-	-	-	-	QFGRDIADT	28325.00	82.00	82.00	FQQFGRDIA	21094.80	90.00	90.00	-	-	-	-	-	-	-	-
H2-IAd	1	133	147	15	Consensus (smm/nn)	FQFCNDPFLGVYYHK	86.00	86.00	-	-	-	-	QFCNDPFLG	50000.00	92.00	92.00	FCNDPFLGV	14697.40	80.00	80.00	-	-	-	-	-	-	-	-
H2-IAd	1	537	551	15	Consensus (smm/nn)	KCVNFNFNGLTGTGV	86.00	86.00	-	-	-	-	VNFNFNGLT	50000.00	92.00	92.00	FNGLTGTGV	14762.20	80.00	80.00	-	-	-	-	-	-	-	-
H2-IAd	1	412	426	15	Consensus (smm/nn)	PGQTGKIADYNYKLP	86.00	86.00	-	-	-	-	QTGKIADYN	34190.00	86.00	86.00	TGKIADYNY	18384.50	86.00	86.00	-	-	-	-	-	-	-	-
H2-IAd	1	330	344	15	Consensus (smm/nn)	PNITNLCPFGEVFNA	86.00	86.00	-	-	-	-	ITNLCPFGE	50000.00	92.00	92.00	ITNLCPFGE	14770.70	80.00	80.00	-	-	-	-	-	-	-	-
H2-IAd	1	162	176	15	Consensus (smm/nn)	SANNCTFEYVSQPFL	86.00	86.00	-	-	-	-	TFEYVSQPF	32714.00	85.00	85.00	NCTFEYVSQ	19380.40	87.00	87.00	-	-	-	-	-	-	-	-
H2-IAd	1	171	185	15	Consensus (smm/nn)	VSQPFLMDLEGKQGN	86.00	86.00	-	-	-	-	LMDLEGKQG	47794.00	91.00	91.00	QPFLMDLEG	15300.30	81.00	81.00	-	-	-	-	-	-	-	-
H2-IEd	1	246	260	15	Consensus (smm/nn)	RSYLTPGDSSSGWTA	86.00	86.00	-	-	-	-	YLTPGDSSS	41177.00	76.00	76.00	YLTPGDSSS	29790.20	96.00	96.00	-	-	-	-	-	-	-	-
H2-IAb	1	181	195	15	Consensus (smm/nn)	GKQGNFKNLREFVFK	86.50	86.50	-	-	-	-	GNFKNLREF	38416.00	84.00	84.00	GNFKNLREF	30919.50	89.00	89.00	-	-	-	-	-	-	-	-
H2-IAb	1	95	109	15	Consensus (smm/nn)	TEKSNIIRGWIFGTT	86.50	86.50	-	-	-	-	SNIIRGWIF	46310.00	87.00	87.00	SNIIRGWIF	29410.30	86.00	86.00	-	-	-	-	-	-	-	-
H2-IAd	1	557	571	15	Consensus (smm/nn)	KKFLPFQQFGRDIAD	86.50	86.50	-	-	-	-	LPFQQFGRD	47975.00	91.00	91.00	XKKFLPFQQ	15991.10	82.00	82.00	-	-	-	-	-	-	-	-
H2-IAd	1	187	201	15	Consensus (smm/nn)	KNLREFVFKNIDGYF	86.50	86.50	-	-	-	-	LREFVFKNI	50000.00	92.00	92.00	NLREFVFKN	15211.00	81.00	81.00	-	-	-	-	-	-	-	-
H2-IAd	1	277	291	15	Consensus (smm/nn)	LKYNENGTITDAVDC	86.50	86.50	-	-	-	-	NENGTITDA	35625.00	87.00	87.00	YNENGTITD	18241.40	86.00	86.00	-	-	-	-	-	-	-	-
H2-IAd	1	134	148	15	Consensus (smm/nn)	QFCNDPFLGVYYHKN	86.50	86.50	-	-	-	-	QFCNDPFLG	50000.00	92.00	92.00	FCNDPFLGV	15370.80	81.00	81.00	-	-	-	-	-	-	-	-
H2-IAd	1	271	285	15	Consensus (smm/nn)	QPRTFLLKYNENGTI	86.50	86.50	-	-	-	-	LLKYNENGT	50000.00	92.00	92.00	QPRTFLLKY	15051.70	81.00	81.00	-	-	-	-	-	-	-	-
H2-IEd	1	472	486	15	Consensus (smm/nn)	IYQAGSTPCNGVEGF	86.50	86.50	-	-	-	-	YQAGSTPCN	50000.00	82.00	82.00	XIYQAGSTP	25879.90	91.00	91.00	-	-	-	-	-	-	-	-
H2-IEd	1	535	549	15	Consensus (smm/nn)	KNKCVNFNFNGLTGT	86.50	86.50	-	-	-	-	NFNFNGLTG	50000.00	82.00	82.00	CVNFNFNGL	25832.10	91.00	91.00	-	-	-	-	-	-	-	-
H2-IEd	1	277	291	15	Consensus (smm/nn)	LKYNENGTITDAVDC	86.50	86.50	-	-	-	-	LKYNENGTI	50000.00	82.00	82.00	KYNENGTIT	25682.40	91.00	91.00	-	-	-	-	-	-	-	-
H2-IEd	1	536	550	15	Consensus (smm/nn)	NKCVNFNFNGLTGTG	86.50	86.50	-	-	-	-	NFNFNGLTG	50000.00	82.00	82.00	CVNFNFNGL	25593.40	91.00	91.00	-	-	-	-	-	-	-	-
H2-IEd	1	591	605	15	Consensus (smm/nn)	SFGGVSVITPGTNTS	86.50	86.50	-	-	-	-	SVITPGTNT	50000.00	82.00	82.00	SFGGVSVIT	25631.60	91.00	91.00	-	-	-	-	-	-	-	-
H2-IEd	1	112	126	15	Consensus (smm/nn)	SKTQSLLIVNNATNV	86.50	86.50	-	-	-	-	SLLIVNNAT	50000.00	82.00	82.00	LLIVNNATN	25606.40	91.00	91.00	-	-	-	-	-	-	-	-
H2-IAb	1	175	189	15	Consensus (smm/nn)	FLMDLEGKQGNFKNL	87.00	87.00	-	-	-	-	EGKQGNFKN	33679.00	82.00	82.00	EGKQGNFKN	33255.00	92.00	92.00	-	-	-	-	-	-	-	-
H2-IAb	1	438	452	15	Consensus (smm/nn)	SNNLDSKVGGNYNYL	87.00	87.00	-	-	-	-	DSKVGGNYN	33999.00	82.00	82.00	SKVGGNYNY	33681.50	92.00	92.00	-	-	-	-	-	-	-	-
H2-IAb	1	94	108	15	Consensus (smm/nn)	STEKSNIIRGWIFGT	87.00	87.00	-	-	-	-	SNIIRGWIF	49397.00	88.00	88.00	SNIIRGWIF	29278.50	86.00	86.00	-	-	-	-	-	-	-	-
H2-IAd	1	522	536	15	Consensus (smm/nn)	ATVCGPKKSTNLVKN	87.00	87.00	-	-	-	-	GPKKSTNLV	33648.00	85.00	85.00	ATVCGPKKS	20641.70	89.00	89.00	-	-	-	-	-	-	-	-
H2-IAd	1	186	200	15	Consensus (smm/nn)	FKNLREFVFKNIDGY	87.00	87.00	-	-	-	-	LREFVFKNI	50000.00	92.00	92.00	NLREFVFKN	15706.90	82.00	82.00	-	-	-	-	-	-	-	-
H2-IAd	1	382	396	15	Consensus (smm/nn)	VSPTKLNDLCFTNVY	87.00	87.00	-	-	-	-	VSPTKLNDL	50000.00	92.00	92.00	PTKLNDLCF	15627.80	82.00	82.00	-	-	-	-	-	-	-	-
H2-IAb	1	382	396	15	Consensus (smm/nn)	VSPTKLNDLCFTNVY	87.50	87.50	-	-	-	-	VSPTKLNDL	50000.00	89.00	89.00	NDLCFTNVY	29115.90	86.00	86.00	-	-	-	-	-	-	-	-
H2-IAd	1	413	427	15	Consensus (smm/nn)	GQTGKIADYNYKLPD	87.50	87.50	-	-	-	-	KIADYNYKL	33695.00	86.00	86.00	TGKIADYNY	20364.40	89.00	89.00	-	-	-	-	-	-	-	-
H2-IAd	1	381	395	15	Consensus (smm/nn)	GVSPTKLNDLCFTNV	87.50	87.50	-	-	-	-	SPTKLNDLC	50000.00	92.00	92.00	PTKLNDLCF	16190.60	83.00	83.00	-	-	-	-	-	-	-	-
H2-IAd	1	185	199	15	Consensus (smm/nn)	NFKNLREFVFKNIDG	87.50	87.50	-	-	-	-	LREFVFKNI	50000.00	92.00	92.00	NLREFVFKN	16151.90	83.00	83.00	-	-	-	-	-	-	-	-
H2-IAd	1	334	348	15	Consensus (smm/nn)	NLCPFGEVFNATRFA	87.50	87.50	-	-	-	-	CPFGEVFNA	50000.00	92.00	92.00	CPFGEVFNA	16137.10	83.00	83.00	-	-	-	-	-	-	-	-
H2-IAd	1	71	85	15	Consensus (smm/nn)	SGTNGTKRFDNPVLP	87.50	87.50	-	-	-	-	TKRFDNPVL	26514.00	80.00	80.00	KRFDNPVLP	26743.80	95.00	95.00	-	-	-	-	-	-	-	-
H2-IAd	1	274	288	15	Consensus (smm/nn)	TFLLKYNENGTITDA	87.50	87.50	-	-	-	-	YNENGTITD	42096.00	89.00	89.00	LKYNENGTI	18453.80	86.00	86.00	-	-	-	-	-	-	-	-
H2-IEd	1	592	606	15	Consensus (smm/nn)	FGGVSVITPGTNTSN	87.50	87.50	-	-	-	-	SVITPGTNT	50000.00	82.00	82.00	SVITPGTNT	27060.20	93.00	93.00	-	-	-	-	-	-	-	-
H2-IEd	1	441	455	15	Consensus (smm/nn)	LDSKVGGNYNYLYRL	87.50	87.50	-	-	-	-	GGNYNYLYR	50000.00	82.00	82.00	KVGGNYNYL	27104.80	93.00	93.00	-	-	-	-	-	-	-	-
H2-IEd	1	540	554	15	Consensus (smm/nn)	NFNFNGLTGTGVLTE	87.50	87.50	-	-	-	-	GLTGTGVLT	50000.00	82.00	82.00	NFNGLTGTG	26843.30	93.00	93.00	-	-	-	-	-	-	-	-
H2-IEd	1	383	397	15	Consensus (smm/nn)	SPTKLNDLCFTNVYA	87.50	87.50	-	-	-	-	TKLNDLCFT	50000.00	82.00	82.00	TKLNDLCFT	26934.90	93.00	93.00	-	-	-	-	-	-	-	-
H2-IEd	1	602	616	15	Consensus (smm/nn)	TNTSNQVAVLYQDVN	87.50	87.50	-	-	-	-	QVAVLYQDV	50000.00	82.00	82.00	NTSNQVAVL	27091.00	93.00	93.00	-	-	-	-	-	-	-	-
H2-IEd	1	382	396	15	Consensus (smm/nn)	VSPTKLNDLCFTNVY	87.50	87.50	-	-	-	-	PTKLNDLCF	50000.00	82.00	82.00	TKLNDLCFT	27238.30	93.00	93.00	-	-	-	-	-	-	-	-
H2-IEd	1	423	437	15	Consensus (smm/nn)	YKLPDDFTGCVIAWN	87.50	87.50	-	-	-	-	DFTGCVIAW	50000.00	82.00	82.00	DFTGCVIAW	27376.20	93.00	93.00	-	-	-	-	-	-	-	-
H2-IAb	1	476	490	15	Consensus (smm/nn)	GSTPCNGVEGFNCYF	88.00	88.00	-	-	-	-	NGVEGFNCY	50000.00	89.00	89.00	TPCNGVEGF	29708.10	87.00	87.00	-	-	-	-	-	-	-	-
H2-IAd	1	184	198	15	Consensus (smm/nn)	GNFKNLREFVFKNID	88.00	88.00	-	-	-	-	LREFVFKNI	50000.00	92.00	92.00	NLREFVFKN	17204.70	84.00	84.00	-	-	-	-	-	-	-	-
H2-IAd	1	331	345	15	Consensus (smm/nn)	NITNLCPFGEVFNAT	88.00	88.00	-	-	-	-	CPFGEVFNA	50000.00	92.00	92.00	ITNLCPFGE	16688.60	84.00	84.00	-	-	-	-	-	-	-	-
H2-IAd	1	383	397	15	Consensus (smm/nn)	SPTKLNDLCFTNVYA	88.00	88.00	-	-	-	-	SPTKLNDLC	49419.00	92.00	92.00	LNDLCFTNV	16731.10	84.00	84.00	-	-	-	-	-	-	-	-
H2-IAd	1	124	138	15	Consensus (smm/nn)	TNVVIKVCEFQFCND	88.00	88.00	-	-	-	-	VIKVCEFQF	50000.00	92.00	92.00	VIKVCEFQF	17064.50	84.00	84.00	-	-	-	-	-	-	-	-
H2-IEd	1	435	449	15	Consensus (smm/nn)	AWNSNNLDSKVGGNY	88.00	88.00	-	-	-	-	WNSNNLDSK	46810.00	80.00	80.00	NLDSKVGGN	30342.80	96.00	96.00	-	-	-	-	-	-	-	-
H2-IEd	1	541	555	15	Consensus (smm/nn)	FNFNGLTGTGVLTES	88.00	88.00	-	-	-	-	GLTGTGVLT	50000.00	82.00	82.00	NFNGLTGTG	27724.70	94.00	94.00	-	-	-	-	-	-	-	-
H2-IEd	1	381	395	15	Consensus (smm/nn)	GVSPTKLNDLCFTNV	88.00	88.00	-	-	-	-	SPTKLNDLC	50000.00	82.00	82.00	TKLNDLCFT	27606.50	94.00	94.00	-	-	-	-	-	-	-	-
H2-IEd	1	285	299	15	Consensus (smm/nn)	ITDAVDCALDPLSET	88.00	88.00	-	-	-	-	AVDCALDPL	50000.00	82.00	82.00	TDAVDCALD	28245.50	94.00	94.00	-	-	-	-	-	-	-	-
H2-IEd	1	440	454	15	Consensus (smm/nn)	NLDSKVGGNYNYLYR	88.00	88.00	-	-	-	-	SKVGGNYNY	50000.00	82.00	82.00	KVGGNYNYL	27729.80	94.00	94.00	-	-	-	-	-	-	-	-
H2-IEd	1	439	453	15	Consensus (smm/nn)	NNLDSKVGGNYNYLY	88.00	88.00	-	-	-	-	SKVGGNYNY	50000.00	82.00	82.00	KVGGNYNYL	27730.10	94.00	94.00	-	-	-	-	-	-	-	-
H2-IEd	1	422	436	15	Consensus (smm/nn)	NYKLPDDFTGCVIAW	88.00	88.00	-	-	-	-	NYKLPDDFT	50000.00	82.00	82.00	NYKLPDDFT	27779.30	94.00	94.00	-	-	-	-	-	-	-	-
H2-IEd	1	660	674	15	Consensus (smm/nn)	YECDIPIGAGICASY	88.00	88.00	-	-	-	-	IPIGAGICA	50000.00	82.00	82.00	XYECDIPIG	28024.50	94.00	94.00	-	-	-	-	-	-	-	-
H2-IAb	1	381	395	15	Consensus (smm/nn)	GVSPTKLNDLCFTNV	88.50	88.50	-	-	-	-	VSPTKLNDL	50000.00	89.00	89.00	VSPTKLNDL	30551.70	88.00	88.00	-	-	-	-	-	-	-	-
H2-IAb	1	532	546	15	Consensus (smm/nn)	NLVKNKCVNFNFNGL	88.50	88.50	-	-	-	-	VKNKCVNFN	50000.00	89.00	89.00	NLVKNKCVN	30274.90	88.00	88.00	-	-	-	-	-	-	-	-
H2-IAb	1	437	451	15	Consensus (smm/nn)	NSNNLDSKVGGNYNY	88.50	88.50	-	-	-	-	DSKVGGNYN	36131.00	83.00	83.00	SKVGGNYNY	35595.00	94.00	94.00	-	-	-	-	-	-	-	-
H2-IAb	1	477	491	15	Consensus (smm/nn)	STPCNGVEGFNCYFP	88.50	88.50	-	-	-	-	NGVEGFNCY	50000.00	89.00	89.00	TPCNGVEGF	30802.00	88.00	88.00	-	-	-	-	-	-	-	-
H2-IAd	1	135	149	15	Consensus (smm/nn)	FCNDPFLGVYYHKNN	88.50	88.50	-	-	-	-	NDPFLGVYY	50000.00	92.00	92.00	DPFLGVYYH	17614.20	85.00	85.00	-	-	-	-	-	-	-	-
H2-IAd	1	424	438	15	Consensus (smm/nn)	KLPDDFTGCVIAWNS	88.50	88.50	-	-	-	-	DDFTGCVIA	37614.00	88.00	88.00	TGCVIAWNS	20284.80	89.00	89.00	-	-	-	-	-	-	-	-
H2-IAd	1	272	286	15	Consensus (smm/nn)	PRTFLLKYNENGTIT	88.50	88.50	-	-	-	-	LKYNENGTI	50000.00	92.00	92.00	RTFLLKYNE	17859.00	85.00	85.00	-	-	-	-	-	-	-	-
H2-IEd	1	543	557	15	Consensus (smm/nn)	FNGLTGTGVLTESNK	88.50	88.50	-	-	-	-	GLTGTGVLT	50000.00	82.00	82.00	GLTGTGVLT	29393.50	95.00	95.00	-	-	-	-	-	-	-	-
H2-IEd	1	476	490	15	Consensus (smm/nn)	GSTPCNGVEGFNCYF	88.50	88.50	-	-	-	-	TPCNGVEGF	50000.00	82.00	82.00	NGVEGFNCY	29025.30	95.00	95.00	-	-	-	-	-	-	-	-
H2-IEd	1	107	121	15	Consensus (smm/nn)	GTTLDSKTQSLLIVN	88.50	88.50	-	-	-	-	TLDSKTQSL	50000.00	82.00	82.00	TLDSKTQSL	28861.50	95.00	95.00	-	-	-	-	-	-	-	-
H2-IEd	1	424	438	15	Consensus (smm/nn)	KLPDDFTGCVIAWNS	88.50	88.50	-	-	-	-	DFTGCVIAW	50000.00	82.00	82.00	DFTGCVIAW	29131.90	95.00	95.00	-	-	-	-	-	-	-	-
H2-IEd	1	278	292	15	Consensus (smm/nn)	KYNENGTITDAVDCA	88.50	88.50	-	-	-	-	GTITDAVDC	50000.00	82.00	82.00	KYNENGTIT	28380.00	95.00	95.00	-	-	-	-	-	-	-	-
H2-IEd	1	425	439	15	Consensus (smm/nn)	LPDDFTGCVIAWNSN	88.50	88.50	-	-	-	-	DFTGCVIAW	50000.00	82.00	82.00	DFTGCVIAW	28410.10	95.00	95.00	-	-	-	-	-	-	-	-
H2-IEd	1	284	298	15	Consensus (smm/nn)	TITDAVDCALDPLSE	88.50	88.50	-	-	-	-	AVDCALDPL	50000.00	82.00	82.00	TDAVDCALD	29397.90	95.00	95.00	-	-	-	-	-	-	-	-
H2-IEd	1	108	122	15	Consensus (smm/nn)	TTLDSKTQSLLIVNN	88.50	88.50	-	-	-	-	DSKTQSLLI	50000.00	82.00	82.00	TLDSKTQSL	28518.50	95.00	95.00	-	-	-	-	-	-	-	-
H2-IAb	1	440	454	15	Consensus (smm/nn)	NLDSKVGGNYNYLYR	89.00	89.00	-	-	-	-	DSKVGGNYN	42195.00	86.00	86.00	SKVGGNYNY	33832.00	92.00	92.00	-	-	-	-	-	-	-	-
H2-IAb	1	439	453	15	Consensus (smm/nn)	NNLDSKVGGNYNYLY	89.00	89.00	-	-	-	-	DSKVGGNYN	41973.00	86.00	86.00	SKVGGNYNY	33959.30	92.00	92.00	-	-	-	-	-	-	-	-
H2-IAd	1	131	145	15	Consensus (smm/nn)	CEFQFCNDPFLGVYY	89.00	89.00	-	-	-	-	QFCNDPFLG	42397.00	90.00	90.00	FCNDPFLGV	19458.60	88.00	88.00	-	-	-	-	-	-	-	-
H2-IAd	1	434	448	15	Consensus (smm/nn)	IAWNSNNLDSKVGGN	89.00	89.00	-	-	-	-	NSNNLDSKV	29893.00	83.00	83.00	AWNSNNLDS	27766.10	95.00	95.00	-	-	-	-	-	-	-	-
H2-IAd	1	273	287	15	Consensus (smm/nn)	RTFLLKYNENGTITD	89.00	89.00	-	-	-	-	LKYNENGTI	50000.00	92.00	92.00	LKYNENGTI	18410.00	86.00	86.00	-	-	-	-	-	-	-	-
H2-IAd	1	172	186	15	Consensus (smm/nn)	SQPFLMDLEGKQGNF	89.00	89.00	-	-	-	-	LMDLEGKQG	50000.00	92.00	92.00	QPFLMDLEG	18317.00	86.00	86.00	-	-	-	-	-	-	-	-
H2-IEd	1	662	676	15	Consensus (smm/nn)	CDIPIGAGICASYQT	89.00	89.00	-	-	-	-	IPIGAGICA	50000.00	82.00	82.00	PIGAGICAS	30495.60	96.00	96.00	-	-	-	-	-	-	-	-
H2-IEd	1	663	677	15	Consensus (smm/nn)	DIPIGAGICASYQTQ	89.00	89.00	-	-	-	-	IPIGAGICA	50000.00	82.00	82.00	PIGAGICAS	30620.50	96.00	96.00	-	-	-	-	-	-	-	-
H2-IEd	1	111	125	15	Consensus (smm/nn)	DSKTQSLLIVNNATN	89.00	89.00	-	-	-	-	SLLIVNNAT	50000.00	82.00	82.00	SLLIVNNAT	30207.20	96.00	96.00	-	-	-	-	-	-	-	-
H2-IEd	1	593	607	15	Consensus (smm/nn)	GGVSVITPGTNTSNQ	89.00	89.00	-	-	-	-	SVITPGTNT	50000.00	82.00	82.00	SVITPGTNT	30016.30	96.00	96.00	-	-	-	-	-	-	-	-
H2-IEd	1	283	297	15	Consensus (smm/nn)	GTITDAVDCALDPLS	89.00	89.00	-	-	-	-	AVDCALDPL	50000.00	82.00	82.00	TITDAVDCA	30037.10	96.00	96.00	-	-	-	-	-	-	-	-
H2-IEd	1	594	608	15	Consensus (smm/nn)	GVSVITPGTNTSNQV	89.00	89.00	-	-	-	-	SVITPGTNT	50000.00	82.00	82.00	SVITPGTNT	30363.20	96.00	96.00	-	-	-	-	-	-	-	-
H2-IEd	1	110	124	15	Consensus (smm/nn)	LDSKTQSLLIVNNAT	89.00	89.00	-	-	-	-	QSLLIVNNA	50000.00	82.00	82.00	DSKTQSLLI	30205.90	96.00	96.00	-	-	-	-	-	-	-	-
H2-IEd	1	251	265	15	Consensus (smm/nn)	PGDSSSGWTAGAAAY	89.00	89.00	-	-	-	-	SSGWTAGAA	50000.00	82.00	82.00	SGWTAGAAA	29584.90	96.00	96.00	-	-	-	-	-	-	-	-
H2-IEd	1	109	123	15	Consensus (smm/nn)	TLDSKTQSLLIVNNA	89.00	89.00	-	-	-	-	DSKTQSLLI	50000.00	82.00	82.00	TLDSKTQSL	29535.00	96.00	96.00	-	-	-	-	-	-	-	-
H2-IEd	1	279	293	15	Consensus (smm/nn)	YNENGTITDAVDCAL	89.00	89.00	-	-	-	-	TITDAVDCA	50000.00	82.00	82.00	XYNENGTIT	29662.80	96.00	96.00	-	-	-	-	-	-	-	-
H2-IAb	1	174	188	15	Consensus (smm/nn)	PFLMDLEGKQGNFKN	89.50	89.50	-	-	-	-	LEGKQGNFK	40686.00	85.00	85.00	MDLEGKQGN	34941.80	94.00	94.00	-	-	-	-	-	-	-	-
H2-IAb	1	172	186	15	Consensus (smm/nn)	SQPFLMDLEGKQGNF	89.50	89.50	-	-	-	-	FLMDLEGKQ	50000.00	89.00	89.00	QPFLMDLEG	31889.50	90.00	90.00	-	-	-	-	-	-	-	-
H2-IAd	1	136	150	15	Consensus (smm/nn)	CNDPFLGVYYHKNNK	89.50	89.50	-	-	-	-	DPFLGVYYH	50000.00	92.00	92.00	DPFLGVYYH	18865.50	87.00	87.00	-	-	-	-	-	-	-	-
H2-IAd	1	521	535	15	Consensus (smm/nn)	PATVCGPKKSTNLVK	89.50	89.50	-	-	-	-	GPKKSTNLV	47231.00	91.00	91.00	ATVCGPKKS	19721.40	88.00	88.00	-	-	-	-	-	-	-	-
H2-IAd	1	183	197	15	Consensus (smm/nn)	QGNFKNLREFVFKNI	89.50	89.50	-	-	-	-	FKNLREFVF	46183.00	91.00	91.00	NLREFVFKN	19932.50	88.00	88.00	-	-	-	-	-	-	-	-
H2-IEd	1	281	295	15	Consensus (smm/nn)	ENGTITDAVDCALDP	89.50	89.50	-	-	-	-	TITDAVDCA	50000.00	82.00	82.00	TITDAVDCA	31365.30	97.00	97.00	-	-	-	-	-	-	-	-
H2-IEd	1	601	615	15	Consensus (smm/nn)	GTNTSNQVAVLYQDV	89.50	89.50	-	-	-	-	NTSNQVAVL	50000.00	82.00	82.00	NTSNQVAVL	31948.90	97.00	97.00	-	-	-	-	-	-	-	-
H2-IEd	1	542	556	15	Consensus (smm/nn)	NFNGLTGTGVLTESN	89.50	89.50	-	-	-	-	GLTGTGVLT	50000.00	82.00	82.00	NFNGLTGTG	31330.30	97.00	97.00	-	-	-	-	-	-	-	-
H2-IEd	1	282	296	15	Consensus (smm/nn)	NGTITDAVDCALDPL	89.50	89.50	-	-	-	-	TITDAVDCA	50000.00	82.00	82.00	TITDAVDCA	30991.50	97.00	97.00	-	-	-	-	-	-	-	-
H2-IEd	1	247	261	15	Consensus (smm/nn)	SYLTPGDSSSGWTAG	89.50	89.50	-	-	-	-	SYLTPGDSS	49601.00	82.00	82.00	YLTPGDSSS	30834.30	97.00	97.00	-	-	-	-	-	-	-	-
H2-IAb	1	412	426	15	Consensus (smm/nn)	PGQTGKIADYNYKLP	90.00	90.00	-	-	-	-	KIADYNYKL	48653.00	88.00	88.00	QTGKIADYN	33146.80	92.00	92.00	-	-	-	-	-	-	-	-
H2-IAd	1	435	449	15	Consensus (smm/nn)	AWNSNNLDSKVGGNY	90.00	90.00	-	-	-	-	NSNNLDSKV	34933.00	86.00	86.00	AWNSNNLDS	25961.50	94.00	94.00	-	-	-	-	-	-	-	-
H2-IAd	1	332	346	15	Consensus (smm/nn)	ITNLCPFGEVFNATR	90.00	90.00	-	-	-	-	CPFGEVFNA	50000.00	92.00	92.00	CPFGEVFNA	19748.30	88.00	88.00	-	-	-	-	-	-	-	-
H2-IAd	1	536	550	15	Consensus (smm/nn)	NKCVNFNFNGLTGTG	90.00	90.00	-	-	-	-	VNFNFNGLT	50000.00	92.00	92.00	KCVNFNFNG	19951.30	88.00	88.00	-	-	-	-	-	-	-	-
H2-IAd	1	457	471	15	Consensus (smm/nn)	RKSNLKPFERDISTE	90.00	90.00	-	-	-	-	LKPFERDIS	50000.00	92.00	92.00	KSNLKPFER	19833.10	88.00	88.00	-	-	-	-	-	-	-	-
H2-IAd	1	161	175	15	Consensus (smm/nn)	SSANNCTFEYVSQPF	90.00	90.00	-	-	-	-	CTFEYVSQP	39252.00	88.00	88.00	NCTFEYVSQ	22895.60	92.00	92.00	-	-	-	-	-	-	-	-
H2-IEd	1	661	675	15	Consensus (smm/nn)	ECDIPIGAGICASYQ	90.00	90.00	-	-	-	-	IPIGAGICA	50000.00	82.00	82.00	PIGAGICAS	33736.20	98.00	98.00	-	-	-	-	-	-	-	-
H2-IEd	1	280	294	15	Consensus (smm/nn)	NENGTITDAVDCALD	90.00	90.00	-	-	-	-	TITDAVDCA	50000.00	82.00	82.00	TITDAVDCA	32969.80	98.00	98.00	-	-	-	-	-	-	-	-
H2-IEd	1	600	614	15	Consensus (smm/nn)	PGTNTSNQVAVLYQD	90.00	90.00	-	-	-	-	TSNQVAVLY	50000.00	82.00	82.00	NTSNQVAVL	33849.90	98.00	98.00	-	-	-	-	-	-	-	-
H2-IEd	1	438	452	15	Consensus (smm/nn)	SNNLDSKVGGNYNYL	90.00	90.00	-	-	-	-	SKVGGNYNY	50000.00	82.00	82.00	NLDSKVGGN	33701.90	98.00	98.00	-	-	-	-	-	-	-	-
H2-IEd	1	596	610	15	Consensus (smm/nn)	SVITPGTNTSNQVAV	90.00	90.00	-	-	-	-	TPGTNTSNQ	50000.00	82.00	82.00	SVITPGTNT	32676.80	98.00	98.00	-	-	-	-	-	-	-	-
H2-IEd	1	595	609	15	Consensus (smm/nn)	VSVITPGTNTSNQVA	90.00	90.00	-	-	-	-	TPGTNTSNQ	50000.00	82.00	82.00	SVITPGTNT	32200.20	98.00	98.00	-	-	-	-	-	-	-	-
H2-IEd	1	248	262	15	Consensus (smm/nn)	YLTPGDSSSGWTAGA	90.00	90.00	-	-	-	-	TPGDSSSGW	50000.00	82.00	82.00	YLTPGDSSS	32544.50	98.00	98.00	-	-	-	-	-	-	-	-
H2-IAb	1	121	135	15	Consensus (smm/nn)	NNATNVVIKVCEFQF	90.50	90.50	-	-	-	-	NATNVVIKV	50000.00	89.00	89.00	NNATNVVIK	33606.60	92.00	92.00	-	-	-	-	-	-	-	-
H2-IAd	1	68	82	15	Consensus (smm/nn)	IHVSGTNGTKRFDNP	90.50	90.50	-	-	-	-	VSGTNGTKR	50000.00	92.00	92.00	VSGTNGTKR	20965.80	89.00	89.00	-	-	-	-	-	-	-	-
H2-IEd	1	598	612	15	Consensus (smm/nn)	ITPGTNTSNQVAVLY	90.50	90.50	-	-	-	-	NTSNQVAVL	50000.00	82.00	82.00	NTSNQVAVL	35010.30	99.00	99.00	-	-	-	-	-	-	-	-
H2-IEd	1	437	451	15	Consensus (smm/nn)	NSNNLDSKVGGNYNY	90.50	90.50	-	-	-	-	NNLDSKVGG	50000.00	82.00	82.00	NLDSKVGGN	34776.60	99.00	99.00	-	-	-	-	-	-	-	-
H2-IEd	1	250	264	15	Consensus (smm/nn)	TPGDSSSGWTAGAAA	90.50	90.50	-	-	-	-	SSGWTAGAA	50000.00	82.00	82.00	SGWTAGAAA	35371.20	99.00	99.00	-	-	-	-	-	-	-	-
H2-IEd	1	599	613	15	Consensus (smm/nn)	TPGTNTSNQVAVLYQ	90.50	90.50	-	-	-	-	NTSNQVAVL	50000.00	82.00	82.00	NTSNQVAVL	34663.10	99.00	99.00	-	-	-	-	-	-	-	-
H2-IEd	1	597	611	15	Consensus (smm/nn)	VITPGTNTSNQVAVL	90.50	90.50	-	-	-	-	TPGTNTSNQ	50000.00	82.00	82.00	VITPGTNTS	35986.90	99.00	99.00	-	-	-	-	-	-	-	-
H2-IEd	1	436	450	15	Consensus (smm/nn)	WNSNNLDSKVGGNYN	90.50	90.50	-	-	-	-	WNSNNLDSK	50000.00	82.00	82.00	NLDSKVGGN	34265.20	99.00	99.00	-	-	-	-	-	-	-	-
H2-IEd	1	473	487	15	Consensus (smm/nn)	YQAGSTPCNGVEGFN	90.50	90.50	-	-	-	-	TPCNGVEGF	50000.00	82.00	82.00	YQAGSTPCN	35493.90	99.00	99.00	-	-	-	-	-	-	-	-
H2-IAb	1	173	187	15	Consensus (smm/nn)	QPFLMDLEGKQGNFK	91.00	91.00	-	-	-	-	FLMDLEGKQ	50000.00	89.00	89.00	MDLEGKQGN	34526.90	93.00	93.00	-	-	-	-	-	-	-	-
H2-IAd	1	535	549	15	Consensus (smm/nn)	KNKCVNFNFNGLTGT	91.00	91.00	-	-	-	-	VNFNFNGLT	50000.00	92.00	92.00	KCVNFNFNG	21401.00	90.00	90.00	-	-	-	-	-	-	-	-
H2-IAd	1	458	472	15	Consensus (smm/nn)	KSNLKPFERDISTEI	91.00	91.00	-	-	-	-	LKPFERDIS	50000.00	92.00	92.00	LKPFERDIS	21343.40	90.00	90.00	-	-	-	-	-	-	-	-
H2-IAd	1	125	139	15	Consensus (smm/nn)	NVVIKVCEFQFCNDP	91.00	91.00	-	-	-	-	VIKVCEFQF	50000.00	92.00	92.00	VIKVCEFQF	21138.70	90.00	90.00	-	-	-	-	-	-	-	-
H2-IAd	1	173	187	15	Consensus (smm/nn)	QPFLMDLEGKQGNFK	91.00	91.00	-	-	-	-	LMDLEGKQG	50000.00	92.00	92.00	QPFLMDLEG	21653.30	90.00	90.00	-	-	-	-	-	-	-	-
H2-IAd	1	414	428	15	Consensus (smm/nn)	QTGKIADYNYKLPDD	91.00	91.00	-	-	-	-	KIADYNYKL	38368.00	88.00	88.00	TGKIADYNY	25690.50	94.00	94.00	-	-	-	-	-	-	-	-
H2-IAd	1	333	347	15	Consensus (smm/nn)	TNLCPFGEVFNATRF	91.00	91.00	-	-	-	-	CPFGEVFNA	50000.00	92.00	92.00	CPFGEVFNA	21261.80	90.00	90.00	-	-	-	-	-	-	-	-
H2-IAd	1	130	144	15	Consensus (smm/nn)	VCEFQFCNDPFLGVY	91.00	91.00	-	-	-	-	QFCNDPFLG	42291.00	90.00	90.00	QFCNDPFLG	23294.60	92.00	92.00	-	-	-	-	-	-	-	-
H2-IAd	1	473	487	15	Consensus (smm/nn)	YQAGSTPCNGVEGFN	91.00	91.00	-	-	-	-	AGSTPCNGV	50000.00	92.00	92.00	QAGSTPCNG	21044.40	90.00	90.00	-	-	-	-	-	-	-	-
H2-IEd	1	475	489	15	Consensus (smm/nn)	AGSTPCNGVEGFNCY	91.00	91.00	-	-	-	-	STPCNGVEG	50000.00	82.00	82.00	TPCNGVEGF	36780.90	100.00	100.00	-	-	-	-	-	-	-	-
H2-IEd	1	249	263	15	Consensus (smm/nn)	LTPGDSSSGWTAGAA	91.00	91.00	-	-	-	-	DSSSGWTAG	50000.00	82.00	82.00	TPGDSSSGW	38874.70	100.00	100.00	-	-	-	-	-	-	-	-
H2-IEd	1	474	488	15	Consensus (smm/nn)	QAGSTPCNGVEGFNC	91.00	91.00	-	-	-	-	TPCNGVEGF	50000.00	82.00	82.00	TPCNGVEGF	37350.40	100.00	100.00	-	-	-	-	-	-	-	-
H2-IAd	1	480	494	15	Consensus (smm/nn)	CNGVEGFNCYFPLQS	91.50	91.50	-	-	-	-	GFNCYFPLQ	50000.00	92.00	92.00	FNCYFPLQS	22685.70	91.00	91.00	-	-	-	-	-	-	-	-
H2-IAd	1	444	458	15	Consensus (smm/nn)	KVGGNYNYLYRLFRK	91.50	91.50	-	-	-	-	NYNYLYRLF	50000.00	92.00	92.00	NYLYRLFRK	22113.30	91.00	91.00	-	-	-	-	-	-	-	-
H2-IAd	1	474	488	15	Consensus (smm/nn)	QAGSTPCNGVEGFNC	91.50	91.50	-	-	-	-	TPCNGVEGF	50000.00	92.00	92.00	STPCNGVEG	22428.20	91.00	91.00	-	-	-	-	-	-	-	-
H2-IAd	1	534	548	15	Consensus (smm/nn)	VKNKCVNFNFNGLTG	91.50	91.50	-	-	-	-	VNFNFNGLT	50000.00	92.00	92.00	KCVNFNFNG	22214.50	91.00	91.00	-	-	-	-	-	-	-	-
H2-IAd	1	129	143	15	Consensus (smm/nn)	KVCEFQFCNDPFLGV	92.00	92.00	-	-	-	-	QFCNDPFLG	39146.00	88.00	88.00	QFCNDPFLG	28446.70	96.00	96.00	-	-	-	-	-	-	-	-
H2-IAd	1	415	429	15	Consensus (smm/nn)	TGKIADYNYKLPDDF	92.00	92.00	-	-	-	-	KIADYNYKL	33884.00	86.00	86.00	TGKIADYNY	33099.50	98.00	98.00	-	-	-	-	-	-	-	-
H2-IAd	1	653	667	15	Consensus (smm/nn)	AEHVNNSYECDIPIG	92.50	92.50	-	-	-	-	NSYECDIPI	50000.00	92.00	92.00	NSYECDIPI	24371.30	93.00	93.00	-	-	-	-	-	-	-	-
H2-IAd	1	182	196	15	Consensus (smm/nn)	KQGNFKNLREFVFKN	92.50	92.50	-	-	-	-	FKNLREFVF	50000.00	92.00	92.00	FKNLREFVF	24320.50	93.00	93.00	-	-	-	-	-	-	-	-
H2-IAb	1	126	140	15	Consensus (smm/nn)	VVIKVCEFQFCNDPF	93.00	93.00	-	-	-	-	CEFQFCNDP	50000.00	89.00	89.00	KVCEFQFCN	38420.60	97.00	97.00	-	-	-	-	-	-	-	-
H2-IAd	1	475	489	15	Consensus (smm/nn)	AGSTPCNGVEGFNCY	93.00	93.00	-	-	-	-	TPCNGVEGF	50000.00	92.00	92.00	STPCNGVEG	25905.40	94.00	94.00	-	-	-	-	-	-	-	-
H2-IAd	1	651	665	15	Consensus (smm/nn)	IGAEHVNNSYECDIP	93.00	93.00	-	-	-	-	IGAEHVNNS	50000.00	92.00	92.00	IGAEHVNNS	25969.10	94.00	94.00	-	-	-	-	-	-	-	-
H2-IAd	1	437	451	15	Consensus (smm/nn)	NSNNLDSKVGGNYNY	93.00	93.00	-	-	-	-	NSNNLDSKV	50000.00	92.00	92.00	LDSKVGGNY	25550.20	94.00	94.00	-	-	-	-	-	-	-	-
H2-IAd	1	174	188	15	Consensus (smm/nn)	PFLMDLEGKQGNFKN	93.00	93.00	-	-	-	-	MDLEGKQGN	50000.00	92.00	92.00	LMDLEGKQG	25972.50	94.00	94.00	-	-	-	-	-	-	-	-
H2-IAd	1	158	172	15	Consensus (smm/nn)	RVYSSANNCTFEYVS	93.00	93.00	-	-	-	-	YSSANNCTF	50000.00	92.00	92.00	RVYSSANNC	25445.60	94.00	94.00	-	-	-	-	-	-	-	-
H2-IAd	1	436	450	15	Consensus (smm/nn)	WNSNNLDSKVGGNYN	93.00	93.00	-	-	-	-	NSNNLDSKV	50000.00	92.00	92.00	NNLDSKVGG	26163.70	94.00	94.00	-	-	-	-	-	-	-	-
H2-IAb	1	122	136	15	Consensus (smm/nn)	NATNVVIKVCEFQFC	93.50	93.50	-	-	-	-	NATNVVIKV	50000.00	89.00	89.00	NATNVVIKV	39244.50	98.00	98.00	-	-	-	-	-	-	-	-
H2-IAd	1	652	666	15	Consensus (smm/nn)	GAEHVNNSYECDIPI	93.50	93.50	-	-	-	-	NNSYECDIP	50000.00	92.00	92.00	EHVNNSYEC	27227.70	95.00	95.00	-	-	-	-	-	-	-	-
H2-IAd	1	181	195	15	Consensus (smm/nn)	GKQGNFKNLREFVFK	93.50	93.50	-	-	-	-	FKNLREFVF	50000.00	92.00	92.00	FKNLREFVF	27035.70	95.00	95.00	-	-	-	-	-	-	-	-
H2-IAd	1	476	490	15	Consensus (smm/nn)	GSTPCNGVEGFNCYF	93.50	93.50	-	-	-	-	TPCNGVEGF	50000.00	92.00	92.00	STPCNGVEG	27870.00	95.00	95.00	-	-	-	-	-	-	-	-
H2-IAd	1	417	431	15	Consensus (smm/nn)	KIADYNYKLPDDFTG	93.50	93.50	-	-	-	-	YNYKLPDDF	42835.00	90.00	90.00	YKLPDDFTG	31258.90	97.00	97.00	-	-	-	-	-	-	-	-
H2-IAd	1	439	453	15	Consensus (smm/nn)	NNLDSKVGGNYNYLY	93.50	93.50	-	-	-	-	LDSKVGGNY	50000.00	92.00	92.00	LDSKVGGNY	27212.30	95.00	95.00	-	-	-	-	-	-	-	-
H2-IAd	1	422	436	15	Consensus (smm/nn)	NYKLPDDFTGCVIAW	93.50	93.50	-	-	-	-	DDFTGCVIA	50000.00	92.00	92.00	YKLPDDFTG	27214.40	95.00	95.00	-	-	-	-	-	-	-	-
H2-IAd	1	443	457	15	Consensus (smm/nn)	SKVGGNYNYLYRLFR	93.50	93.50	-	-	-	-	VGGNYNYLY	50000.00	92.00	92.00	GNYNYLYRL	27587.90	95.00	95.00	-	-	-	-	-	-	-	-
H2-IAd	1	438	452	15	Consensus (smm/nn)	SNNLDSKVGGNYNYL	93.50	93.50	-	-	-	-	LDSKVGGNY	50000.00	92.00	92.00	LDSKVGGNY	26294.50	95.00	95.00	-	-	-	-	-	-	-	-
H2-IAd	1	477	491	15	Consensus (smm/nn)	STPCNGVEGFNCYFP	93.50	93.50	-	-	-	-	TPCNGVEGF	50000.00	92.00	92.00	CNGVEGFNC	26511.90	95.00	95.00	-	-	-	-	-	-	-	-
H2-IAd	1	478	492	15	Consensus (smm/nn)	TPCNGVEGFNCYFPL	93.50	93.50	-	-	-	-	VEGFNCYFP	50000.00	92.00	92.00	CNGVEGFNC	27652.80	95.00	95.00	-	-	-	-	-	-	-	-
H2-IAd	1	126	140	15	Consensus (smm/nn)	VVIKVCEFQFCNDPF	93.50	93.50	-	-	-	-	IKVCEFQFC	50000.00	92.00	92.00	VIKVCEFQF	26849.10	95.00	95.00	-	-	-	-	-	-	-	-
H2-IAd	1	423	437	15	Consensus (smm/nn)	YKLPDDFTGCVIAWN	93.50	93.50	-	-	-	-	DDFTGCVIA	50000.00	92.00	92.00	DDFTGCVIA	27198.80	95.00	95.00	-	-	-	-	-	-	-	-
H2-IAd	1	421	435	15	Consensus (smm/nn)	YNYKLPDDFTGCVIA	93.50	93.50	-	-	-	-	YKLPDDFTG	50000.00	92.00	92.00	YKLPDDFTG	26794.80	95.00	95.00	-	-	-	-	-	-	-	-
H2-IAd	1	160	174	15	Consensus (smm/nn)	YSSANNCTFEYVSQP	93.50	93.50	-	-	-	-	ANNCTFEYV	50000.00	92.00	92.00	NCTFEYVSQ	26973.10	95.00	95.00	-	-	-	-	-	-	-	-
H2-IAb	1	123	137	15	Consensus (smm/nn)	ATNVVIKVCEFQFCN	94.00	94.00	-	-	-	-	NVVIKVCEF	50000.00	89.00	89.00	KVCEFQFCN	40997.10	99.00	99.00	-	-	-	-	-	-	-	-
H2-IAb	1	125	139	15	Consensus (smm/nn)	NVVIKVCEFQFCNDP	94.00	94.00	-	-	-	-	KVCEFQFCN	50000.00	89.00	89.00	KVCEFQFCN	41076.60	99.00	99.00	-	-	-	-	-	-	-	-
H2-IAb	1	124	138	15	Consensus (smm/nn)	TNVVIKVCEFQFCND	94.00	94.00	-	-	-	-	KVCEFQFCN	50000.00	89.00	89.00	KVCEFQFCN	41635.50	99.00	99.00	-	-	-	-	-	-	-	-
H2-IAd	1	419	433	15	Consensus (smm/nn)	ADYNYKLPDDFTGCV	94.00	94.00	-	-	-	-	YNYKLPDDF	50000.00	92.00	92.00	YKLPDDFTG	29528.90	96.00	96.00	-	-	-	-	-	-	-	-
H2-IAd	1	180	194	15	Consensus (smm/nn)	EGKQGNFKNLREFVF	94.00	94.00	-	-	-	-	NFKNLREFV	50000.00	92.00	92.00	QGNFKNLRE	28840.30	96.00	96.00	-	-	-	-	-	-	-	-
H2-IAd	1	175	189	15	Consensus (smm/nn)	FLMDLEGKQGNFKNL	94.00	94.00	-	-	-	-	MDLEGKQGN	50000.00	92.00	92.00	LMDLEGKQG	28831.20	96.00	96.00	-	-	-	-	-	-	-	-
H2-IAd	1	69	83	15	Consensus (smm/nn)	HVSGTNGTKRFDNPV	94.00	94.00	-	-	-	-	SGTNGTKRF	50000.00	92.00	92.00	VSGTNGTKR	28805.70	96.00	96.00	-	-	-	-	-	-	-	-
H2-IAd	1	128	142	15	Consensus (smm/nn)	IKVCEFQFCNDPFLG	94.00	94.00	-	-	-	-	EFQFCNDPF	40704.00	89.00	89.00	QFCNDPFLG	34401.20	99.00	99.00	-	-	-	-	-	-	-	-
[truncated: 14 more rows]
