# Supplementary material for: Bioinformatic prediction of immunodominant regions in spike protein for early diagnosis of the severe acute respiratory syndrome coronavirus 2 (SARS-CoV-2)
Source: PeerJ. 2021 Apr 8;9:e11232. doi: 10.7717/peerj.11232 (PMC8038641; doi:10.7717/peerj.11232)
Supplement: Supplemental Information 7 — All prediction results including linear B-cell epitope, T-cell epitope, hydrophilicity and surface accessibility of SARS-CoV-2 spike protein S1 subunit. [file peerj-09-11232-s007.zip › Raw data/5. surface accessibility prediction results.xlsx]

## Sheet: Sheet1
		NetSurfP - Protein Surface Accessibility and Secondary Structure Predictions
		Technical University of Denmark
# For publication of results, please cite:
# A generic method for assignment of reliability scores applied to solvent accessibility predictions.
# Bent Petersen, Thomas Nordahl Petersen, Pernille Andersen, Morten Nielsen and Claus Lundegaard
# BMC Structural Biology 2009, 9:51 doi:10.1186/1472-6807-9-51
#
# Column 1: Class assignment - B for buried or E for Exposed - Threshold: 25% exposure, but not based on RSA
# Column 2: Amino acid
# Column 3: Sequence name
# Column 4: Amino acid number
# Column 5: Relative Surface Accessibility - RSA
# Column 6: Absolute Surface Accessibility
# Column 7: Z-fit score for RSA prediction
# Column 8: Probability for Alpha-Helix
# Column 9: Probability for Beta-strand
# Column 10: Probability for Coil
E M Sequence 1 0.508 101.671 0.282 0.016 0.005 0.979
B F Sequence 2 0.168 33.698 -0.606 0.148 0.418 0.435
B V Sequence 3 0.103 15.877 0.130 0.172 0.690 0.138
B F Sequence 4 0.061 12.303 0.321 0.072 0.855 0.073
B L Sequence 5 0.057 10.473 0.245 0.072 0.855 0.073
B V Sequence 6 0.057 8.730 0.635 0.072 0.855 0.073
B L Sequence 7 0.062 11.316 0.068 0.085 0.775 0.140
B L Sequence 8 0.045 8.331 0.952 0.148 0.418 0.435
B P Sequence 9 0.078 11.011 -0.649 0.125 0.227 0.648
B L Sequence 10 0.055 10.144 0.258 0.199 0.152 0.649
B V Sequence 11 0.129 19.797 0.066 0.125 0.227 0.648
B S Sequence 12 0.105 12.247 -1.154 0.125 0.227 0.648
B S Sequence 13 0.145 16.994 -1.720 0.064 0.216 0.721
E Q Sequence 14 0.325 57.974 -0.540 0.018 0.088 0.893
E C Sequence 15 0.395 55.402 -1.656 0.018 0.088 0.893
B V Sequence 16 0.201 30.863 -0.194 0.020 0.205 0.775
B N Sequence 17 0.276 40.348 -1.426 0.021 0.279 0.699
B L Sequence 18 0.253 46.343 0.044 0.022 0.359 0.619
E T Sequence 19 0.314 43.496 -1.606 0.020 0.205 0.775
B T Sequence 20 0.129 17.948 0.391 0.018 0.088 0.893
E R Sequence 21 0.392 89.814 -1.066 0.019 0.141 0.840
E T Sequence 22 0.397 55.064 -0.976 0.019 0.141 0.840
B Q Sequence 23 0.319 56.902 -1.383 0.020 0.205 0.775
E L Sequence 24 0.338 61.851 -0.431 0.019 0.141 0.840
E P Sequence 25 0.444 63.018 -0.723 0.019 0.141 0.840
E P Sequence 26 0.367 52.049 -0.159 0.021 0.279 0.699
E A Sequence 27 0.373 41.138 -0.951 0.021 0.451 0.528
B Y Sequence 28 0.136 29.042 0.307 0.022 0.552 0.426
E T Sequence 29 0.341 47.241 -0.440 0.021 0.451 0.528
B N Sequence 30 0.290 42.397 -1.113 0.021 0.279 0.699
E S Sequence 31 0.360 42.215 -1.918 0.019 0.141 0.840
E F Sequence 32 0.468 94.028 -0.851 0.020 0.205 0.775
B T Sequence 33 0.258 35.743 -1.816 0.021 0.279 0.699
E R Sequence 34 0.311 71.242 -1.111 0.021 0.279 0.699
B G Sequence 35 0.189 14.890 -2.618 0.022 0.552 0.426
B V Sequence 36 0.098 15.001 -0.759 0.021 0.756 0.223
B Y Sequence 37 0.120 25.537 0.111 0.018 0.846 0.136
B Y Sequence 38 0.173 36.991 0.353 0.022 0.552 0.426
B P Sequence 39 0.124 17.553 -0.354 0.021 0.279 0.699
E D Sequence 40 0.269 38.835 -0.493 0.052 0.084 0.864
E K Sequence 41 0.304 62.492 0.124 0.125 0.227 0.648
B V Sequence 42 0.089 13.756 0.027 0.079 0.592 0.329
B F Sequence 43 0.075 15.012 0.728 0.085 0.775 0.140
B R Sequence 44 0.089 20.495 -0.317 0.172 0.690 0.138
B S Sequence 45 0.145 17.006 -0.536 0.159 0.516 0.325
B S Sequence 46 0.085 9.939 -1.118 0.352 0.332 0.316
B V Sequence 47 0.104 15.923 -0.611 0.352 0.332 0.316
B L Sequence 48 0.107 19.537 0.125 0.352 0.332 0.316
B H Sequence 49 0.134 24.429 0.228 0.252 0.423 0.325
B S Sequence 50 0.112 13.103 -0.044 0.252 0.423 0.325
B T Sequence 51 0.257 35.632 -0.174 0.135 0.317 0.548
B Q Sequence 52 0.268 47.829 -1.495 0.066 0.296 0.638
E D Sequence 53 0.397 57.251 -1.322 0.069 0.386 0.545
B L Sequence 54 0.134 24.535 0.319 0.023 0.655 0.322
B F Sequence 55 0.140 28.118 -0.494 0.022 0.552 0.426
B L Sequence 56 0.089 16.314 0.976 0.021 0.451 0.528
B P Sequence 57 0.202 28.635 -0.887 0.022 0.359 0.619
B F Sequence 58 0.232 46.603 -1.557 0.022 0.359 0.619
B F Sequence 59 0.218 43.652 -0.702 0.020 0.205 0.775
E S Sequence 60 0.442 51.744 -1.557 0.018 0.088 0.893
E N Sequence 61 0.458 67.095 -1.496 0.018 0.088 0.893
B V Sequence 62 0.292 44.957 -1.643 0.020 0.205 0.775
B T Sequence 63 0.248 34.384 -1.128 0.021 0.451 0.528
B W Sequence 64 0.277 66.691 -0.468 0.021 0.451 0.528
B F Sequence 65 0.102 20.451 0.622 0.022 0.359 0.619
E H Sequence 66 0.326 59.336 -0.469 0.021 0.451 0.528
B A Sequence 67 0.230 25.368 -1.447 0.021 0.451 0.528
B I Sequence 68 0.139 25.697 -0.171 0.021 0.451 0.528
B H Sequence 69 0.236 42.947 -0.480 0.021 0.279 0.699
B V Sequence 70 0.183 28.096 -0.778 0.020 0.205 0.775
E S Sequence 71 0.503 58.975 -0.417 0.019 0.141 0.840
E G Sequence 72 0.429 33.786 -2.001 0.019 0.141 0.840
E T Sequence 73 0.350 48.573 -2.128 0.018 0.088 0.893
E N Sequence 74 0.511 74.766 -2.333 0.018 0.047 0.935
E G Sequence 75 0.359 28.253 -1.301 0.018 0.088 0.893
B T Sequence 76 0.239 33.080 -1.670 0.021 0.279 0.699
B K Sequence 77 0.260 53.379 -0.707 0.022 0.552 0.426
B R Sequence 78 0.182 41.747 -0.594 0.023 0.655 0.322
B F Sequence 79 0.142 28.439 -0.639 0.022 0.552 0.426
E D Sequence 80 0.468 67.482 -0.981 0.020 0.205 0.775
B N Sequence 81 0.270 39.528 -0.267 0.018 0.047 0.935
B P Sequence 82 0.166 23.626 -1.587 0.020 0.205 0.775
B V Sequence 83 0.175 26.821 -0.697 0.021 0.451 0.528
B L Sequence 84 0.085 15.637 0.529 0.021 0.451 0.528
B P Sequence 85 0.203 28.806 -0.189 0.022 0.552 0.426
B F Sequence 86 0.066 13.186 -0.655 0.022 0.359 0.619
E N Sequence 87 0.372 54.461 -0.784 0.019 0.141 0.840
E D Sequence 88 0.354 50.954 -0.658 0.052 0.084 0.864
B G Sequence 89 0.111 8.744 -1.700 0.069 0.386 0.545
B V Sequence 90 0.062 9.499 0.407 0.018 0.846 0.136
B Y Sequence 91 0.133 28.337 0.565 0.011 0.918 0.071
B F Sequence 92 0.056 11.279 0.529 0.011 0.918 0.071
B A Sequence 93 0.157 17.356 0.320 0.011 0.918 0.071
B S Sequence 94 0.213 24.940 0.045 0.018 0.846 0.136
B T Sequence 95 0.230 31.956 -0.157 0.021 0.756 0.223
E E Sequence 96 0.265 46.365 -0.246 0.022 0.552 0.426
E K Sequence 97 0.385 79.277 -0.184 0.021 0.451 0.528
B S Sequence 98 0.085 9.974 -1.143 0.066 0.296 0.638
E N Sequence 99 0.469 68.632 -1.111 0.019 0.141 0.840
E I Sequence 100 0.365 67.599 -0.252 0.019 0.141 0.840
B I Sequence 101 0.245 45.269 -0.924 0.005 0.262 0.733
B R Sequence 102 0.241 55.212 -0.258 0.004 0.420 0.576
B G Sequence 103 0.088 6.910 -2.005 0.003 0.718 0.279
B W Sequence 104 0.059 14.286 0.615 0.001 0.959 0.040
B I Sequence 105 0.038 7.067 -0.882 0.001 0.959 0.040
B F Sequence 106 0.066 13.226 0.185 0.001 0.959 0.040
B G Sequence 107 0.058 4.533 -1.476 0.002 0.816 0.182
B T Sequence 108 0.202 28.059 -0.899 0.004 0.616 0.381
B T Sequence 109 0.192 26.575 -0.775 0.004 0.514 0.481
B L Sequence 110 0.201 36.803 -0.720 0.004 0.514 0.481
E D Sequence 111 0.525 75.580 -0.417 0.005 0.262 0.733
E S Sequence 112 0.415 48.579 -1.338 0.004 0.138 0.858
E K Sequence 113 0.469 96.514 -0.402 0.004 0.420 0.576
E T Sequence 114 0.250 34.647 0.200 0.003 0.718 0.279
B Q Sequence 115 0.096 17.163 0.704 0.001 0.900 0.099
B S Sequence 116 0.037 4.325 -0.375 0.001 0.959 0.040
B L Sequence 117 0.028 5.145 0.658 0.001 0.959 0.040
B L Sequence 118 0.046 8.496 0.284 0.000 0.983 0.017
B I Sequence 119 0.022 4.126 1.000 0.001 0.959 0.040
B V Sequence 120 0.045 6.963 0.553 0.001 0.959 0.040
B N Sequence 121 0.172 25.152 -0.096 0.004 0.514 0.481
E N Sequence 122 0.349 51.079 -1.170 0.005 0.045 0.951
E A Sequence 123 0.379 41.733 -1.187 0.005 0.045 0.951
B T Sequence 124 0.138 19.196 -1.417 0.005 0.262 0.733
B N Sequence 125 0.116 16.924 0.048 0.018 0.846 0.136
B V Sequence 126 0.041 6.240 0.505 0.006 0.962 0.032
B V Sequence 127 0.100 15.370 0.789 0.006 0.962 0.032
B I Sequence 128 0.024 4.403 0.830 0.006 0.962 0.032
B K Sequence 129 0.089 18.390 0.240 0.006 0.962 0.032
B V Sequence 130 0.051 7.823 0.354 0.011 0.918 0.071
B C Sequence 131 0.025 3.454 0.875 0.018 0.846 0.136
B E Sequence 132 0.158 27.620 0.109 0.023 0.655 0.322
B F Sequence 133 0.058 11.641 -0.007 0.085 0.775 0.140
B Q Sequence 134 0.101 18.092 0.181 0.085 0.775 0.140
B F Sequence 135 0.039 7.827 0.088 0.087 0.683 0.230
B C Sequence 136 0.057 8.031 0.272 0.148 0.418 0.435
B N Sequence 137 0.215 31.535 -0.156 0.125 0.227 0.648
B D Sequence 138 0.183 26.428 0.699 0.052 0.084 0.864
B P Sequence 139 0.150 21.271 -0.457 0.053 0.043 0.903
B F Sequence 140 0.233 46.763 -0.665 0.052 0.084 0.864
B L Sequence 141 0.241 44.200 -0.944 0.113 0.087 0.800
E G Sequence 142 0.283 22.241 -0.951 0.113 0.087 0.800
B V Sequence 143 0.101 15.570 -1.277 0.056 0.142 0.802
E Y Sequence 144 0.378 80.779 -0.271 0.056 0.142 0.802
E Y Sequence 145 0.456 97.554 -1.220 0.056 0.142 0.802
E H Sequence 146 0.392 71.287 -1.441 0.018 0.088 0.893
E K Sequence 147 0.357 73.476 -1.558 0.018 0.047 0.935
E N Sequence 148 0.450 65.807 -2.329 0.053 0.043 0.903
E N Sequence 149 0.421 61.576 -1.665 0.113 0.043 0.844
E K Sequence 150 0.415 85.283 -2.146 0.058 0.017 0.925
E S Sequence 151 0.382 44.829 -1.136 0.113 0.087 0.800
B W Sequence 152 0.254 60.991 -2.256 0.118 0.150 0.732
B M Sequence 153 0.185 37.039 -1.124 0.118 0.150 0.732
E E Sequence 154 0.368 64.325 -1.344 0.118 0.150 0.732
E S Sequence 155 0.403 47.208 -1.620 0.064 0.216 0.721
E E Sequence 156 0.420 73.287 -0.761 0.066 0.296 0.638
B F Sequence 157 0.146 29.322 -1.292 0.069 0.386 0.545
B R Sequence 158 0.239 54.708 -0.099 0.074 0.484 0.442
B V Sequence 159 0.097 14.847 -0.942 0.079 0.592 0.329
B Y Sequence 160 0.171 36.543 -0.150 0.074 0.484 0.442
B S Sequence 161 0.241 28.210 -1.153 0.135 0.317 0.548
B S Sequence 162 0.296 34.644 -1.232 0.113 0.087 0.800
E A Sequence 163 0.448 49.337 -1.627 0.053 0.043 0.903
B N Sequence 164 0.279 40.787 -0.897 0.053 0.043 0.903
E N Sequence 165 0.413 60.507 -0.463 0.018 0.088 0.893
B C Sequence 166 0.186 26.142 0.265 0.019 0.141 0.840
B T Sequence 167 0.108 14.952 -0.348 0.021 0.451 0.528
B F Sequence 168 0.060 11.982 -0.091 0.021 0.756 0.223
B E Sequence 169 0.055 9.574 -1.097 0.018 0.846 0.136
B Y Sequence 170 0.049 10.386 0.337 0.011 0.918 0.071
B V Sequence 171 0.047 7.301 -0.198 0.002 0.816 0.182
B S Sequence 172 0.237 27.788 0.148 0.003 0.718 0.279
B Q Sequence 173 0.250 44.686 -0.176 0.005 0.262 0.733
E P Sequence 174 0.325 46.188 -1.179 0.005 0.262 0.733
B F Sequence 175 0.124 24.907 -0.426 0.003 0.718 0.279
E L Sequence 176 0.335 61.412 -0.705 0.002 0.816 0.182
B M Sequence 177 0.144 28.854 0.779 0.003 0.718 0.279
E D Sequence 178 0.346 49.787 -0.560 0.023 0.655 0.322
B L Sequence 179 0.124 22.631 0.458 0.022 0.552 0.426
E E Sequence 180 0.468 81.760 -0.678 0.021 0.451 0.528
B G Sequence 181 0.184 14.512 -0.073 0.021 0.279 0.699
E K Sequence 182 0.558 114.760 -0.810 0.064 0.216 0.721
E Q Sequence 183 0.374 66.743 -0.184 0.064 0.216 0.721
B G Sequence 184 0.221 17.401 -1.990 0.125 0.227 0.648
E N Sequence 185 0.304 44.550 -0.841 0.125 0.227 0.648
B F Sequence 186 0.266 53.386 -0.970 0.216 0.235 0.548
E K Sequence 187 0.548 112.724 -0.402 0.199 0.152 0.649
E N Sequence 188 0.444 64.943 -0.527 0.118 0.150 0.732
B L Sequence 189 0.225 41.216 0.052 0.066 0.296 0.638
E R Sequence 190 0.412 94.463 -0.789 0.022 0.359 0.619
B E Sequence 191 0.273 47.746 -0.228 0.023 0.655 0.322
B F Sequence 192 0.061 12.223 -0.007 0.003 0.718 0.279
B V Sequence 193 0.115 17.737 -0.233 0.002 0.816 0.182
B F Sequence 194 0.040 8.068 -0.223 0.001 0.959 0.040
B K Sequence 195 0.217 44.719 1.115 0.001 0.959 0.040
B N Sequence 196 0.115 16.865 -0.207 0.001 0.900 0.099
E I Sequence 197 0.499 92.333 0.252 0.004 0.514 0.481
E D Sequence 198 0.594 85.567 -1.204 0.005 0.045 0.951
E G Sequence 199 0.272 21.414 -1.248 0.004 0.085 0.910
B Y Sequence 200 0.177 37.910 -0.232 0.002 0.816 0.182
B F Sequence 201 0.037 7.506 0.057 0.001 0.959 0.040
B K Sequence 202 0.084 17.279 0.927 0.001 0.959 0.040
B I Sequence 203 0.025 4.588 0.775 0.001 0.959 0.040
B Y Sequence 204 0.049 10.493 0.588 0.001 0.959 0.040
B S Sequence 205 0.102 11.943 -0.619 0.002 0.816 0.182
B K Sequence 206 0.093 19.048 -1.378 0.004 0.420 0.576
E H Sequence 207 0.352 63.992 -0.606 0.019 0.141 0.840
E T Sequence 208 0.331 45.882 0.111 0.018 0.088 0.893
E P Sequence 209 0.341 48.430 -2.445 0.018 0.047 0.935
B I Sequence 210 0.266 49.173 -1.473 0.056 0.142 0.802
B N Sequence 211 0.313 45.779 -1.306 0.066 0.296 0.638
B L Sequence 212 0.167 30.504 -1.286 0.066 0.296 0.638
E V Sequence 213 0.345 53.073 -1.562 0.066 0.296 0.638
E R Sequence 214 0.320 73.211 -0.716 0.066 0.296 0.638
E D Sequence 215 0.456 65.666 -1.981 0.064 0.216 0.721
B L Sequence 216 0.212 38.744 -0.361 0.052 0.084 0.864
E P Sequence 217 0.425 60.350 -1.926 0.053 0.043 0.903
E Q Sequence 218 0.437 78.030 -1.875 0.053 0.043 0.903
E G Sequence 219 0.460 36.194 -2.509 0.053 0.043 0.903
E F Sequence 220 0.333 66.833 -2.491 0.018 0.047 0.935
E S Sequence 221 0.312 36.625 -1.711 0.018 0.047 0.935
B A Sequence 222 0.244 26.845 -1.408 0.052 0.084 0.864
B L Sequence 223 0.133 24.407 -0.866 0.066 0.296 0.638
B E Sequence 224 0.171 29.891 0.646 0.021 0.451 0.528
B P Sequence 225 0.107 15.240 0.228 0.022 0.552 0.426
B L Sequence 226 0.055 10.144 -0.190 0.021 0.756 0.223
B V Sequence 227 0.043 6.548 -0.863 0.018 0.846 0.136
B D Sequence 228 0.139 20.073 -0.533 0.018 0.846 0.136
B L Sequence 229 0.030 5.585 0.563 0.023 0.655 0.322
B P Sequence 230 0.120 17.042 -0.809 0.079 0.592 0.329
B I Sequence 231 0.063 11.710 -0.937 0.135 0.317 0.548
B G Sequence 232 0.140 10.979 -1.254 0.199 0.152 0.649
E I Sequence 233 0.392 72.483 -1.138 0.191 0.086 0.723
E N Sequence 234 0.362 53.041 -0.765 0.191 0.086 0.723
B I Sequence 235 0.067 12.451 0.476 0.191 0.086 0.723
E T Sequence 236 0.368 51.000 0.206 0.199 0.152 0.649
E R Sequence 237 0.331 75.913 -0.194 0.199 0.152 0.649
B F Sequence 238 0.078 15.635 0.073 0.125 0.227 0.648
B Q Sequence 239 0.256 45.722 -0.301 0.069 0.386 0.545
B T Sequence 240 0.123 17.074 -0.869 0.079 0.592 0.329
B L Sequence 241 0.096 17.504 0.155 0.079 0.592 0.329
B L Sequence 242 0.137 25.030 -0.380 0.079 0.592 0.329
B A Sequence 243 0.095 10.480 -1.143 0.079 0.592 0.329
B L Sequence 244 0.082 15.014 0.283 0.079 0.592 0.329
B H Sequence 245 0.153 27.849 -0.395 0.079 0.592 0.329
B R Sequence 246 0.264 60.479 -0.368 0.074 0.484 0.442
E S Sequence 247 0.347 40.680 -1.291 0.069 0.386 0.545
B Y Sequence 248 0.237 50.732 -1.547 0.021 0.279 0.699
B L Sequence 249 0.227 41.527 -0.448 0.021 0.279 0.699
B T Sequence 250 0.248 34.398 -0.856 0.005 0.045 0.951
E P Sequence 251 0.353 50.048 -1.222 0.018 0.019 0.964
B G Sequence 252 0.277 21.776 -2.439 0.018 0.019 0.964
E D Sequence 253 0.479 68.981 -0.952 0.058 0.017 0.925
E S Sequence 254 0.470 55.119 -2.081 0.115 0.016 0.868
E S Sequence 255 0.385 45.145 -1.679 0.115 0.016 0.868
E S Sequence 256 0.516 60.463 -1.540 0.115 0.016 0.868
E G Sequence 257 0.347 27.325 -1.966 0.058 0.017 0.925
B W Sequence 258 0.226 54.401 -1.179 0.113 0.043 0.844
E T Sequence 259 0.390 54.162 -1.113 0.113 0.043 0.844
E A Sequence 260 0.351 38.636 -1.626 0.268 0.043 0.689
B G Sequence 261 0.298 23.413 -1.380 0.354 0.048 0.598
B A Sequence 262 0.135 14.855 -0.141 0.386 0.097 0.517
B A Sequence 263 0.047 5.179 -0.291 0.502 0.102 0.396
B A Sequence 264 0.124 13.632 -0.454 0.453 0.248 0.299
B Y Sequence 265 0.100 21.370 0.449 0.478 0.309 0.214
B Y Sequence 266 0.076 16.263 0.505 0.373 0.401 0.226
B V Sequence 267 0.044 6.747 -0.146 0.373 0.401 0.226
B G Sequence 268 0.152 11.986 0.271 0.231 0.330 0.439
E Y Sequence 269 0.278 59.494 0.381 0.231 0.330 0.439
B L Sequence 270 0.092 16.827 -0.292 0.125 0.227 0.648
B Q Sequence 271 0.234 41.810 0.837 0.113 0.087 0.800
E P Sequence 272 0.518 73.462 0.536 0.113 0.087 0.800
E R Sequence 273 0.255 58.372 0.656 0.135 0.317 0.548
E T Sequence 274 0.372 51.569 0.185 0.074 0.484 0.442
B F Sequence 275 0.100 19.990 0.283 0.087 0.683 0.230
B L Sequence 276 0.063 11.554 0.257 0.085 0.775 0.140
B L Sequence 277 0.054 9.851 0.776 0.085 0.775 0.140
E K Sequence 278 0.311 63.973 0.592 0.087 0.683 0.230
B Y Sequence 279 0.102 21.797 0.646 0.021 0.451 0.528
E N Sequence 280 0.331 48.414 -0.125 0.056 0.142 0.802
E E Sequence 281 0.515 89.901 -1.140 0.053 0.043 0.903
E N Sequence 282 0.622 91.090 -0.215 0.018 0.047 0.935
B G Sequence 283 0.211 16.574 -1.387 0.018 0.088 0.893
E T Sequence 284 0.278 38.586 1.082 0.021 0.451 0.528
B I Sequence 285 0.097 17.853 0.201 0.021 0.756 0.223
B T Sequence 286 0.167 23.191 0.490 0.021 0.756 0.223
E D Sequence 287 0.337 48.518 -0.031 0.023 0.655 0.322
B A Sequence 288 0.091 10.028 -0.149 0.079 0.592 0.329
B V Sequence 289 0.093 14.217 -0.087 0.079 0.592 0.329
B D Sequence 290 0.236 34.022 -0.590 0.074 0.484 0.442
B C Sequence 291 0.059 8.340 0.134 0.064 0.216 0.721
B A Sequence 292 0.233 25.688 -0.919 0.018 0.088 0.893
E L Sequence 293 0.406 74.265 -0.876 0.018 0.047 0.935
E D Sequence 294 0.463 66.733 -0.905 0.058 0.017 0.925
E P Sequence 295 0.412 58.434 -0.846 0.181 0.016 0.803
B L Sequence 296 0.284 52.055 -1.193 0.268 0.043 0.689
E S Sequence 297 0.394 46.153 -0.498 0.278 0.093 0.628
E E Sequence 298 0.373 65.233 -0.355 0.216 0.235 0.548
B T Sequence 299 0.098 13.551 0.323 0.079 0.592 0.329
E K Sequence 300 0.355 72.941 0.763 0.021 0.756 0.223
B C Sequence 301 0.043 6.079 -0.293 0.018 0.846 0.136
E T Sequence 302 0.319 44.301 0.498 0.018 0.846 0.136
E L Sequence 303 0.347 63.627 -0.861 0.021 0.756 0.223
E K Sequence 304 0.364 74.813 0.054 0.023 0.655 0.322
E S Sequence 305 0.469 54.932 -1.257 0.022 0.552 0.426
B F Sequence 306 0.147 29.423 0.134 0.022 0.552 0.426
E T Sequence 307 0.440 60.986 0.479 0.005 0.336 0.660
B V Sequence 308 0.201 30.832 -0.220 0.019 0.141 0.840
E E Sequence 309 0.704 123.024 -0.942 0.019 0.141 0.840
E K Sequence 310 0.381 78.454 -0.274 0.018 0.088 0.893
B G Sequence 311 0.226 17.818 -1.398 0.021 0.279 0.699
B I Sequence 312 0.179 33.208 -0.277 0.022 0.552 0.426
B Y Sequence 313 0.203 43.274 0.384 0.021 0.756 0.223
E Q Sequence 314 0.460 82.245 -0.450 0.023 0.655 0.322
B T Sequence 315 0.173 23.940 -0.394 0.005 0.336 0.660
E S Sequence 316 0.434 50.888 -1.293 0.004 0.138 0.858
E N Sequence 317 0.441 64.577 -0.716 0.004 0.197 0.799
B F Sequence 318 0.198 39.819 -0.384 0.004 0.616 0.381
E R Sequence 319 0.418 95.791 0.113 0.002 0.816 0.182
B V Sequence 320 0.142 21.795 -0.511 0.001 0.900 0.099
E Q Sequence 321 0.354 63.135 0.911 0.002 0.816 0.182
E P Sequence 322 0.336 47.693 -0.791 0.003 0.718 0.279
E T Sequence 323 0.315 43.635 -0.733 0.004 0.616 0.381
B E Sequence 324 0.221 38.591 -1.528 0.004 0.514 0.481
B S Sequence 325 0.289 33.894 -0.444 0.021 0.756 0.223
B I Sequence 326 0.145 26.862 0.316 0.001 0.900 0.099
B V Sequence 327 0.161 24.684 0.691 0.001 0.959 0.040
E R Sequence 328 0.337 77.242 0.152 0.001 0.900 0.099
B F Sequence 329 0.117 23.542 0.944 0.023 0.655 0.322
E P Sequence 330 0.291 41.279 0.137 0.020 0.205 0.775
E N Sequence 331 0.543 79.568 -1.060 0.018 0.047 0.935
E I Sequence 332 0.334 61.864 -0.115 0.018 0.047 0.935
E T Sequence 333 0.358 49.599 -1.435 0.018 0.019 0.964
E N Sequence 334 0.728 106.521 -0.780 0.018 0.019 0.964
E L Sequence 335 0.512 93.711 -0.083 0.018 0.047 0.935
B C Sequence 336 0.045 6.304 0.035 0.005 0.045 0.951
E P Sequence 337 0.503 71.418 1.032 0.018 0.047 0.935
B F Sequence 338 0.096 19.167 -0.064 0.191 0.086 0.723
E G Sequence 339 0.422 33.204 0.200 0.268 0.043 0.689
E E Sequence 340 0.513 89.674 0.548 0.455 0.046 0.498
B V Sequence 341 0.145 22.333 -0.121 0.455 0.046 0.498
B F Sequence 342 0.169 33.898 -0.098 0.354 0.048 0.598
E N Sequence 343 0.585 85.703 -0.679 0.184 0.043 0.773
E A Sequence 344 0.561 61.789 -1.886 0.058 0.017 0.925
E T Sequence 345 0.435 60.279 -0.773 0.018 0.047 0.935
E R Sequence 346 0.514 117.729 -0.467 0.018 0.047 0.935
B F Sequence 347 0.223 44.776 -0.274 0.018 0.019 0.964
B A Sequence 348 0.241 26.591 -0.765 0.018 0.019 0.964
E S Sequence 349 0.434 50.818 -0.072 0.053 0.043 0.903
B V Sequence 350 0.197 30.310 -0.918 0.056 0.142 0.802
B Y Sequence 351 0.192 41.009 0.200 0.066 0.296 0.638
B A Sequence 352 0.294 32.432 -0.298 0.069 0.386 0.545
B W Sequence 353 0.145 34.945 0.160 0.148 0.418 0.435
E N Sequence 354 0.427 62.557 0.111 0.159 0.516 0.325
B R Sequence 355 0.262 59.975 0.226 0.148 0.418 0.435
B K Sequence 356 0.256 52.741 1.021 0.268 0.505 0.227
B R Sequence 357 0.231 52.991 0.629 0.268 0.505 0.227
B I Sequence 358 0.112 20.812 -0.411 0.252 0.423 0.325
B S Sequence 359 0.289 33.871 -0.696 0.231 0.330 0.439
E N Sequence 360 0.401 58.648 -0.456 0.216 0.235 0.548
B C Sequence 361 0.069 9.631 0.032 0.118 0.150 0.732
E V Sequence 362 0.335 51.551 -0.707 0.199 0.152 0.649
B A Sequence 363 0.213 23.495 -0.291 0.278 0.093 0.628
B D Sequence 364 0.296 42.668 -0.329 0.502 0.102 0.396
B Y Sequence 365 0.085 18.229 0.600 0.831 0.044 0.125
E S Sequence 366 0.340 39.848 0.234 0.831 0.044 0.125
B V Sequence 367 0.255 39.178 0.980 0.831 0.044 0.125
B L Sequence 368 0.043 7.928 0.256 0.831 0.044 0.125
B Y Sequence 369 0.107 22.930 0.471 0.751 0.050 0.199
E N Sequence 370 0.426 62.337 -0.445 0.622 0.015 0.363
B S Sequence 371 0.227 26.593 0.076 0.660 0.049 0.291
B A Sequence 372 0.087 9.598 0.514 0.502 0.102 0.396
E S Sequence 373 0.312 36.508 -0.003 0.199 0.152 0.649
B F Sequence 374 0.146 29.382 -0.853 0.118 0.150 0.732
E S Sequence 375 0.407 47.712 -1.149 0.056 0.142 0.802
E T Sequence 376 0.366 50.736 -0.149 0.064 0.216 0.721
B F Sequence 377 0.065 13.066 0.300 0.069 0.386 0.545
E K Sequence 378 0.411 84.584 0.760 0.079 0.592 0.329
B C Sequence 379 0.057 7.989 -0.991 0.022 0.552 0.426
E Y Sequence 380 0.316 67.572 -0.506 0.022 0.359 0.619
E G Sequence 381 0.441 34.738 -1.138 0.004 0.197 0.799
B V Sequence 382 0.125 19.212 0.161 0.019 0.141 0.840
E S Sequence 383 0.402 47.114 0.330 0.052 0.084 0.864
B P Sequence 384 0.203 28.848 -0.902 0.622 0.015 0.363
E T Sequence 385 0.474 65.785 0.023 0.717 0.014 0.269
E K Sequence 386 0.383 78.701 0.749 0.717 0.014 0.269
B L Sequence 387 0.091 16.607 -0.474 0.660 0.049 0.291
B N Sequence 388 0.235 34.360 -0.490 0.522 0.016 0.462
E D Sequence 389 0.530 76.315 -0.373 0.339 0.016 0.645
B L Sequence 390 0.200 36.712 -0.194 0.278 0.093 0.628
B C Sequence 391 0.044 6.192 -1.017 0.118 0.150 0.732
B F Sequence 392 0.151 30.286 -0.152 0.066 0.296 0.638
B T Sequence 393 0.191 26.492 -1.425 0.069 0.386 0.545
B N Sequence 394 0.225 32.955 -0.356 0.022 0.552 0.426
B V Sequence 395 0.062 9.483 0.486 0.018 0.846 0.136
B Y Sequence 396 0.142 30.345 0.242 0.018 0.846 0.136
B A Sequence 397 0.053 5.808 0.568 0.018 0.846 0.136
B D Sequence 398 0.088 12.710 -0.367 0.021 0.756 0.223
B S Sequence 399 0.156 18.271 0.365 0.021 0.756 0.223
B F Sequence 400 0.070 14.049 -0.252 0.018 0.846 0.136
B V Sequence 401 0.109 16.769 -0.273 0.021 0.756 0.223
B I Sequence 402 0.077 14.171 0.038 0.023 0.655 0.322
E R Sequence 403 0.359 82.211 0.235 0.021 0.279 0.699
E G Sequence 404 0.474 37.320 -0.961 0.052 0.084 0.864
E D Sequence 405 0.441 63.548 -1.508 0.113 0.087 0.800
E E Sequence 406 0.355 61.949 -0.005 0.135 0.317 0.548
E V Sequence 407 0.320 49.153 -0.330 0.159 0.516 0.325
B R Sequence 408 0.248 56.792 -0.241 0.159 0.516 0.325
E Q Sequence 409 0.350 62.546 -0.040 0.252 0.423 0.325
B I Sequence 410 0.071 13.191 -0.132 0.231 0.330 0.439
B A Sequence 411 0.274 30.162 -0.057 0.118 0.150 0.732
E P Sequence 412 0.364 51.723 -1.285 0.052 0.084 0.864
B G Sequence 413 0.331 26.073 -1.485 0.018 0.047 0.935
B Q Sequence 414 0.261 46.704 -0.376 0.018 0.047 0.935
E T Sequence 415 0.474 65.716 -1.461 0.018 0.019 0.964
E G Sequence 416 0.508 39.964 -2.217 0.018 0.047 0.935
E K Sequence 417 0.320 65.721 -0.327 0.052 0.084 0.864
B I Sequence 418 0.085 15.669 0.247 0.066 0.296 0.638
E A Sequence 419 0.340 37.424 0.308 0.022 0.359 0.619
E D Sequence 420 0.419 60.378 -0.151 0.021 0.279 0.699
B Y Sequence 421 0.155 33.123 0.405 0.022 0.359 0.619
E N Sequence 422 0.311 45.472 -0.606 0.021 0.451 0.528
B Y Sequence 423 0.148 31.670 0.328 0.023 0.655 0.322
E K Sequence 424 0.334 68.807 -0.430 0.023 0.655 0.322
B L Sequence 425 0.146 26.696 0.900 0.021 0.451 0.528
E P Sequence 426 0.403 57.214 -0.625 0.004 0.085 0.910
E D Sequence 427 0.556 80.192 -1.729 0.005 0.015 0.979
E D Sequence 428 0.398 57.294 -1.304 0.018 0.019 0.964
B F Sequence 429 0.167 33.457 -0.787 0.004 0.085 0.910
B T Sequence 430 0.175 24.314 -0.847 0.004 0.514 0.481
B G Sequence 431 0.036 2.825 -1.031 0.002 0.816 0.182
B C Sequence 432 0.038 5.265 0.008 0.001 0.900 0.099
B V Sequence 433 0.048 7.424 0.401 0.001 0.959 0.040
B I Sequence 434 0.035 6.456 0.153 0.001 0.959 0.040
B A Sequence 435 0.049 5.400 -0.114 0.001 0.959 0.040
B W Sequence 436 0.072 17.220 -1.544 0.001 0.900 0.099
B N Sequence 437 0.127 18.622 0.302 0.002 0.816 0.182
B S Sequence 438 0.069 8.063 0.295 0.004 0.514 0.481
E N Sequence 439 0.326 47.712 -0.362 0.020 0.205 0.775
E N Sequence 440 0.373 54.549 -1.521 0.018 0.088 0.893
E L Sequence 441 0.353 64.561 -1.075 0.019 0.141 0.840
E D Sequence 442 0.457 65.897 -1.386 0.019 0.141 0.840
E S Sequence 443 0.469 54.932 -1.125 0.021 0.279 0.699
B K Sequence 444 0.295 60.661 -1.177 0.022 0.359 0.619
E V Sequence 445 0.338 51.981 -0.299 0.021 0.279 0.699
B G Sequence 446 0.239 18.841 -2.047 0.021 0.279 0.699
B G Sequence 447 0.295 23.193 -1.357 0.019 0.141 0.840
B N Sequence 448 0.164 24.024 -2.231 0.018 0.047 0.935
B Y Sequence 449 0.249 53.147 -0.247 0.018 0.088 0.893
E N Sequence 450 0.331 48.473 -1.565 0.021 0.279 0.699
B Y Sequence 451 0.139 29.790 0.822 0.021 0.451 0.528
E L Sequence 452 0.273 49.895 -0.380 0.021 0.451 0.528
B Y Sequence 453 0.154 32.846 -1.100 0.021 0.451 0.528
E R Sequence 454 0.268 61.303 0.262 0.021 0.756 0.223
B L Sequence 455 0.138 25.286 -0.610 0.021 0.756 0.223
B F Sequence 456 0.236 47.405 -1.486 0.022 0.552 0.426
E R Sequence 457 0.379 86.883 -0.821 0.022 0.359 0.619
E K Sequence 458 0.434 89.377 -1.604 0.020 0.205 0.775
E S Sequence 459 0.366 42.895 -2.067 0.018 0.088 0.893
E N Sequence 460 0.476 69.613 -1.744 0.018 0.047 0.935
B L Sequence 461 0.177 32.482 -1.784 0.018 0.088 0.893
E K Sequence 462 0.376 77.425 -0.423 0.018 0.088 0.893
E P Sequence 463 0.495 70.297 -1.778 0.018 0.088 0.893
E F Sequence 464 0.370 74.179 -2.163 0.018 0.088 0.893
E E Sequence 465 0.394 68.832 -2.172 0.018 0.088 0.893
B R Sequence 466 0.269 61.509 -0.437 0.021 0.279 0.699
E D Sequence 467 0.290 41.847 -1.148 0.022 0.359 0.619
B I Sequence 468 0.176 32.523 -0.727 0.021 0.279 0.699
E S Sequence 469 0.439 51.498 -0.906 0.069 0.386 0.545
B T Sequence 470 0.242 33.552 -0.478 0.066 0.296 0.638
B E Sequence 471 0.263 45.981 -0.716 0.135 0.317 0.548
B I Sequence 472 0.166 30.747 -1.058 0.066 0.296 0.638
B Y Sequence 473 0.168 35.816 -1.521 0.064 0.216 0.721
B Q Sequence 474 0.170 30.308 -1.733 0.018 0.088 0.893
E A Sequence 475 0.517 56.918 -1.814 0.005 0.015 0.979
E G Sequence 476 0.483 38.004 -2.464 0.005 0.015 0.979
B S Sequence 477 0.256 30.038 -1.150 0.018 0.047 0.935
B T Sequence 478 0.234 32.414 -1.587 0.004 0.085 0.910
B P Sequence 479 0.149 21.186 -1.429 0.004 0.197 0.799
B C Sequence 480 0.127 17.831 -1.700 0.004 0.197 0.799
E N Sequence 481 0.305 44.725 -0.541 0.021 0.279 0.699
B G Sequence 482 0.201 15.787 -2.270 0.021 0.451 0.528
B V Sequence 483 0.107 16.431 -1.678 0.005 0.262 0.733
B E Sequence 484 0.186 32.512 -1.610 0.019 0.141 0.840
B G Sequence 485 0.319 25.113 -2.577 0.019 0.141 0.840
B F Sequence 486 0.247 49.553 -1.888 0.018 0.047 0.935
E N Sequence 487 0.310 45.325 -1.199 0.018 0.047 0.935
E C Sequence 488 0.356 49.926 -1.055 0.019 0.141 0.840
E Y Sequence 489 0.525 112.235 -1.839 0.020 0.205 0.775
E F Sequence 490 0.324 65.087 -1.444 0.019 0.141 0.840
E P Sequence 491 0.650 92.192 -1.789 0.018 0.047 0.935
E L Sequence 492 0.479 87.613 -1.427 0.018 0.019 0.964
B Q Sequence 493 0.196 34.934 -0.463 0.004 0.085 0.910
E S Sequence 494 0.294 34.492 -0.661 0.005 0.336 0.660
B Y Sequence 495 0.125 26.777 -0.011 0.004 0.616 0.381
B G Sequence 496 0.095 7.508 -1.178 0.003 0.718 0.279
B F Sequence 497 0.070 14.089 -0.217 0.001 0.900 0.099
B Q Sequence 498 0.159 28.451 0.136 0.001 0.959 0.040
B P Sequence 499 0.127 18.078 0.459 0.001 0.900 0.099
B T Sequence 500 0.164 22.816 -0.407 0.003 0.718 0.279
E N Sequence 501 0.322 47.112 -0.555 0.004 0.514 0.481
B G Sequence 502 0.127 9.979 -1.666 0.005 0.336 0.660
E V Sequence 503 0.333 51.213 -1.073 0.004 0.514 0.481
B G Sequence 504 0.269 21.170 -1.577 0.004 0.420 0.576
E Y Sequence 505 0.321 68.512 -1.299 0.005 0.262 0.733
B Q Sequence 506 0.252 45.025 -0.735 0.004 0.420 0.576
B P Sequence 507 0.117 16.673 -1.166 0.004 0.616 0.381
B Y Sequence 508 0.149 31.863 -0.772 0.003 0.718 0.279
B R Sequence 509 0.099 22.717 -0.162 0.002 0.816 0.182
B V Sequence 510 0.032 4.872 -0.386 0.001 0.959 0.040
B V Sequence 511 0.032 4.995 0.136 0.001 0.959 0.040
B V Sequence 512 0.027 4.165 0.546 0.000 0.983 0.017
B L Sequence 513 0.033 6.024 0.324 0.000 0.983 0.017
B S Sequence 514 0.027 3.118 -0.427 0.001 0.959 0.040
B F Sequence 515 0.076 15.233 -0.214 0.001 0.959 0.040
B E Sequence 516 0.166 28.930 0.379 0.001 0.900 0.099
B L Sequence 517 0.156 28.545 -0.417 0.002 0.816 0.182
B L Sequence 518 0.272 49.822 -1.083 0.005 0.262 0.733
E H Sequence 519 0.639 116.143 -0.618 0.004 0.085 0.910
E A Sequence 520 0.324 35.672 -0.726 0.004 0.085 0.910
E P Sequence 521 0.597 84.700 -1.283 0.004 0.138 0.858
E A Sequence 522 0.443 48.775 -1.186 0.005 0.336 0.660
B T Sequence 523 0.162 22.400 -1.865 0.022 0.552 0.426
B V Sequence 524 0.164 25.268 -1.246 0.023 0.655 0.322
B C Sequence 525 0.082 11.471 -1.607 0.022 0.552 0.426
B G Sequence 526 0.205 16.157 -0.686 0.005 0.336 0.660
B P Sequence 527 0.273 38.795 -0.250 0.004 0.197 0.799
E K Sequence 528 0.455 93.676 0.011 0.005 0.045 0.951
E K Sequence 529 0.579 119.080 -1.568 0.018 0.019 0.964
E S Sequence 530 0.554 64.976 -2.348 0.018 0.019 0.964
B T Sequence 531 0.302 41.929 -1.534 0.052 0.084 0.864
E N Sequence 532 0.424 62.000 -0.228 0.022 0.359 0.619
B L Sequence 533 0.201 36.858 0.585 0.021 0.756 0.223
E V Sequence 534 0.338 52.012 0.435 0.018 0.846 0.136
E K Sequence 535 0.397 81.725 0.029 0.022 0.552 0.426
E N Sequence 536 0.398 58.253 -0.494 0.005 0.262 0.733
E K Sequence 537 0.396 81.478 1.111 0.004 0.616 0.381
B C Sequence 538 0.078 11.007 -0.096 0.002 0.816 0.182
B V Sequence 539 0.163 25.007 0.934 0.002 0.816 0.182
E N Sequence 540 0.547 80.110 0.861 0.002 0.816 0.182
B F Sequence 541 0.141 28.238 1.349 0.003 0.718 0.279
B N Sequence 542 0.326 47.726 -0.358 0.003 0.718 0.279
B F Sequence 543 0.120 24.164 -0.293 0.003 0.718 0.279
B N Sequence 544 0.308 45.150 -0.402 0.003 0.718 0.279
B G Sequence 545 0.291 22.902 -0.892 0.004 0.616 0.381
B L Sequence 546 0.189 34.569 0.719 0.003 0.718 0.279
E T Sequence 547 0.389 53.913 -0.053 0.003 0.718 0.279
B G Sequence 548 0.145 11.380 -1.097 0.004 0.616 0.381
E T Sequence 549 0.304 42.234 0.593 0.004 0.616 0.381
B G Sequence 550 0.060 4.753 -2.244 0.001 0.900 0.099
B V Sequence 551 0.140 21.518 0.463 0.001 0.959 0.040
B L Sequence 552 0.053 9.723 0.644 0.001 0.959 0.040
E T Sequence 553 0.301 41.721 1.291 0.001 0.900 0.099
E E Sequence 554 0.486 84.939 0.834 0.004 0.616 0.381
B S Sequence 555 0.198 23.241 0.249 0.004 0.420 0.576
E N Sequence 556 0.625 91.529 -0.639 0.021 0.451 0.528
B K Sequence 557 0.262 53.935 -0.350 0.022 0.552 0.426
E K Sequence 558 0.471 96.885 0.422 0.023 0.655 0.322
B F Sequence 559 0.159 31.972 -0.069 0.022 0.552 0.426
E L Sequence 560 0.268 49.071 0.016 0.022 0.359 0.619
E P Sequence 561 0.485 68.836 -0.599 0.004 0.197 0.799
B F Sequence 562 0.310 62.237 -1.859 0.005 0.336 0.660
B Q Sequence 563 0.241 43.096 0.096 0.003 0.718 0.279
B Q Sequence 564 0.117 20.843 -0.100 0.011 0.918 0.071
B F Sequence 565 0.083 16.698 0.356 0.011 0.918 0.071
B G Sequence 566 0.086 6.760 0.135 0.011 0.918 0.071
B R Sequence 567 0.125 28.602 -0.103 0.018 0.846 0.136
B D Sequence 568 0.143 20.549 -0.358 0.023 0.655 0.322
E I Sequence 569 0.309 57.183 -0.967 0.022 0.359 0.619
E A Sequence 570 0.355 39.110 -1.750 0.019 0.141 0.840
E D Sequence 571 0.363 52.337 -1.765 0.004 0.085 0.910
B T Sequence 572 0.236 32.747 -0.635 0.005 0.262 0.733
B T Sequence 573 0.071 9.834 -0.303 0.002 0.816 0.182
B D Sequence 574 0.149 21.500 0.374 0.001 0.900 0.099
B A Sequence 575 0.053 5.885 -0.626 0.011 0.918 0.071
B V Sequence 576 0.045 6.932 -0.125 0.001 0.900 0.099
B R Sequence 577 0.224 51.388 0.260 0.001 0.900 0.099
B D Sequence 578 0.143 20.621 -0.456 0.003 0.718 0.279
B P Sequence 579 0.278 39.462 -0.133 0.004 0.138 0.858
E Q Sequence 580 0.565 100.980 -1.058 0.005 0.045 0.951
E T Sequence 581 0.535 74.274 -0.268 0.005 0.045 0.951
E L Sequence 582 0.406 74.357 -1.169 0.005 0.045 0.951
E E Sequence 583 0.380 66.456 1.342 0.004 0.514 0.481
B I Sequence 584 0.123 22.810 0.711 0.001 0.900 0.099
B L Sequence 585 0.066 12.103 1.044 0.001 0.959 0.040
B D Sequence 586 0.158 22.797 0.030 0.001 0.959 0.040
B I Sequence 587 0.037 6.900 -0.182 0.001 0.900 0.099
B T Sequence 588 0.147 20.389 0.679 0.003 0.718 0.279
B P Sequence 589 0.108 15.339 -0.486 0.005 0.336 0.660
B C Sequence 590 0.043 6.037 -0.913 0.021 0.279 0.699
B S Sequence 591 0.201 23.592 -1.067 0.022 0.359 0.619
E F Sequence 592 0.319 63.983 -1.798 0.021 0.451 0.528
B G Sequence 593 0.140 10.994 -0.404 0.022 0.359 0.619
B G Sequence 594 0.292 22.973 -0.658 0.022 0.359 0.619
B V Sequence 595 0.100 15.355 -0.525 0.023 0.655 0.322
B S Sequence 596 0.097 11.345 -0.714 0.021 0.756 0.223
B V Sequence 597 0.040 6.148 -0.181 0.018 0.846 0.136
B I Sequence 598 0.062 11.526 -0.283 0.018 0.846 0.136
B T Sequence 599 0.121 16.769 0.530 0.021 0.756 0.223
B P Sequence 600 0.273 38.739 -0.144 0.022 0.552 0.426
B G Sequence 601 0.249 19.604 -1.316 0.021 0.279 0.699
E T Sequence 602 0.377 52.234 -0.985 0.020 0.205 0.775
E N Sequence 603 0.442 64.738 -0.596 0.018 0.088 0.893
E T Sequence 604 0.510 70.792 -1.520 0.018 0.047 0.935
E S Sequence 605 0.348 40.797 -1.413 0.053 0.043 0.903
B N Sequence 606 0.269 39.382 -1.320 0.113 0.043 0.844
E Q Sequence 607 0.343 61.188 -0.572 0.191 0.086 0.723
B V Sequence 608 0.245 37.641 -0.041 0.216 0.235 0.548
B A Sequence 609 0.064 7.075 -1.390 0.252 0.423 0.325
B V Sequence 610 0.119 18.229 0.083 0.268 0.505 0.227
B L Sequence 611 0.069 12.634 -0.270 0.268 0.505 0.227
B Y Sequence 612 0.122 26.093 -0.347 0.159 0.516 0.325
E Q Sequence 613 0.382 68.243 -0.699 0.066 0.296 0.638
E D Sequence 614 0.438 63.188 -2.009 0.019 0.141 0.840
B V Sequence 615 0.126 19.351 -0.099 0.020 0.205 0.775
E N Sequence 616 0.452 66.158 0.422 0.056 0.142 0.802
B C Sequence 617 0.071 9.940 0.174 0.118 0.150 0.732
E T Sequence 618 0.507 70.279 0.515 0.216 0.235 0.548
E E Sequence 619 0.404 70.509 -0.052 0.352 0.332 0.316
B V Sequence 620 0.198 30.463 0.812 0.373 0.401 0.226
B P Sequence 621 0.224 31.814 -0.246 0.373 0.401 0.226
E V Sequence 622 0.317 48.708 -0.762 0.321 0.252 0.427
B A Sequence 623 0.200 22.018 -1.028 0.321 0.252 0.427
B I Sequence 624 0.159 29.452 -0.627 0.199 0.152 0.649
B H Sequence 625 0.241 43.802 -1.365 0.199 0.152 0.649
E A Sequence 626 0.385 42.372 -0.115 0.191 0.086 0.723
E D Sequence 627 0.402 57.971 -0.757 0.278 0.093 0.628
E Q Sequence 628 0.428 76.387 -0.801 0.268 0.043 0.689
B L Sequence 629 0.316 57.915 -1.596 0.278 0.093 0.628
E T Sequence 630 0.364 50.528 -0.518 0.191 0.086 0.723
B P Sequence 631 0.257 36.440 -0.867 0.307 0.165 0.527
B T Sequence 632 0.165 22.941 -1.348 0.307 0.165 0.527
B W Sequence 633 0.205 49.399 -1.231 0.321 0.252 0.427
B R Sequence 634 0.259 59.265 -0.943 0.321 0.252 0.427
B V Sequence 635 0.230 35.366 -0.689 0.352 0.332 0.316
E Y Sequence 636 0.321 68.662 -0.803 0.216 0.235 0.548
E S Sequence 637 0.345 40.446 -1.332 0.216 0.235 0.548
E T Sequence 638 0.456 63.317 -1.886 0.113 0.087 0.800
E G Sequence 639 0.477 37.540 -2.155 0.052 0.084 0.864
E S Sequence 640 0.516 60.440 -1.353 0.053 0.043 0.903
E N Sequence 641 0.342 50.040 -1.089 0.052 0.084 0.864
E V Sequence 642 0.301 46.233 -0.506 0.064 0.216 0.721
B F Sequence 643 0.122 24.465 -0.496 0.066 0.296 0.638
E Q Sequence 644 0.333 59.385 -0.284 0.064 0.216 0.721
B T Sequence 645 0.101 14.009 -0.642 0.064 0.216 0.721
B R Sequence 646 0.224 51.250 -0.715 0.021 0.279 0.699
B A Sequence 647 0.055 6.105 -0.710 0.022 0.359 0.619
B G Sequence 648 0.044 3.463 -1.459 0.021 0.451 0.528
B C Sequence 649 0.025 3.440 0.511 0.021 0.756 0.223
B L Sequence 650 0.031 5.676 -0.196 0.011 0.918 0.071
B I Sequence 651 0.049 9.121 0.452 0.001 0.900 0.099
B G Sequence 652 0.107 8.437 -0.237 0.002 0.816 0.182
B A Sequence 653 0.077 8.474 -0.574 0.004 0.616 0.381
E E Sequence 654 0.372 64.953 0.092 0.004 0.616 0.381
E H Sequence 655 0.361 65.702 -0.799 0.004 0.514 0.481
B V Sequence 656 0.225 34.521 0.147 0.020 0.205 0.775
E N Sequence 657 0.570 83.433 -0.866 0.020 0.205 0.775
E N Sequence 658 0.297 43.422 -0.288 0.021 0.451 0.528
B S Sequence 659 0.294 34.457 -0.753 0.021 0.756 0.223
B Y Sequence 660 0.137 29.298 -0.069 0.018 0.846 0.136
E E Sequence 661 0.463 80.956 0.426 0.018 0.846 0.136
B C Sequence 662 0.041 5.770 -0.308 0.021 0.756 0.223
E D Sequence 663 0.474 68.361 -0.201 0.023 0.655 0.322
B I Sequence 664 0.107 19.739 0.883 0.021 0.451 0.528
E P Sequence 665 0.371 52.588 0.045 0.022 0.359 0.619
B I Sequence 666 0.202 37.296 -0.724 0.020 0.205 0.775
B G Sequence 667 0.307 24.153 -2.264 0.019 0.141 0.840
E A Sequence 668 0.395 43.529 -1.357 0.018 0.088 0.893
B G Sequence 669 0.238 18.707 -2.413 0.021 0.279 0.699
B I Sequence 670 0.170 31.505 0.294 0.021 0.451 0.528
B C Sequence 671 0.048 6.725 -0.665 0.022 0.552 0.426
B A Sequence 672 0.144 15.836 -0.088 0.022 0.552 0.426
E S Sequence 673 0.362 42.403 -0.481 0.066 0.296 0.638
B Y Sequence 674 0.192 41.030 0.684 0.056 0.142 0.802
E Q Sequence 675 0.354 63.260 -0.466 0.052 0.084 0.864
E T Sequence 676 0.505 70.099 -0.346 0.052 0.084 0.864
E Q Sequence 677 0.494 88.282 -0.910 0.064 0.216 0.721
E T Sequence 678 0.410 56.895 -0.873 0.069 0.386 0.545
E N Sequence 679 0.326 47.770 -0.726 0.074 0.484 0.442
E S Sequence 680 0.342 40.129 -0.449 0.074 0.484 0.442
E P Sequence 681 0.351 49.793 -0.682 0.074 0.484 0.442
E R Sequence 682 0.340 77.791 -0.633 0.079 0.592 0.329
E R Sequence 683 0.467 106.874 -0.442 0.069 0.386 0.545
E A Sequence 684 0.443 48.786 -1.811 0.056 0.142 0.802
E R Sequence 685 0.819 187.505 0.243 0.003 0.003 0.994
Explain the output. Go back.
