# Supplementary material for: Bioinformatic prediction of immunodominant regions in spike protein for early diagnosis of the severe acute respiratory syndrome coronavirus 2 (SARS-CoV-2)
Source: PeerJ. 2021 Apr 8;9:e11232. doi: 10.7717/peerj.11232 (PMC8038641; doi:10.7717/peerj.11232)
Supplement: Supplemental Information 7 — All prediction results including linear B-cell epitope, T-cell epitope, hydrophilicity and surface accessibility of SARS-CoV-2 spike protein S1 subunit. [file peerj-09-11232-s007.zip › Raw data/6. Hydrophilicity prediction results by protscale/hydrophilicity prediction results by protscale.xlsx]

## Sheet: Sheet1
5 2.856
6 3.067
7 3.222
8 2.667
9 2.267
10 1.456
11 1.267
12 1.311
13 0.500
14 1.100
15 0.600
16 0.056
17 -0.356
18 -0.344
19 -0.344
20 -0.200
21 -0.844
22 -0.633
23 -0.856
24 -0.922
25 -0.922
26 -0.811
27 -0.822
28 -0.122
29 -0.622
30 -0.944
31 -0.811
32 -0.544
33 -0.544
34 -0.611
35 -0.400
36 -0.700
37 -1.444
38 -0.900
39 -0.089
40 -0.544
41 -1.100
42 -1.044
43 -0.433
44 0.167
45 0.200
46 0.544
47 0.000
48 -0.700
49 -0.589
50 -0.078
51 0.322
52 0.278
53 -0.322
54 0.344
55 0.744
56 0.733
57 0.733
58 1.589
59 1.089
60 0.678
61 0.567
62 0.389
63 0.278
64 0.467
65 0.200
66 1.056
67 0.500
68 0.533
69 0.556
70 -0.144
71 0.167
72 -0.111
73 -1.044
74 -1.189
75 -1.344
76 -1.644
77 -1.989
78 -2.089
79 -1.233
80 -0.767
81 -0.867
82 -0.122
83 -0.011
84 -0.711
85 -0.367
86 0.489
87 0.522
88 0.367
89 0.144
90 0.233
91 -0.156
92 -0.156
93 -0.200
94 -0.244
95 -1.100
96 -0.456
97 -0.267
98 -0.967
99 -0.922
100 -0.944
101 -0.056
102 0.689
103 0.733
104 1.044
105 0.467
106 0.389
107 0.500
108 0.456
109 0.122
110 -0.456
111 -1.156
112 -1.200
113 -0.700
114 -0.200
115 -0.122
116 0.733
117 0.433
118 0.478
119 0.756
120 1.067
121 0.767
122 0.811
123 0.856
124 0.856
125 -0.044
126 0.811
127 1.478
128 0.889
129 1.278
130 1.278
131 1.122
132 0.933
133 0.044
134 0.089
135 -0.556
136 -0.522
137 0.289
138 -0.067
139 0.789
140 0.333
141 -0.089
142 -0.056
143 -0.100
144 -0.311
145 -1.011
146 -1.867
147 -1.911
148 -2.478
149 -2.122
150 -2.367
151 -2.100
152 -2.056
153 -1.356
154 -1.467
155 -0.567
156 -0.622
157 -0.611
158 -0.911
159 -0.322
160 -0.622
161 -0.622
162 -0.656
163 -0.233
164 -0.389
165 -0.633
166 -0.689
167 -0.133
168 -0.422
169 -0.422
170 -0.211
171 -0.178
172 0.322
173 0.222
174 0.222
175 0.789
176 -0.067
177 -0.022
178 -0.067
179 -0.278
180 -0.633
181 -1.444
182 -1.344
183 -1.389
184 -2.200
185 -1.389
186 -1.844
187 -1.800
188 -1.100
189 -0.589
190 0.111
191 -0.633
192 -0.589
193 0.300
194 -0.511
195 -0.056
196 0.189
197 0.189
198 -0.711
199 -0.522
200 -0.233
201 0.067
202 -0.867
203 -0.833
204 -0.867
205 -0.900
206 -0.711
207 -0.667
208 -0.744
209 -0.133
210 -0.544
211 -0.500
212 0.278
213 0.178
214 -0.033
215 -0.578
216 0.122
217 -0.389
218 -0.656
219 0.267
220 0.267
221 -0.333
222 0.267
223 1.122
224 0.778
225 0.889
226 0.800
227 1.100
228 0.633
229 1.522
230 1.311
231 1.389
232 0.844
233 0.733
234 0.622
235 0.411
236 -0.167
237 0.300
238 0.222
239 0.811
240 0.733
241 0.456
242 0.456
243 0.056
244 0.300
245 0.800
246 0.300
247 -0.300
248 -0.544
249 -1.356
250 -1.089
251 -0.678
252 -0.678
253 -0.578
254 -1.100
255 -1.100
256 -0.722
257 -0.722
258 -0.133
259 0.156
260 0.444
261 0.389
262 0.289
263 0.856
264 0.889
265 0.544
266 1.011
267 0.422
268 0.044
269 -0.656
270 -0.589
271 -0.133
272 -0.178
273 0.289
274 -0.000
275 -0.567
276 -0.567
277 -0.778
278 -0.667
279 -0.633
280 -1.022
281 -0.944
282 -1.444
283 -1.400
284 -1.056
285 -0.200
286 -0.200
287 0.467
288 0.711
289 1.211
290 0.322
291 0.222
292 1.033
293 0.744
294 -0.111
295 0.200
296 -0.511
297 -0.433
298 -0.933
299 -0.122
300 -0.378
301 -0.889
302 -0.489
303 -0.178
304 0.367
305 0.411
306 -0.300
307 -0.267
308 -0.189
309 0.100
310 -0.200
311 -0.589
312 -0.600
313 -1.456
314 -0.756
315 -0.822
316 -0.311
317 -1.200
318 -1.233
319 -0.922
320 -1.233
321 -1.233
322 -0.344
323 -0.189
324 -0.189
325 -0.344
326 -0.133
327 -0.344
328 0.233
329 0.544
330 0.244
331 0.167
332 -0.022
333 0.300
334 0.300
335 0.433
336 0.433
337 0.400
338 0.789
339 0.789
340 0.567
341 0.211
342 -0.111
343 -0.111
344 0.133
345 0.433
346 0.433
347 -0.022
348 0.567
349 0.267
350 -0.044
351 -0.044
352 -0.789
353 -1.489
354 -0.900
355 -1.456
356 -1.700
357 -1.622
358 -1.056
359 -0.467
360 -0.356
361 -0.067
362 0.344
363 0.311
364 0.822
365 1.067
366 0.400
367 -0.156
368 -0.156
369 0.144
370 0.600
371 0.600
372 0.056
373 -0.056
374 -0.344
375 0.322
376 0.267
377 0.022
378 0.578
379 0.178
380 0.089
381 0.089
382 -0.656
383 0.200
384 -0.467
385 -0.711
386 -0.244
387 -0.433
388 -0.033
389 0.067
390 -0.244
391 0.656
392 0.089
393 0.678
394 0.678
395 0.167
396 0.200
397 0.356
398 0.933
399 0.822
400 0.311
401 0.067
402 -0.522
403 0.333
404 -0.078
405 -0.778
406 -0.744
407 -1.044
408 -0.722
409 -0.722
410 -0.722
411 -0.411
412 -0.922
413 -0.856
414 0.033
415 -0.267
416 -0.856
417 -0.822
418 -1.167
419 -0.922
420 -1.278
421 -0.811
422 -0.556
423 -1.444
424 -2.033
425 -1.333
426 -1.267
427 -0.922
428 -0.500
429 0.400
430 0.478
431 0.856
432 1.144
433 1.144
434 0.744
435 0.433
436 0.089
437 0.233
438 -0.622
439 -1.211
440 -1.844
441 -1.278
442 -0.933
443 -0.889
444 -0.889
445 -0.644
446 -1.456
447 -1.211
448 -0.700
449 -0.411
450 -1.378
451 -0.911
452 -0.556
453 -0.667
454 -0.956
455 -0.656
456 -0.900
457 -0.900
458 -1.189
459 -0.867
460 -0.978
461 -1.678
462 -1.678
463 -1.633
464 -1.044
465 -0.744
466 -1.244
467 -1.200
468 -0.522
469 -0.978
470 -0.978
471 -0.278
472 0.067
473 -0.522
474 -0.511
475 -0.611
476 0.056
477 -0.833
478 -0.733
479 0.122
480 -0.467
481 -0.467
482 -0.067
483 -0.378
484 0.078
485 -0.344
486 0.356
487 0.222
488 0.178
489 0.178
490 0.133
491 -0.322
492 0.022
493 0.056
494 -0.189
495 -0.678
496 -0.578
497 -1.389
498 -1.044
499 -0.489
500 -0.389
501 -0.489
502 -1.189
503 -0.978
504 -0.944
505 -1.367
506 -0.511
507 0.000
508 -0.000
509 0.467
510 0.522
511 1.222
512 1.011
513 1.578
514 2.500
515 1.678
516 1.411
517 0.767
518 0.544
519 0.556
520 0.711
521 1.378
522 0.911
523 0.311
524 0.233
525 -0.400
526 -0.311
527 -0.589
528 -0.900
529 -0.944
530 -0.756
531 -1.144
532 -1.356
533 -1.356
534 -0.644
535 -0.089
536 -0.400
537 0.300
538 -0.511
539 -0.667
540 -0.622
541 -0.278
542 0.578
543 0.222
544 -0.289
545 0.022
546 -0.333
547 0.522
548 0.633
549 0.944
550 0.600
551 0.089
552 -0.222
553 -0.611
554 -0.967
555 -0.611
556 -0.656
557 -1.256
558 -0.867
559 -0.867
560 -1.167
561 -0.467
562 -0.078
563 -0.144
564 -0.844
565 -0.767
566 -0.389
567 -1.089
568 -0.778
569 -0.467
570 -1.167
571 -0.922
572 0.044
573 -0.067
574 -0.956
575 -1.333
576 -1.333
577 -1.333
578 -0.833
579 -0.833
580 -0.533
581 -0.578
582 -0.467
583 0.422
584 0.522
585 0.733
586 1.089
587 0.578
588 1.278
589 0.733
590 0.267
591 1.122
592 0.533
593 1.078
594 1.756
595 1.400
596 1.311
597 0.956
598 0.922
599 0.578
600 0.033
601 0.033
602 -0.822
603 -1.711
604 -1.167
605 -0.789
606 -0.278
607 0.222
608 0.467
609 0.156
610 -0.144
611 0.711
612 0.711
613 0.522
614 0.244
615 -0.611
616 -0.567
617 -0.600
618 0.256
619 0.844
620 0.878
621 0.911
622 0.833
623 0.522
624 0.522
625 0.478
626 0.578
627 -0.067
628 -0.344
629 -0.944
630 -1.089
631 -0.822
632 -0.578
633 -0.278
634 -0.778
635 -0.744
636 -0.656
637 -0.967
638 -0.400
639 0.411
640 -0.444
641 -0.378
642 -0.789
643 -0.511
644 -0.511
645 -0.144
646 0.667
647 0.700
648 0.344
649 0.933
650 0.622
651 0.767
652 1.033
653 0.689
654 0.022
655 -0.489
656 -1.133
657 -1.478
658 -1.400
659 -1.400
660 -0.544
661 -1.189
662 -0.300
663 0.044
664 0.333
665 0.433
666 1.322
667 1.322
668 1.911
669 1.322
670 1.356
671 0.467
672 0.433
673 -0.156
674 -0.189
675 -1.078
676 -1.444
677 -1.822
678 -2.233
679 -2.589
680 -2.000
681 -2.422
