# Supplementary material for: Bioinformatic prediction of immunodominant regions in spike protein for early diagnosis of the severe acute respiratory syndrome coronavirus 2 (SARS-CoV-2)
Source: PeerJ. 2021 Apr 8;9:e11232. doi: 10.7717/peerj.11232 (PMC8038641; doi:10.7717/peerj.11232)
Supplement: Supplemental Information 7 — All prediction results including linear B-cell epitope, T-cell epitope, hydrophilicity and surface accessibility of SARS-CoV-2 spike protein S1 subunit. [file peerj-09-11232-s007.zip › Raw data/7. BLAST results/38P864K6013-Alignment-Descriptions.csv]

Description	Scientific Name	Max Score	Total Score	Query Cover	E value	Per. ident	Acc. Len	Accession
Chain A, Spike glycoprotein [Severe acute respiratory syndrome coronavirus 2]	Severe acute respiratory syndrome coronavirus 2	140	229	54%	1e-36	100.00	342	=HYPERLINK("https://www.ncbi.nlm.nih.gov/protein/7L2C_A?report=genbank&log$=prottop&blast_rank=1&RID=38P864K6013","7L2C_A")
surface glycoprotein [Severe acute respiratory syndrome coronavirus 2]	Severe acute respiratory syndrome coronavirus 2	140	229	54%	1e-36	100.00	342	=HYPERLINK("https://www.ncbi.nlm.nih.gov/protein/QRX28344.1?report=genbank&log$=prottop&blast_rank=2&RID=38P864K6013","QRX28344.1")
surface glycoprotein [Severe acute respiratory syndrome coronavirus 2]	Severe acute respiratory syndrome coronavirus 2	142	309	80%	2e-35	63.03	682	=HYPERLINK("https://www.ncbi.nlm.nih.gov/protein/QRX28452.1?report=genbank&log$=prottop&blast_rank=3&RID=38P864K6013","QRX28452.1")
surface glycoprotein [Severe acute respiratory syndrome coronavirus 2]	Severe acute respiratory syndrome coronavirus 2	142	309	80%	2e-35	63.03	682	=HYPERLINK("https://www.ncbi.nlm.nih.gov/protein/QRW84981.1?report=genbank&log$=prottop&blast_rank=4&RID=38P864K6013","QRW84981.1")
surface glycoprotein [Severe acute respiratory syndrome coronavirus 2]	Severe acute respiratory syndrome coronavirus 2	142	234	54%	2e-35	100.00	1051	=HYPERLINK("https://www.ncbi.nlm.nih.gov/protein/QRW68945.1?report=genbank&log$=prottop&blast_rank=5&RID=38P864K6013","QRW68945.1")
surface glycoprotein [Severe acute respiratory syndrome coronavirus 2]	Severe acute respiratory syndrome coronavirus 2	142	234	54%	2e-35	100.00	1051	=HYPERLINK("https://www.ncbi.nlm.nih.gov/protein/QRW68478.1?report=genbank&log$=prottop&blast_rank=6&RID=38P864K6013","QRW68478.1")
surface glycoprotein [Severe acute respiratory syndrome coronavirus 2]	Severe acute respiratory syndrome coronavirus 2	142	233	54%	2e-35	100.00	1051	=HYPERLINK("https://www.ncbi.nlm.nih.gov/protein/QRW69355.1?report=genbank&log$=prottop&blast_rank=7&RID=38P864K6013","QRW69355.1")
surface glycoprotein [Severe acute respiratory syndrome coronavirus 2]	Severe acute respiratory syndrome coronavirus 2	137	222	54%	2e-35	98.48	342	=HYPERLINK("https://www.ncbi.nlm.nih.gov/protein/QRW83653.1?report=genbank&log$=prottop&blast_rank=8&RID=38P864K6013","QRW83653.1")
surface glycoprotein [Severe acute respiratory syndrome coronavirus 2]	Severe acute respiratory syndrome coronavirus 2	142	311	72%	2e-35	100.00	1051	=HYPERLINK("https://www.ncbi.nlm.nih.gov/protein/QRX29565.1?report=genbank&log$=prottop&blast_rank=9&RID=38P864K6013","QRX29565.1")
surface glycoprotein [Severe acute respiratory syndrome coronavirus 2]	Severe acute respiratory syndrome coronavirus 2	142	221	52%	2e-35	100.00	1083	=HYPERLINK("https://www.ncbi.nlm.nih.gov/protein/QOL78274.1?report=genbank&log$=prottop&blast_rank=10&RID=38P864K6013","QOL78274.1")
surface glycoprotein [Severe acute respiratory syndrome coronavirus 2]	Severe acute respiratory syndrome coronavirus 2	142	221	52%	3e-35	100.00	1121	=HYPERLINK("https://www.ncbi.nlm.nih.gov/protein/QOC66317.1?report=genbank&log$=prottop&blast_rank=11&RID=38P864K6013","QOC66317.1")
surface glycoprotein [Severe acute respiratory syndrome coronavirus 2]	Severe acute respiratory syndrome coronavirus 2	142	311	72%	3e-35	100.00	1051	=HYPERLINK("https://www.ncbi.nlm.nih.gov/protein/QRX37245.1?report=genbank&log$=prottop&blast_rank=12&RID=38P864K6013","QRX37245.1")
surface glycoprotein [Severe acute respiratory syndrome coronavirus 2]	Severe acute respiratory syndrome coronavirus 2	142	221	52%	3e-35	100.00	1092	=HYPERLINK("https://www.ncbi.nlm.nih.gov/protein/QOL78262.1?report=genbank&log$=prottop&blast_rank=13&RID=38P864K6013","QOL78262.1")
surface glycoprotein [Severe acute respiratory syndrome coronavirus 2]	Severe acute respiratory syndrome coronavirus 2	142	221	52%	3e-35	100.00	1127	=HYPERLINK("https://www.ncbi.nlm.nih.gov/protein/QJD23474.1?report=genbank&log$=prottop&blast_rank=14&RID=38P864K6013","QJD23474.1")
surface glycoprotein [Severe acute respiratory syndrome coronavirus 2]	Severe acute respiratory syndrome coronavirus 2	142	311	72%	3e-35	100.00	1051	=HYPERLINK("https://www.ncbi.nlm.nih.gov/protein/QRW90765.1?report=genbank&log$=prottop&blast_rank=15&RID=38P864K6013","QRW90765.1")
surface glycoprotein [Severe acute respiratory syndrome coronavirus 2]	Severe acute respiratory syndrome coronavirus 2	142	221	52%	3e-35	100.00	1082	=HYPERLINK("https://www.ncbi.nlm.nih.gov/protein/QOL78238.1?report=genbank&log$=prottop&blast_rank=16&RID=38P864K6013","QOL78238.1")
surface glycoprotein [Severe acute respiratory syndrome coronavirus 2]	Severe acute respiratory syndrome coronavirus 2	142	311	72%	3e-35	100.00	1051	=HYPERLINK("https://www.ncbi.nlm.nih.gov/protein/QRW72816.1?report=genbank&log$=prottop&blast_rank=17&RID=38P864K6013","QRW72816.1")
surface glycoprotein [Severe acute respiratory syndrome coronavirus 2]	Severe acute respiratory syndrome coronavirus 2	142	311	72%	3e-35	100.00	1051	=HYPERLINK("https://www.ncbi.nlm.nih.gov/protein/QRW69673.1?report=genbank&log$=prottop&blast_rank=18&RID=38P864K6013","QRW69673.1")
surface glycoprotein [Severe acute respiratory syndrome coronavirus 2]	Severe acute respiratory syndrome coronavirus 2	142	309	72%	3e-35	100.00	1051	=HYPERLINK("https://www.ncbi.nlm.nih.gov/protein/QRW46380.1?report=genbank&log$=prottop&blast_rank=19&RID=38P864K6013","QRW46380.1")
surface glycoprotein [Severe acute respiratory syndrome coronavirus 2]	Severe acute respiratory syndrome coronavirus 2	142	221	52%	3e-35	100.00	1086	=HYPERLINK("https://www.ncbi.nlm.nih.gov/protein/QOL78250.1?report=genbank&log$=prottop&blast_rank=20&RID=38P864K6013","QOL78250.1")
surface glycoprotein [Severe acute respiratory syndrome coronavirus 2]	Severe acute respiratory syndrome coronavirus 2	142	307	72%	3e-35	100.00	1050	=HYPERLINK("https://www.ncbi.nlm.nih.gov/protein/QRX29136.1?report=genbank&log$=prottop&blast_rank=21&RID=38P864K6013","QRX29136.1")
surface glycoprotein [Severe acute respiratory syndrome coronavirus 2]	Severe acute respiratory syndrome coronavirus 2	142	311	72%	3e-35	100.00	1051	=HYPERLINK("https://www.ncbi.nlm.nih.gov/protein/QRW56562.1?report=genbank&log$=prottop&blast_rank=22&RID=38P864K6013","QRW56562.1")
surface glycoprotein [Severe acute respiratory syndrome coronavirus 2]	Severe acute respiratory syndrome coronavirus 2	142	311	72%	3e-35	100.00	1051	=HYPERLINK("https://www.ncbi.nlm.nih.gov/protein/QRW98412.1?report=genbank&log$=prottop&blast_rank=23&RID=38P864K6013","QRW98412.1")
surface glycoprotein [Severe acute respiratory syndrome coronavirus 2]	Severe acute respiratory syndrome coronavirus 2	142	311	72%	3e-35	100.00	1051	=HYPERLINK("https://www.ncbi.nlm.nih.gov/protein/QRW89325.1?report=genbank&log$=prottop&blast_rank=24&RID=38P864K6013","QRW89325.1")
surface glycoprotein [Severe acute respiratory syndrome coronavirus 2]	Severe acute respiratory syndrome coronavirus 2	142	311	72%	3e-35	100.00	1051	=HYPERLINK("https://www.ncbi.nlm.nih.gov/protein/QRX16303.1?report=genbank&log$=prottop&blast_rank=25&RID=38P864K6013","QRX16303.1")
surface glycoprotein [Severe acute respiratory syndrome coronavirus 2]	Severe acute respiratory syndrome coronavirus 2	142	311	72%	3e-35	100.00	1051	=HYPERLINK("https://www.ncbi.nlm.nih.gov/protein/QRW49690.1?report=genbank&log$=prottop&blast_rank=26&RID=38P864K6013","QRW49690.1")
surface glycoprotein [Severe acute respiratory syndrome coronavirus 2]	Severe acute respiratory syndrome coronavirus 2	142	311	72%	3e-35	100.00	1051	=HYPERLINK("https://www.ncbi.nlm.nih.gov/protein/QRW50864.1?report=genbank&log$=prottop&blast_rank=27&RID=38P864K6013","QRW50864.1")
surface glycoprotein [Severe acute respiratory syndrome coronavirus 2]	Severe acute respiratory syndrome coronavirus 2	142	309	72%	3e-35	100.00	1051	=HYPERLINK("https://www.ncbi.nlm.nih.gov/protein/QRW60094.1?report=genbank&log$=prottop&blast_rank=28&RID=38P864K6013","QRW60094.1")
surface glycoprotein [Severe acute respiratory syndrome coronavirus 2]	Severe acute respiratory syndrome coronavirus 2	141	308	80%	3e-35	63.87	682	=HYPERLINK("https://www.ncbi.nlm.nih.gov/protein/QRX11791.1?report=genbank&log$=prottop&blast_rank=29&RID=38P864K6013","QRX11791.1")
surface glycoprotein [Severe acute respiratory syndrome coronavirus 2]	Severe acute respiratory syndrome coronavirus 2	142	311	72%	3e-35	100.00	1051	=HYPERLINK("https://www.ncbi.nlm.nih.gov/protein/QRX36232.1?report=genbank&log$=prottop&blast_rank=30&RID=38P864K6013","QRX36232.1")
surface glycoprotein [Severe acute respiratory syndrome coronavirus 2]	Severe acute respiratory syndrome coronavirus 2	142	311	72%	3e-35	100.00	1051	=HYPERLINK("https://www.ncbi.nlm.nih.gov/protein/QRW69445.1?report=genbank&log$=prottop&blast_rank=31&RID=38P864K6013","QRW69445.1")
surface glycoprotein [Severe acute respiratory syndrome coronavirus 2]	Severe acute respiratory syndrome coronavirus 2	142	311	72%	3e-35	100.00	1051	=HYPERLINK("https://www.ncbi.nlm.nih.gov/protein/QRX29905.1?report=genbank&log$=prottop&blast_rank=32&RID=38P864K6013","QRX29905.1")
surface glycoprotein [Severe acute respiratory syndrome coronavirus 2]	Severe acute respiratory syndrome coronavirus 2	142	311	72%	3e-35	100.00	1051	=HYPERLINK("https://www.ncbi.nlm.nih.gov/protein/QRW60162.1?report=genbank&log$=prottop&blast_rank=33&RID=38P864K6013","QRW60162.1")
surface glycoprotein [Severe acute respiratory syndrome coronavirus 2]	Severe acute respiratory syndrome coronavirus 2	142	220	52%	3e-35	100.00	1130	=HYPERLINK("https://www.ncbi.nlm.nih.gov/protein/QJD25214.1?report=genbank&log$=prottop&blast_rank=34&RID=38P864K6013","QJD25214.1")
surface glycoprotein [Severe acute respiratory syndrome coronavirus 2]	Severe acute respiratory syndrome coronavirus 2	142	310	72%	4e-35	100.00	960	=HYPERLINK("https://www.ncbi.nlm.nih.gov/protein/QQX17866.1?report=genbank&log$=prottop&blast_rank=35&RID=38P864K6013","QQX17866.1")
surface glycoprotein [Severe acute respiratory syndrome coronavirus 2]	Severe acute respiratory syndrome coronavirus 2	141	308	72%	4e-35	100.00	682	=HYPERLINK("https://www.ncbi.nlm.nih.gov/protein/QRW85028.1?report=genbank&log$=prottop&blast_rank=36&RID=38P864K6013","QRW85028.1")
SARS-CoV-2 Spike Proteins Trimer in Complex with FC05 and H014 Fabs Cocktail [Severe acute respiratory syndrome coronavirus 2]	Severe acute respiratory syndrome coronavirus 2	142	310	72%	4e-35	100.00	1134	=HYPERLINK("https://www.ncbi.nlm.nih.gov/protein/7CWS_O?report=genbank&log$=prottop&blast_rank=37&RID=38P864K6013","7CWS_O")
surface glycoprotein [Severe acute respiratory syndrome coronavirus 2]	Severe acute respiratory syndrome coronavirus 2	140	307	72%	4e-35	100.00	608	=HYPERLINK("https://www.ncbi.nlm.nih.gov/protein/QNC49929.1?report=genbank&log$=prottop&blast_rank=38&RID=38P864K6013","QNC49929.1")
Chain A, Spike glycoprotein [Severe acute respiratory syndrome coronavirus 2]	Severe acute respiratory syndrome coronavirus 2	142	309	72%	4e-35	100.00	1121	=HYPERLINK("https://www.ncbi.nlm.nih.gov/protein/7LD1_A?report=genbank&log$=prottop&blast_rank=39&RID=38P864K6013","7LD1_A")
surface glycoprotein [Severe acute respiratory syndrome coronavirus 2]	Severe acute respiratory syndrome coronavirus 2	141	618	72%	4e-35	100.00	712	=HYPERLINK("https://www.ncbi.nlm.nih.gov/protein/QKK14051.1?report=genbank&log$=prottop&blast_rank=40&RID=38P864K6013","QKK14051.1")
surface glycoprotein [Severe acute respiratory syndrome coronavirus 2]	Severe acute respiratory syndrome coronavirus 2	141	309	72%	4e-35	100.00	864	=HYPERLINK("https://www.ncbi.nlm.nih.gov/protein/QPK67488.1?report=genbank&log$=prottop&blast_rank=41&RID=38P864K6013","QPK67488.1")
Cryo-EM structure of SARS-CoV-2 Spike ectodomain [Severe acute respiratory syndrome coronavirus 2]	Severe acute respiratory syndrome coronavirus 2	142	310	72%	4e-35	100.00	1127	=HYPERLINK("https://www.ncbi.nlm.nih.gov/protein/7CN9_A?report=genbank&log$=prottop&blast_rank=42&RID=38P864K6013","7CN9_A")
Cryo-EM structure of SARS-CoV-2 2P S ectodomain bound to one copy of domain-swapped antibody 2G12 [Severe acute respiratory syndrome coronavirus 2]	Severe acute respiratory syndrome coronavirus 2	142	310	72%	4e-35	100.00	1121	=HYPERLINK("https://www.ncbi.nlm.nih.gov/protein/7L02_A?report=genbank&log$=prottop&blast_rank=43&RID=38P864K6013","7L02_A")
surface glycoprotein [Severe acute respiratory syndrome coronavirus 2]	Severe acute respiratory syndrome coronavirus 2	141	271	72%	4e-35	100.00	682	=HYPERLINK("https://www.ncbi.nlm.nih.gov/protein/QRW69457.1?report=genbank&log$=prottop&blast_rank=44&RID=38P864K6013","QRW69457.1")
surface glycoprotein [Severe acute respiratory syndrome coronavirus 2]	Severe acute respiratory syndrome coronavirus 2	141	308	72%	4e-35	100.00	682	=HYPERLINK("https://www.ncbi.nlm.nih.gov/protein/QRX12083.1?report=genbank&log$=prottop&blast_rank=45&RID=38P864K6013","QRX12083.1")
surface glycoprotein [Severe acute respiratory syndrome coronavirus 2]	Severe acute respiratory syndrome coronavirus 2	141	308	72%	4e-35	100.00	682	=HYPERLINK("https://www.ncbi.nlm.nih.gov/protein/QRX36403.1?report=genbank&log$=prottop&blast_rank=46&RID=38P864K6013","QRX36403.1")
surface glycoprotein [Severe acute respiratory syndrome coronavirus 2]	Severe acute respiratory syndrome coronavirus 2	141	308	72%	4e-35	100.00	682	=HYPERLINK("https://www.ncbi.nlm.nih.gov/protein/QRW85795.1?report=genbank&log$=prottop&blast_rank=47&RID=38P864K6013","QRW85795.1")
surface glycoprotein [Severe acute respiratory syndrome coronavirus 2]	Severe acute respiratory syndrome coronavirus 2	141	271	72%	4e-35	100.00	682	=HYPERLINK("https://www.ncbi.nlm.nih.gov/protein/QRX38235.1?report=genbank&log$=prottop&blast_rank=48&RID=38P864K6013","QRX38235.1")
surface glycoprotein [Severe acute respiratory syndrome coronavirus 2]	Severe acute respiratory syndrome coronavirus 2	141	308	72%	4e-35	100.00	682	=HYPERLINK("https://www.ncbi.nlm.nih.gov/protein/QRW90102.1?report=genbank&log$=prottop&blast_rank=49&RID=38P864K6013","QRW90102.1")
surface glycoprotein [Severe acute respiratory syndrome coronavirus 2]	Severe acute respiratory syndrome coronavirus 2	141	309	72%	4e-35	100.00	864	=HYPERLINK("https://www.ncbi.nlm.nih.gov/protein/QPI69473.1?report=genbank&log$=prottop&blast_rank=50&RID=38P864K6013","QPI69473.1")
surface glycoprotein [Severe acute respiratory syndrome coronavirus 2]	Severe acute respiratory syndrome coronavirus 2	141	308	72%	4e-35	100.00	682	=HYPERLINK("https://www.ncbi.nlm.nih.gov/protein/QRW86664.1?report=genbank&log$=prottop&blast_rank=51&RID=38P864K6013","QRW86664.1")
surface glycoprotein [Severe acute respiratory syndrome coronavirus 2]	Severe acute respiratory syndrome coronavirus 2	141	308	72%	4e-35	100.00	682	=HYPERLINK("https://www.ncbi.nlm.nih.gov/protein/QRW86495.1?report=genbank&log$=prottop&blast_rank=52&RID=38P864K6013","QRW86495.1")
surface glycoprotein [Severe acute respiratory syndrome coronavirus 2]	Severe acute respiratory syndrome coronavirus 2	141	309	72%	4e-35	100.00	864	=HYPERLINK("https://www.ncbi.nlm.nih.gov/protein/QPK67491.1?report=genbank&log$=prottop&blast_rank=53&RID=38P864K6013","QPK67491.1")
surface glycoprotein [Severe acute respiratory syndrome coronavirus 2]	Severe acute respiratory syndrome coronavirus 2	141	619	72%	4e-35	100.00	864	=HYPERLINK("https://www.ncbi.nlm.nih.gov/protein/QPK67560.1?report=genbank&log$=prottop&blast_rank=54&RID=38P864K6013","QPK67560.1")
surface glycoprotein [Severe acute respiratory syndrome coronavirus 2]	Severe acute respiratory syndrome coronavirus 2	141	308	72%	4e-35	100.00	682	=HYPERLINK("https://www.ncbi.nlm.nih.gov/protein/QRW66265.1?report=genbank&log$=prottop&blast_rank=55&RID=38P864K6013","QRW66265.1")
surface glycoprotein [Severe acute respiratory syndrome coronavirus 2]	Severe acute respiratory syndrome coronavirus 2	141	306	72%	4e-35	100.00	682	=HYPERLINK("https://www.ncbi.nlm.nih.gov/protein/QRX10750.1?report=genbank&log$=prottop&blast_rank=56&RID=38P864K6013","QRX10750.1")
surface glycoprotein [Severe acute respiratory syndrome coronavirus 2]	Severe acute respiratory syndrome coronavirus 2	141	308	72%	4e-35	100.00	682	=HYPERLINK("https://www.ncbi.nlm.nih.gov/protein/QRW83019.1?report=genbank&log$=prottop&blast_rank=57&RID=38P864K6013","QRW83019.1")
surface glycoprotein [Severe acute respiratory syndrome coronavirus 2]	Severe acute respiratory syndrome coronavirus 2	141	306	72%	4e-35	100.00	682	=HYPERLINK("https://www.ncbi.nlm.nih.gov/protein/QRW84012.1?report=genbank&log$=prottop&blast_rank=58&RID=38P864K6013","QRW84012.1")
surface glycoprotein [Severe acute respiratory syndrome coronavirus 2]	Severe acute respiratory syndrome coronavirus 2	141	309	72%	4e-35	100.00	864	=HYPERLINK("https://www.ncbi.nlm.nih.gov/protein/QPK76035.1?report=genbank&log$=prottop&blast_rank=59&RID=38P864K6013","QPK76035.1")
surface glycoprotein [Severe acute respiratory syndrome coronavirus 2]	Severe acute respiratory syndrome coronavirus 2	141	305	72%	4e-35	100.00	864	=HYPERLINK("https://www.ncbi.nlm.nih.gov/protein/QPK76042.1?report=genbank&log$=prottop&blast_rank=60&RID=38P864K6013","QPK76042.1")
surface glycoprotein [Severe acute respiratory syndrome coronavirus 2]	Severe acute respiratory syndrome coronavirus 2	141	305	72%	4e-35	100.00	682	=HYPERLINK("https://www.ncbi.nlm.nih.gov/protein/QRW70607.1?report=genbank&log$=prottop&blast_rank=61&RID=38P864K6013","QRW70607.1")
surface glycoprotein [Severe acute respiratory syndrome coronavirus 2]	Severe acute respiratory syndrome coronavirus 2	141	308	72%	4e-35	100.00	682	=HYPERLINK("https://www.ncbi.nlm.nih.gov/protein/QRW87275.1?report=genbank&log$=prottop&blast_rank=62&RID=38P864K6013","QRW87275.1")
surface glycoprotein [Severe acute respiratory syndrome coronavirus 2]	Severe acute respiratory syndrome coronavirus 2	141	306	72%	4e-35	100.00	682	=HYPERLINK("https://www.ncbi.nlm.nih.gov/protein/QRW66346.1?report=genbank&log$=prottop&blast_rank=63&RID=38P864K6013","QRW66346.1")
surface glycoprotein [Severe acute respiratory syndrome coronavirus 2]	Severe acute respiratory syndrome coronavirus 2	141	308	72%	4e-35	100.00	682	=HYPERLINK("https://www.ncbi.nlm.nih.gov/protein/QRW85951.1?report=genbank&log$=prottop&blast_rank=64&RID=38P864K6013","QRW85951.1")
surface glycoprotein [Severe acute respiratory syndrome coronavirus 2]	Severe acute respiratory syndrome coronavirus 2	141	304	72%	4e-35	100.00	682	=HYPERLINK("https://www.ncbi.nlm.nih.gov/protein/QRX38077.1?report=genbank&log$=prottop&blast_rank=65&RID=38P864K6013","QRX38077.1")
surface glycoprotein [Severe acute respiratory syndrome coronavirus 2]	Severe acute respiratory syndrome coronavirus 2	141	306	72%	4e-35	100.00	682	=HYPERLINK("https://www.ncbi.nlm.nih.gov/protein/QRX30221.1?report=genbank&log$=prottop&blast_rank=66&RID=38P864K6013","QRX30221.1")
surface glycoprotein [Severe acute respiratory syndrome coronavirus 2]	Severe acute respiratory syndrome coronavirus 2	141	305	72%	4e-35	100.00	682	=HYPERLINK("https://www.ncbi.nlm.nih.gov/protein/QRW89106.1?report=genbank&log$=prottop&blast_rank=67&RID=38P864K6013","QRW89106.1")
surface glycoprotein [Severe acute respiratory syndrome coronavirus 2]	Severe acute respiratory syndrome coronavirus 2	141	308	72%	4e-35	100.00	682	=HYPERLINK("https://www.ncbi.nlm.nih.gov/protein/QRW66231.1?report=genbank&log$=prottop&blast_rank=68&RID=38P864K6013","QRW66231.1")
surface glycoprotein [Severe acute respiratory syndrome coronavirus 2]	Severe acute respiratory syndrome coronavirus 2	141	298	72%	4e-35	100.00	680	=HYPERLINK("https://www.ncbi.nlm.nih.gov/protein/QRW84263.1?report=genbank&log$=prottop&blast_rank=69&RID=38P864K6013","QRW84263.1")
surface glycoprotein [Severe acute respiratory syndrome coronavirus 2]	Severe acute respiratory syndrome coronavirus 2	141	308	72%	4e-35	100.00	678	=HYPERLINK("https://www.ncbi.nlm.nih.gov/protein/QRW71433.1?report=genbank&log$=prottop&blast_rank=70&RID=38P864K6013","QRW71433.1")
surface glycoprotein [Severe acute respiratory syndrome coronavirus 2]	Severe acute respiratory syndrome coronavirus 2	141	308	72%	5e-35	100.00	682	=HYPERLINK("https://www.ncbi.nlm.nih.gov/protein/QRX35777.1?report=genbank&log$=prottop&blast_rank=71&RID=38P864K6013","QRX35777.1")
surface glycoprotein [Severe acute respiratory syndrome coronavirus 2]	Severe acute respiratory syndrome coronavirus 2	141	308	72%	5e-35	100.00	682	=HYPERLINK("https://www.ncbi.nlm.nih.gov/protein/QRW86209.1?report=genbank&log$=prottop&blast_rank=72&RID=38P864K6013","QRW86209.1")
surface glycoprotein [Severe acute respiratory syndrome coronavirus 2]	Severe acute respiratory syndrome coronavirus 2	141	308	72%	5e-35	100.00	682	=HYPERLINK("https://www.ncbi.nlm.nih.gov/protein/QRW87074.1?report=genbank&log$=prottop&blast_rank=73&RID=38P864K6013","QRW87074.1")
surface glycoprotein [Severe acute respiratory syndrome coronavirus 2]	Severe acute respiratory syndrome coronavirus 2	141	308	72%	5e-35	100.00	682	=HYPERLINK("https://www.ncbi.nlm.nih.gov/protein/QRX12127.1?report=genbank&log$=prottop&blast_rank=74&RID=38P864K6013","QRX12127.1")
surface glycoprotein [Severe acute respiratory syndrome coronavirus 2]	Severe acute respiratory syndrome coronavirus 2	141	303	72%	5e-35	100.00	682	=HYPERLINK("https://www.ncbi.nlm.nih.gov/protein/QRX12644.1?report=genbank&log$=prottop&blast_rank=75&RID=38P864K6013","QRX12644.1")
surface glycoprotein [Severe acute respiratory syndrome coronavirus 2]	Severe acute respiratory syndrome coronavirus 2	141	308	72%	5e-35	100.00	682	=HYPERLINK("https://www.ncbi.nlm.nih.gov/protein/QRW88501.1?report=genbank&log$=prottop&blast_rank=76&RID=38P864K6013","QRW88501.1")
surface glycoprotein [Severe acute respiratory syndrome coronavirus 2]	Severe acute respiratory syndrome coronavirus 2	141	308	72%	5e-35	100.00	682	=HYPERLINK("https://www.ncbi.nlm.nih.gov/protein/QRW90485.1?report=genbank&log$=prottop&blast_rank=77&RID=38P864K6013","QRW90485.1")
surface glycoprotein [Severe acute respiratory syndrome coronavirus 2]	Severe acute respiratory syndrome coronavirus 2	141	308	72%	5e-35	100.00	682	=HYPERLINK("https://www.ncbi.nlm.nih.gov/protein/QRW70708.1?report=genbank&log$=prottop&blast_rank=78&RID=38P864K6013","QRW70708.1")
surface glycoprotein [Severe acute respiratory syndrome coronavirus 2]	Severe acute respiratory syndrome coronavirus 2	141	308	72%	5e-35	100.00	682	=HYPERLINK("https://www.ncbi.nlm.nih.gov/protein/QRX11702.1?report=genbank&log$=prottop&blast_rank=79&RID=38P864K6013","QRX11702.1")
surface glycoprotein [Severe acute respiratory syndrome coronavirus 2]	Severe acute respiratory syndrome coronavirus 2	141	308	72%	5e-35	100.00	682	=HYPERLINK("https://www.ncbi.nlm.nih.gov/protein/QRW88014.1?report=genbank&log$=prottop&blast_rank=80&RID=38P864K6013","QRW88014.1")
surface glycoprotein [Severe acute respiratory syndrome coronavirus 2]	Severe acute respiratory syndrome coronavirus 2	141	306	72%	5e-35	100.00	682	=HYPERLINK("https://www.ncbi.nlm.nih.gov/protein/QRW84914.1?report=genbank&log$=prottop&blast_rank=81&RID=38P864K6013","QRW84914.1")
surface glycoprotein [Severe acute respiratory syndrome coronavirus 2]	Severe acute respiratory syndrome coronavirus 2	141	308	72%	5e-35	100.00	682	=HYPERLINK("https://www.ncbi.nlm.nih.gov/protein/QRX11983.1?report=genbank&log$=prottop&blast_rank=82&RID=38P864K6013","QRX11983.1")
surface glycoprotein [Severe acute respiratory syndrome coronavirus 2]	Severe acute respiratory syndrome coronavirus 2	141	308	72%	5e-35	100.00	682	=HYPERLINK("https://www.ncbi.nlm.nih.gov/protein/QRX14116.1?report=genbank&log$=prottop&blast_rank=83&RID=38P864K6013","QRX14116.1")
surface glycoprotein [Severe acute respiratory syndrome coronavirus 2]	Severe acute respiratory syndrome coronavirus 2	141	308	72%	5e-35	100.00	682	=HYPERLINK("https://www.ncbi.nlm.nih.gov/protein/QRW89153.1?report=genbank&log$=prottop&blast_rank=84&RID=38P864K6013","QRW89153.1")
surface glycoprotein [Severe acute respiratory syndrome coronavirus 2]	Severe acute respiratory syndrome coronavirus 2	141	308	72%	5e-35	100.00	683	=HYPERLINK("https://www.ncbi.nlm.nih.gov/protein/QRX36178.1?report=genbank&log$=prottop&blast_rank=85&RID=38P864K6013","QRX36178.1")
secreted spike S1 subunit [Recombinant vector AAVCOVID19-3]	Recombinant vector AAVCOVID19-3	141	308	72%	5e-35	100.00	695	=HYPERLINK("https://www.ncbi.nlm.nih.gov/protein/QQN67583.1?report=genbank&log$=prottop&blast_rank=86&RID=38P864K6013","QQN67583.1")
surface glycoprotein [Severe acute respiratory syndrome coronavirus 2]	Severe acute respiratory syndrome coronavirus 2	141	308	72%	5e-35	100.00	682	=HYPERLINK("https://www.ncbi.nlm.nih.gov/protein/QRX11516.1?report=genbank&log$=prottop&blast_rank=87&RID=38P864K6013","QRX11516.1")
surface glycoprotein [Severe acute respiratory syndrome coronavirus 2]	Severe acute respiratory syndrome coronavirus 2	141	308	72%	5e-35	100.00	682	=HYPERLINK("https://www.ncbi.nlm.nih.gov/protein/QRW66848.1?report=genbank&log$=prottop&blast_rank=88&RID=38P864K6013","QRW66848.1")
surface glycoprotein [Severe acute respiratory syndrome coronavirus 2]	Severe acute respiratory syndrome coronavirus 2	141	308	72%	5e-35	100.00	682	=HYPERLINK("https://www.ncbi.nlm.nih.gov/protein/QRW90798.1?report=genbank&log$=prottop&blast_rank=89&RID=38P864K6013","QRW90798.1")
surface glycoprotein [Severe acute respiratory syndrome coronavirus 2]	Severe acute respiratory syndrome coronavirus 2	141	308	72%	5e-35	100.00	682	=HYPERLINK("https://www.ncbi.nlm.nih.gov/protein/QRW71771.1?report=genbank&log$=prottop&blast_rank=90&RID=38P864K6013","QRW71771.1")
surface glycoprotein [Severe acute respiratory syndrome coronavirus 2]	Severe acute respiratory syndrome coronavirus 2	141	308	72%	5e-35	100.00	682	=HYPERLINK("https://www.ncbi.nlm.nih.gov/protein/QRX38269.1?report=genbank&log$=prottop&blast_rank=91&RID=38P864K6013","QRX38269.1")
surface glycoprotein [Severe acute respiratory syndrome coronavirus 2]	Severe acute respiratory syndrome coronavirus 2	141	308	72%	5e-35	100.00	682	=HYPERLINK("https://www.ncbi.nlm.nih.gov/protein/QRX30130.1?report=genbank&log$=prottop&blast_rank=92&RID=38P864K6013","QRX30130.1")
surface glycoprotein [Severe acute respiratory syndrome coronavirus 2]	Severe acute respiratory syndrome coronavirus 2	141	305	72%	5e-35	100.00	864	=HYPERLINK("https://www.ncbi.nlm.nih.gov/protein/QOL00502.1?report=genbank&log$=prottop&blast_rank=93&RID=38P864K6013","QOL00502.1")
surface glycoprotein [Severe acute respiratory syndrome coronavirus 2]	Severe acute respiratory syndrome coronavirus 2	141	309	72%	5e-35	100.00	864	=HYPERLINK("https://www.ncbi.nlm.nih.gov/protein/QPK76102.1?report=genbank&log$=prottop&blast_rank=94&RID=38P864K6013","QPK76102.1")
surface glycoprotein [Severe acute respiratory syndrome coronavirus 2]	Severe acute respiratory syndrome coronavirus 2	141	309	72%	5e-35	100.00	864	=HYPERLINK("https://www.ncbi.nlm.nih.gov/protein/QOK36767.1?report=genbank&log$=prottop&blast_rank=95&RID=38P864K6013","QOK36767.1")
surface glycoprotein [Severe acute respiratory syndrome coronavirus 2]	Severe acute respiratory syndrome coronavirus 2	141	276	72%	5e-35	100.00	682	=HYPERLINK("https://www.ncbi.nlm.nih.gov/protein/QRW70390.1?report=genbank&log$=prottop&blast_rank=96&RID=38P864K6013","QRW70390.1")
surface glycoprotein [Severe acute respiratory syndrome coronavirus 2]	Severe acute respiratory syndrome coronavirus 2	141	304	72%	5e-35	100.00	682	=HYPERLINK("https://www.ncbi.nlm.nih.gov/protein/QRX10936.1?report=genbank&log$=prottop&blast_rank=97&RID=38P864K6013","QRX10936.1")
surface glycoprotein [Severe acute respiratory syndrome coronavirus 2]	Severe acute respiratory syndrome coronavirus 2	141	308	72%	5e-35	100.00	682	=HYPERLINK("https://www.ncbi.nlm.nih.gov/protein/QRW82971.1?report=genbank&log$=prottop&blast_rank=98&RID=38P864K6013","QRW82971.1")
