# Supplementary material for: Bioinformatic prediction of immunodominant regions in spike protein for early diagnosis of the severe acute respiratory syndrome coronavirus 2 (SARS-CoV-2)
Source: PeerJ. 2021 Apr 8;9:e11232. doi: 10.7717/peerj.11232 (PMC8038641; doi:10.7717/peerj.11232)
Supplement: Supplemental Information 7 — All prediction results including linear B-cell epitope, T-cell epitope, hydrophilicity and surface accessibility of SARS-CoV-2 spike protein S1 subunit. [file peerj-09-11232-s007.zip › Raw data/7. BLAST results/seqdump. aligned sequencetxt.txt]

>7L2C_A:199-264 Chain A, Spike glycoprotein [Severe acute respiratory syndrome coronavirus 2]
GYFKIYSKHTPINLVRDLPQGFSALEPLVDLPIGINITRFQTLLALHRSYLTPGDSSSGWTAGAAA
>7L2C_A:56-94 Chain A, Spike glycoprotein [Severe acute respiratory syndrome coronavirus 2]
LPFFSNVTWFHAIHVSGTNGTKRFDNPVLPFNDGVYFAS
>QRX28344.1:199-264 surface glycoprotein, partial [Severe acute respiratory syndrome coronavirus 2]
GYFKIYSKHTPINLVRDLPQGFSALEPLVDLPIGINITRFQTLLALHRSYLTPGDSSSGWTAGAAA
>QRX28344.1:56-94 surface glycoprotein, partial [Severe acute respiratory syndrome coronavirus 2]
LPFFSNVTWFHAIHVSGTNGTKRFDNPVLPFNDGVYFAS
>QRX28452.1:148-264 surface glycoprotein, partial [Severe acute respiratory syndrome coronavirus 2]
NNKSWMESEFRVYSSANNCTFEYVSQPFLMDLEVKQGNFKNLREFVFKNIDGYFKIYSKHTPINLVRDLPQGFSALEPLV
DLPIGINITRFQTLLALHRSYLTPGDSSSGWTAGAAA
>QRX28452.1:56-94 surface glycoprotein, partial [Severe acute respiratory syndrome coronavirus 2]
LPFFSNVTWFHAIHVSGTNGTKRFDNPVLPFNDGVYFAS
>QRX28452.1:577-612 surface glycoprotein, partial [Severe acute respiratory syndrome coronavirus 2]
RDPQTLEILDITPCSFGGVSVITPGTNTSNQVAVLY
>QRW84981.1:148-264 surface glycoprotein, partial [Severe acute respiratory syndrome coronavirus 2]
NNKSWMESEFRVYSSANNCTFEYVSQPFLMDLEVKQGNFKNLREFVFKNIDGYFKIYSKHTPINLVRDLPQGFSALEPLV
DLPIGINITRFQTLLALHRSYLTPGDSSSGWTAGAAA
>QRW84981.1:56-94 surface glycoprotein, partial [Severe acute respiratory syndrome coronavirus 2]
LPFFSNVTWFHAIHVSGTNGTKRFDNPVLPFNDGVYFAS
>QRW84981.1:577-612 surface glycoprotein, partial [Severe acute respiratory syndrome coronavirus 2]
RDPQTLEILDITPCSFGGVSVITPGTNTSNQVAVLY
>QRW68945.1:199-264 surface glycoprotein, partial [Severe acute respiratory syndrome coronavirus 2]
GYFKIYSKHTPINLVRDLPQGFSALEPLVDLPIGINITRFQTLLALHRSYLTPGDSSSGWTAGAAA
>QRW68945.1:56-94 surface glycoprotein, partial [Severe acute respiratory syndrome coronavirus 2]
LPFFSNVTWFHAIHVSGTNGTKRFDNPVLPFNDGVYFAS
>QRW68478.1:199-264 surface glycoprotein, partial [Severe acute respiratory syndrome coronavirus 2]
GYFKIYSKHTPINLVRDLPQGFSALEPLVDLPIGINITRFQTLLALHRSYLTPGDSSSGWTAGAAA
>QRW68478.1:56-94 surface glycoprotein, partial [Severe acute respiratory syndrome coronavirus 2]
LPFFSNVTWFHAIHVSGTNGTKRFDNPVLPFNDGVYFAS
>QRW69355.1:199-264 surface glycoprotein, partial [Severe acute respiratory syndrome coronavirus 2]
GYFKIYSKHTPINLVRDLPQGFSALEPLVDLPIGINITRFQTLLALHRSYLTPGDSSSGWTAGAAA
>QRW69355.1:56-94 surface glycoprotein, partial [Severe acute respiratory syndrome coronavirus 2]
LPFFSNVTWFHAIHVSGTNGTKRFDNPVLPFNDGVYFAS
>QRW83653.1:199-264 surface glycoprotein, partial [Severe acute respiratory syndrome coronavirus 2]
GYFKIYSKHTPINLVRDLPQGFSALEPLVDLPIGINITRFQTLLALHRSXLTPGDSSSGWTAGAAA
>QRW83653.1:56-94 surface glycoprotein, partial [Severe acute respiratory syndrome coronavirus 2]
LPFFSNVTWFHAIHVSGTNGTKRXDNPVLPFNDGVYFAS
>QRX29565.1:199-264 surface glycoprotein, partial [Severe acute respiratory syndrome coronavirus 2]
GYFKIYSKHTPINLVRDLPQGFSALEPLVDLPIGINITRFQTLLALHRSYLTPGDSSSGWTAGAAA
>QRX29565.1:56-94 surface glycoprotein, partial [Severe acute respiratory syndrome coronavirus 2]
LPFFSNVTWFHAIHVSGTNGTKRFDNPVLPFNDGVYFAS
>QRX29565.1:577-612 surface glycoprotein, partial [Severe acute respiratory syndrome coronavirus 2]
RDPQTLEILDITPCSFGGVSVITPGTNTSNQVAVLY
>QOL78274.1:9-74 surface glycoprotein, partial [Severe acute respiratory syndrome coronavirus 2]
GYFKIYSKHTPINLVRDLPQGFSALEPLVDLPIGINITRFQTLLALHRSYLTPGDSSSGWTAGAAA
>QOL78274.1:387-422 surface glycoprotein, partial [Severe acute respiratory syndrome coronavirus 2]
RDPQTLEILDITPCSFGGVSVITPGTNTSNQVAVLY
>QOC66317.1:47-112 surface glycoprotein, partial [Severe acute respiratory syndrome coronavirus 2]
GYFKIYSKHTPINLVRDLPQGFSALEPLVDLPIGINITRFQTLLALHRSYLTPGDSSSGWTAGAAA
>QOC66317.1:425-460 surface glycoprotein, partial [Severe acute respiratory syndrome coronavirus 2]
RDPQTLEILDITPCSFGGVSVITPGTNTSNQVAVLY
>QRX37245.1:199-264 surface glycoprotein, partial [Severe acute respiratory syndrome coronavirus 2]
GYFKIYSKHTPINLVRDLPQGFSALEPLVDLPIGINITRFQTLLALHRSYLTPGDSSSGWTAGAAA
>QRX37245.1:56-94 surface glycoprotein, partial [Severe acute respiratory syndrome coronavirus 2]
LPFFSNVTWFHAIHVSGTNGTKRFDNPVLPFNDGVYFAS
>QRX37245.1:577-612 surface glycoprotein, partial [Severe acute respiratory syndrome coronavirus 2]
RDPQTLEILDITPCSFGGVSVITPGTNTSNQVAVLY
>QOL78262.1:18-83 surface glycoprotein, partial [Severe acute respiratory syndrome coronavirus 2]
GYFKIYSKHTPINLVRDLPQGFSALEPLVDLPIGINITRFQTLLALHRSYLTPGDSSSGWTAGAAA
>QOL78262.1:396-431 surface glycoprotein, partial [Severe acute respiratory syndrome coronavirus 2]
RDPQTLEILDITPCSFGGVSVITPGTNTSNQVAVLY
>QJD23474.1:53-118 surface glycoprotein, partial [Severe acute respiratory syndrome coronavirus 2]
GYFKIYSKHTPINLVRDLPQGFSALEPLVDLPIGINITRFQTLLALHRSYLTPGDSSSGWTAGAAA
>QJD23474.1:431-466 surface glycoprotein, partial [Severe acute respiratory syndrome coronavirus 2]
RDPQTLEILDITPCSFGGVSVITPGTNTSNQVAVLY
>QRW90765.1:199-264 surface glycoprotein, partial [Severe acute respiratory syndrome coronavirus 2]
GYFKIYSKHTPINLVRDLPQGFSALEPLVDLPIGINITRFQTLLALHRSYLTPGDSSSGWTAGAAA
>QRW90765.1:56-94 surface glycoprotein, partial [Severe acute respiratory syndrome coronavirus 2]
LPFFSNVTWFHAIHVSGTNGTKRFDNPVLPFNDGVYFAS
>QRW90765.1:577-612 surface glycoprotein, partial [Severe acute respiratory syndrome coronavirus 2]
RDPQTLEILDITPCSFGGVSVITPGTNTSNQVAVLY
>QOL78238.1:8-73 surface glycoprotein, partial [Severe acute respiratory syndrome coronavirus 2]
GYFKIYSKHTPINLVRDLPQGFSALEPLVDLPIGINITRFQTLLALHRSYLTPGDSSSGWTAGAAA
>QOL78238.1:386-421 surface glycoprotein, partial [Severe acute respiratory syndrome coronavirus 2]
RDPQTLEILDITPCSFGGVSVITPGTNTSNQVAVLY
>QRW72816.1:199-264 surface glycoprotein, partial [Severe acute respiratory syndrome coronavirus 2]
GYFKIYSKHTPINLVRDLPQGFSALEPLVDLPIGINITRFQTLLALHRSYLTPGDSSSGWTAGAAA
>QRW72816.1:56-94 surface glycoprotein, partial [Severe acute respiratory syndrome coronavirus 2]
LPFFSNVTWFHAIHVSGTNGTKRFDNPVLPFNDGVYFAS
>QRW72816.1:577-612 surface glycoprotein, partial [Severe acute respiratory syndrome coronavirus 2]
RDPQTLEILDITPCSFGGVSVITPGTNTSNQVAVLY
>QRW69673.1:199-264 surface glycoprotein, partial [Severe acute respiratory syndrome coronavirus 2]
GYFKIYSKHTPINLVRDLPQGFSALEPLVDLPIGINITRFQTLLALHRSYLTPGDSSSGWTAGAAA
>QRW69673.1:56-94 surface glycoprotein, partial [Severe acute respiratory syndrome coronavirus 2]
LPFFSNVTWFHAIHVSGTNGTKRFDNPVLPFNDGVYFAS
>QRW69673.1:577-612 surface glycoprotein, partial [Severe acute respiratory syndrome coronavirus 2]
RDPQTLEILDITPCSFGGVSVITPGTNTSNQVAVLY
>QRW46380.1:199-264 surface glycoprotein, partial [Severe acute respiratory syndrome coronavirus 2]
GYFKIYSKHTPINLVRDLPQGFSALEPLVDLPIGINITRFQTLLALHRSYLTPGDSSSGWTAGAAA
>QRW46380.1:56-94 surface glycoprotein, partial [Severe acute respiratory syndrome coronavirus 2]
LPFFSNVTWFHAIHVSGTNGTKRFDNPALPFNDGVYFAS
>QRW46380.1:577-612 surface glycoprotein, partial [Severe acute respiratory syndrome coronavirus 2]
RDPQTLEILDITPCSFGGVSVITPGTNTSNQVAVLY
>QOL78250.1:12-77 surface glycoprotein, partial [Severe acute respiratory syndrome coronavirus 2]
GYFKIYSKHTPINLVRDLPQGFSALEPLVDLPIGINITRFQTLLALHRSYLTPGDSSSGWTAGAAA
>QOL78250.1:390-425 surface glycoprotein, partial [Severe acute respiratory syndrome coronavirus 2]
RDPQTLEILDITPCSFGGVSVITPGTNTSNQVAVLY
>QRX29136.1:198-263 surface glycoprotein, partial [Severe acute respiratory syndrome coronavirus 2]
GYFKIYSKHTPINLVRDLPQGFSALEPLVDLPIGINITRFQTLLALHRSYLTPGDSSSGWTAGAAA
>QRX29136.1:56-94 surface glycoprotein, partial [Severe acute respiratory syndrome coronavirus 2]
LPFFSNVTWFHAIHVSGTNGTKRFGNPVLPFNDGVYFAS
>QRX29136.1:576-611 surface glycoprotein, partial [Severe acute respiratory syndrome coronavirus 2]
RDPQTLEILDITPCSFGGVSVITPGTNTSNQVAVLY
>QRW56562.1:199-264 surface glycoprotein, partial [Severe acute respiratory syndrome coronavirus 2]
GYFKIYSKHTPINLVRDLPQGFSALEPLVDLPIGINITRFQTLLALHRSYLTPGDSSSGWTAGAAA
>QRW56562.1:56-94 surface glycoprotein, partial [Severe acute respiratory syndrome coronavirus 2]
LPFFSNVTWFHAIHVSGTNGTKRFDNPVLPFNDGVYFAS
>QRW56562.1:577-612 surface glycoprotein, partial [Severe acute respiratory syndrome coronavirus 2]
RDPQTLEILDITPCSFGGVSVITPGTNTSNQVAVLY
>QRW98412.1:199-264 surface glycoprotein, partial [Severe acute respiratory syndrome coronavirus 2]
GYFKIYSKHTPINLVRDLPQGFSALEPLVDLPIGINITRFQTLLALHRSYLTPGDSSSGWTAGAAA
>QRW98412.1:56-94 surface glycoprotein, partial [Severe acute respiratory syndrome coronavirus 2]
LPFFSNVTWFHAIHVSGTNGTKRFDNPVLPFNDGVYFAS
>QRW98412.1:577-612 surface glycoprotein, partial [Severe acute respiratory syndrome coronavirus 2]
RDPQTLEILDITPCSFGGVSVITPGTNTSNQVAVLY
>QRW89325.1:199-264 surface glycoprotein, partial [Severe acute respiratory syndrome coronavirus 2]
GYFKIYSKHTPINLVRDLPQGFSALEPLVDLPIGINITRFQTLLALHRSYLTPGDSSSGWTAGAAA
>QRW89325.1:56-94 surface glycoprotein, partial [Severe acute respiratory syndrome coronavirus 2]
LPFFSNVTWFHAIHVSGTNGTKRFDNPVLPFNDGVYFAS
>QRW89325.1:577-612 surface glycoprotein, partial [Severe acute respiratory syndrome coronavirus 2]
RDPQTLEILDITPCSFGGVSVITPGTNTSNQVAVLY
>QRX16303.1:199-264 surface glycoprotein, partial [Severe acute respiratory syndrome coronavirus 2]
GYFKIYSKHTPINLVRDLPQGFSALEPLVDLPIGINITRFQTLLALHRSYLTPGDSSSGWTAGAAA
>QRX16303.1:56-94 surface glycoprotein, partial [Severe acute respiratory syndrome coronavirus 2]
LPFFSNVTWFHAIHVSGTNGTKRFDNPVLPFNDGVYFAS
>QRX16303.1:577-612 surface glycoprotein, partial [Severe acute respiratory syndrome coronavirus 2]
RDPQTLEILDITPCSFGGVSVITPGTNTSNQVAVLY
>QRW49690.1:199-264 surface glycoprotein, partial [Severe acute respiratory syndrome coronavirus 2]
GYFKIYSKHTPINLVRDLPQGFSALEPLVDLPIGINITRFQTLLALHRSYLTPGDSSSGWTAGAAA
>QRW49690.1:56-94 surface glycoprotein, partial [Severe acute respiratory syndrome coronavirus 2]
LPFFSNVTWFHAIHVSGTNGTKRFDNPVLPFNDGVYFAS
>QRW49690.1:577-612 surface glycoprotein, partial [Severe acute respiratory syndrome coronavirus 2]
RDPQTLEILDITPCSFGGVSVITPGTNTSNQVAVLY
>QRW50864.1:199-264 surface glycoprotein, partial [Severe acute respiratory syndrome coronavirus 2]
GYFKIYSKHTPINLVRDLPQGFSALEPLVDLPIGINITRFQTLLALHRSYLTPGDSSSGWTAGAAA
>QRW50864.1:56-94 surface glycoprotein, partial [Severe acute respiratory syndrome coronavirus 2]
LPFFSNVTWFHAIHVSGTNGTKRFDNPVLPFNDGVYFAS
>QRW50864.1:577-612 surface glycoprotein, partial [Severe acute respiratory syndrome coronavirus 2]
RDPQTLEILDITPCSFGGVSVITPGTNTSNQVAVLY
>QRW60094.1:199-264 surface glycoprotein, partial [Severe acute respiratory syndrome coronavirus 2]
GYFKIYSKHTPINLVRDLPQGFSALEPLVDLPIGINITRFQTLLALHRSYLTPGDSSSGWTAGAAA
>QRW60094.1:56-94 surface glycoprotein, partial [Severe acute respiratory syndrome coronavirus 2]
LPFFSNVTWFHAIYVSGTNGTKRFDNPVLPFNDGVYFAS
>QRW60094.1:577-612 surface glycoprotein, partial [Severe acute respiratory syndrome coronavirus 2]
RDPQTLEILDITPCSFGGVSVITPGTNTSNQVAVLY
>QRX11791.1:148-264 surface glycoprotein, partial [Severe acute respiratory syndrome coronavirus 2]
NNKSWMESEFRVYSSANNCTFEYVSQPFLMGLEGKQGNFKNLREFVFKNIDGYFKIYSKHTPINLVRDLPQGFSALEPLV
DLPIGINITRFQTLLALHRSYLTPGDSSSGWTAGAAA
>QRX11791.1:56-94 surface glycoprotein, partial [Severe acute respiratory syndrome coronavirus 2]
LPFFSNVTWFHAIHVSGTNGTKRFDNPVLPFNDGVYFAS
>QRX11791.1:577-612 surface glycoprotein, partial [Severe acute respiratory syndrome coronavirus 2]
RDPQTLEILDITPCSFGGVSVITPGTNTSNQVAVLY
>QRX36232.1:199-264 surface glycoprotein, partial [Severe acute respiratory syndrome coronavirus 2]
GYFKIYSKHTPINLVRDLPQGFSALEPLVDLPIGINITRFQTLLALHRSYLTPGDSSSGWTAGAAA
>QRX36232.1:56-94 surface glycoprotein, partial [Severe acute respiratory syndrome coronavirus 2]
LPFFSNVTWFHAIHVSGTNGTKRFDNPVLPFNDGVYFAS
>QRX36232.1:577-612 surface glycoprotein, partial [Severe acute respiratory syndrome coronavirus 2]
RDPQTLEILDITPCSFGGVSVITPGTNTSNQVAVLY
>QRW69445.1:199-264 surface glycoprotein, partial [Severe acute respiratory syndrome coronavirus 2]
GYFKIYSKHTPINLVRDLPQGFSALEPLVDLPIGINITRFQTLLALHRSYLTPGDSSSGWTAGAAA
>QRW69445.1:56-94 surface glycoprotein, partial [Severe acute respiratory syndrome coronavirus 2]
LPFFSNVTWFHAIHVSGTNGTKRFDNPVLPFNDGVYFAS
>QRW69445.1:577-612 surface glycoprotein, partial [Severe acute respiratory syndrome coronavirus 2]
RDPQTLEILDITPCSFGGVSVITPGTNTSNQVAVLY
>QRX29905.1:199-264 surface glycoprotein, partial [Severe acute respiratory syndrome coronavirus 2]
GYFKIYSKHTPINLVRDLPQGFSALEPLVDLPIGINITRFQTLLALHRSYLTPGDSSSGWTAGAAA
>QRX29905.1:56-94 surface glycoprotein, partial [Severe acute respiratory syndrome coronavirus 2]
LPFFSNVTWFHAIHVSGTNGTKRFDNPVLPFNDGVYFAS
>QRX29905.1:577-612 surface glycoprotein, partial [Severe acute respiratory syndrome coronavirus 2]
RDPQTLEILDITPCSFGGVSVITPGTNTSNQVAVLY
>QRW60162.1:199-264 surface glycoprotein, partial [Severe acute respiratory syndrome coronavirus 2]
GYFKIYSKHTPINLVRDLPQGFSALEPLVDLPIGINITRFQTLLALHRSYLTPGDSSSGWTAGAAA
>QRW60162.1:56-94 surface glycoprotein, partial [Severe acute respiratory syndrome coronavirus 2]
LPFFSNVTWFHAIHVSGTNGTKRFDNPVLPFNDGVYFAS
>QRW60162.1:577-612 surface glycoprotein, partial [Severe acute respiratory syndrome coronavirus 2]
RDPQTLEILDITPCSFGGVSVITPGTNTSNQVAVLY
>QJD25214.1:56-121 surface glycoprotein, partial [Severe acute respiratory syndrome coronavirus 2]
GYFKIYSKHTPINLVRDLPQGFSALEPLVDLPIGINITRFQTLLALHRSYLTPGDSSSGWTAGAAA
>QJD25214.1:434-469 surface glycoprotein, partial [Severe acute respiratory syndrome coronavirus 2]
RDPQTLEILDITPCSFGGVSVITPGTNTSNQVAVLY
>QQX17866.1:199-264 surface glycoprotein, partial [Severe acute respiratory syndrome coronavirus 2]
GYFKIYSKHTPINLVRDLPQGFSALEPLVDLPIGINITRFQTLLALHRSYLTPGDSSSGWTAGAAA
>QQX17866.1:56-94 surface glycoprotein, partial [Severe acute respiratory syndrome coronavirus 2]
LPFFSNVTWFHAIHVSGTNGTKRFDNPVLPFNDGVYFAS
>QQX17866.1:577-612 surface glycoprotein, partial [Severe acute respiratory syndrome coronavirus 2]
RDPQTLEILDITPCSFGGVSVITPGTNTSNQVAVLY
>QRW85028.1:199-264 surface glycoprotein, partial [Severe acute respiratory syndrome coronavirus 2]
GYFKIYSKHTPINLVRDLPQGFSALEPLVDLPIGINITRFQTLLALHRSYLTPGDSSSGWTAGAAA
>QRW85028.1:56-94 surface glycoprotein, partial [Severe acute respiratory syndrome coronavirus 2]
LPFFSNVTWFHAIHVSGTNGTKRFDNPVLPFNDGVYFAS
>QRW85028.1:577-612 surface glycoprotein, partial [Severe acute respiratory syndrome coronavirus 2]
RDPQTLEILDITPCSFGGVSVITPGTNTSNQVAVLY
>7CWS_O:186-251 SARS-CoV-2 Spike Proteins Trimer in Complex with FC05 and H014 Fabs Cocktail [Severe acute respiratory syndrome coronavirus 2]
GYFKIYSKHTPINLVRDLPQGFSALEPLVDLPIGINITRFQTLLALHRSYLTPGDSSSGWTAGAAA
>7CWS_O:43-81 SARS-CoV-2 Spike Proteins Trimer in Complex with FC05 and H014 Fabs Cocktail [Severe acute respiratory syndrome coronavirus 2]
LPFFSNVTWFHAIHVSGTNGTKRFDNPVLPFNDGVYFAS
>7CWS_O:564-599 SARS-CoV-2 Spike Proteins Trimer in Complex with FC05 and H014 Fabs Cocktail [Severe acute respiratory syndrome coronavirus 2]
RDPQTLEILDITPCSFGGVSVITPGTNTSNQVAVLY
>QNC49929.1:175-240 surface glycoprotein, partial [Severe acute respiratory syndrome coronavirus 2]
GYFKIYSKHTPINLVRDLPQGFSALEPLVDLPIGINITRFQTLLALHRSYLTPGDSSSGWTAGAAA
>QNC49929.1:32-70 surface glycoprotein, partial [Severe acute respiratory syndrome coronavirus 2]
LPFFSNVTWFHAIHVSGTNGTKRFDNPVLPFNDGVYFAS
>QNC49929.1:553-588 surface glycoprotein, partial [Severe acute respiratory syndrome coronavirus 2]
RDPQTLEILDITPCSFGGVSVITPGTNTSNQVAVLY
>7LD1_A:173-238 Chain A, Spike glycoprotein [Severe acute respiratory syndrome coronavirus 2]
GYFKIYSKHTPINLVRDLPQGFSALEPLVDLPIGINITRFQTLLALHRSYLTPGDSSSGWTAGAAA
>7LD1_A:30-68 Chain A, Spike glycoprotein [Severe acute respiratory syndrome coronavirus 2]
LPFFSNVTWFHAIHVSGTNGTKRFDNPVLPFNDGVYFAS
>7LD1_A:551-586 Chain A, Spike glycoprotein [Severe acute respiratory syndrome coronavirus 2]
RDPQTLEILDITPCSFGGVSVITPGTNTSNEVAVLY
>QKK14051.1:199-264 surface glycoprotein, partial [Severe acute respiratory syndrome coronavirus 2]
GYFKIYSKHTPINLVRDLPQGFSALEPLVDLPIGINITRFQTLLALHRSYLTPGDSSSGWTAGAAA
>QKK14051.1:56-94 surface glycoprotein, partial [Severe acute respiratory syndrome coronavirus 2]
LPFFSNVTWFHAIHVSGTNGTKRFDNPVLPFNDGVYFAS
>QKK14051.1:577-612 surface glycoprotein, partial [Severe acute respiratory syndrome coronavirus 2]
RDPQTLEILDITPCSFGGVSVITPGTNTSNQVAVLY
>QKK14051.1:199-264 surface glycoprotein, partial [Severe acute respiratory syndrome coronavirus 2]
GYFKIYSKHTPINLVRDLPQGFSALEPLVDLPIGINITRFQTLLALHRSYLTPGDSSSGWTAGAAA
>QKK14051.1:56-94 surface glycoprotein, partial [Severe acute respiratory syndrome coronavirus 2]
LPFFSNVTWFHAIHVSGTNGTKRFDNPVLPFNDGVYFAS
>QKK14051.1:577-612 surface glycoprotein, partial [Severe acute respiratory syndrome coronavirus 2]
RDPQTLEILDITPCSFGGVSVITPGTNTSNQVAVLY
>QPK67488.1:199-264 surface glycoprotein, partial [Severe acute respiratory syndrome coronavirus 2]
GYFKIYSKHTPINLVRDLPQGFSALEPLVDLPIGINITRFQTLLALHRSYLTPGDSSSGWTAGAAA
>QPK67488.1:56-94 surface glycoprotein, partial [Severe acute respiratory syndrome coronavirus 2]
LPFFSNVTWFHAIHVSGTNGTKRFDNPVLPFNDGVYFAS
>QPK67488.1:577-612 surface glycoprotein, partial [Severe acute respiratory syndrome coronavirus 2]
RDPQTLEILDITPCSFGGVSVITPGTNTSNQVAVLY
>7CN9_A:186-251 Cryo-EM structure of SARS-CoV-2 Spike ectodomain [Severe acute respiratory syndrome coronavirus 2]
GYFKIYSKHTPINLVRDLPQGFSALEPLVDLPIGINITRFQTLLALHRSYLTPGDSSSGWTAGAAA
>7CN9_A:43-81 Cryo-EM structure of SARS-CoV-2 Spike ectodomain [Severe acute respiratory syndrome coronavirus 2]
LPFFSNVTWFHAIHVSGTNGTKRFDNPVLPFNDGVYFAS
>7CN9_A:564-599 Cryo-EM structure of SARS-CoV-2 Spike ectodomain [Severe acute respiratory syndrome coronavirus 2]
RDPQTLEILDITPCSFGGVSVITPGTNTSNQVAVLY
>7L02_A:173-238 Cryo-EM structure of SARS-CoV-2 2P S ectodomain bound to one copy of domain-swapped antibody 2G12 [Severe acute respiratory syndrome coronavirus 2]
GYFKIYSKHTPINLVRDLPQGFSALEPLVDLPIGINITRFQTLLALHRSYLTPGDSSSGWTAGAAA
>7L02_A:30-68 Cryo-EM structure of SARS-CoV-2 2P S ectodomain bound to one copy of domain-swapped antibody 2G12 [Severe acute respiratory syndrome coronavirus 2]
LPFFSNVTWFHAIHVSGTNGTKRFDNPVLPFNDGVYFAS
>7L02_A:551-586 Cryo-EM structure of SARS-CoV-2 2P S ectodomain bound to one copy of domain-swapped antibody 2G12 [Severe acute respiratory syndrome coronavirus 2]
RDPQTLEILDITPCSFGGVSVITPGTNTSNQVAVLY
>QRW69457.1:199-264 surface glycoprotein, partial [Severe acute respiratory syndrome coronavirus 2]
GYFKIYSKHTPINLVRDLPQGFSALEPLVDLPIGINITRFQTLLALHRSYLTPGDSSSGWTAGAAA
>QRW69457.1:577-612 surface glycoprotein, partial [Severe acute respiratory syndrome coronavirus 2]
RDPQTLEILDITPCSFGGVSVITPGTNTSNQVAVLY
>QRW69457.1:56-94 surface glycoprotein, partial [Severe acute respiratory syndrome coronavirus 2]
LPFFXXXXXXXXXXXXXXNGTKRFDNPVLPFNDGVYFAS
>QRX12083.1:199-264 surface glycoprotein, partial [Severe acute respiratory syndrome coronavirus 2]
GYFKIYSKHTPINLVRDLPQGFSALEPLVDLPIGINITRFQTLLALHRSYLTPGDSSSGWTAGAAA
>QRX12083.1:56-94 surface glycoprotein, partial [Severe acute respiratory syndrome coronavirus 2]
LPFFSNVTWFHAIHVSGTNGTKRFDNPVLPFNDGVYFAS
>QRX12083.1:577-612 surface glycoprotein, partial [Severe acute respiratory syndrome coronavirus 2]
RDPQTLEILDITPCSFGGVSVITPGTNTSNQVAVLY
>QRX36403.1:199-264 surface glycoprotein, partial [Severe acute respiratory syndrome coronavirus 2]
GYFKIYSKHTPINLVRDLPQGFSALEPLVDLPIGINITRFQTLLALHRSYLTPGDSSSGWTAGAAA
>QRX36403.1:56-94 surface glycoprotein, partial [Severe acute respiratory syndrome coronavirus 2]
LPFFSNVTWFHAIHVSGTNGTKRFDNPVLPFNDGVYFAS
>QRX36403.1:577-612 surface glycoprotein, partial [Severe acute respiratory syndrome coronavirus 2]
RDPQTLEILDITPCSFGGVSVITPGTNTSNQVAVLY
>QRW85795.1:199-264 surface glycoprotein, partial [Severe acute respiratory syndrome coronavirus 2]
GYFKIYSKHTPINLVRDLPQGFSALEPLVDLPIGINITRFQTLLALHRSYLTPGDSSSGWTAGAAA
>QRW85795.1:56-94 surface glycoprotein, partial [Severe acute respiratory syndrome coronavirus 2]
LPFFSNVTWFHAIHVSGTNGTKRFDNPVLPFNDGVYFAS
>QRW85795.1:577-612 surface glycoprotein, partial [Severe acute respiratory syndrome coronavirus 2]
RDPQTLEILDITPCSFGGVSVITPGTNTSNQVAVLY
>QRX38235.1:199-264 surface glycoprotein, partial [Severe acute respiratory syndrome coronavirus 2]
GYFKIYSKHTPINLVRDLPQGFSALEPLVDLPIGINITRFQTLLALHRSYLTPGDSSSGWTAGAAA
>QRX38235.1:577-612 surface glycoprotein, partial [Severe acute respiratory syndrome coronavirus 2]
RDPQTLEILDITPCSFGGVSVITPGTNTSNQVAVLY
>QRX38235.1:56-94 surface glycoprotein, partial [Severe acute respiratory syndrome coronavirus 2]
LPFFXXXXXXXXXXXXXXNGTKRFDNPVLPFNDGVYFAS
>QRW90102.1:199-264 surface glycoprotein, partial [Severe acute respiratory syndrome coronavirus 2]
GYFKIYSKHTPINLVRDLPQGFSALEPLVDLPIGINITRFQTLLALHRSYLTPGDSSSGWTAGAAA
>QRW90102.1:56-94 surface glycoprotein, partial [Severe acute respiratory syndrome coronavirus 2]
LPFFSNVTWFHAIHVSGTNGTKRFDNPVLPFNDGVYFAS
>QRW90102.1:577-612 surface glycoprotein, partial [Severe acute respiratory syndrome coronavirus 2]
RDPQTLEILDITPCSFGGVSVITPGTNTSNQVAVLY
>QPI69473.1:199-264 surface glycoprotein, partial [Severe acute respiratory syndrome coronavirus 2]
GYFKIYSKHTPINLVRDLPQGFSALEPLVDLPIGINITRFQTLLALHRSYLTPGDSSSGWTAGAAA
>QPI69473.1:56-94 surface glycoprotein, partial [Severe acute respiratory syndrome coronavirus 2]
LPFFSNVTWFHAIHVSGTNGTKRFDNPVLPFNDGVYFAS
>QPI69473.1:577-612 surface glycoprotein, partial [Severe acute respiratory syndrome coronavirus 2]
RDPQTLEILDITPCSFGGVSVITPGTNTSNQVAVLY
>QRW86664.1:199-264 surface glycoprotein, partial [Severe acute respiratory syndrome coronavirus 2]
GYFKIYSKHTPINLVRDLPQGFSALEPLVDLPIGINITRFQTLLALHRSYLTPGDSSSGWTAGAAA
>QRW86664.1:56-94 surface glycoprotein, partial [Severe acute respiratory syndrome coronavirus 2]
LPFFSNVTWFHAIHVSGTNGTKRFDNPVLPFNDGVYFAS
>QRW86664.1:577-612 surface glycoprotein, partial [Severe acute respiratory syndrome coronavirus 2]
RDPQTLEILDITPCSFGGVSVITPGTNTSNQVAVLY
>QRW86495.1:199-264 surface glycoprotein, partial [Severe acute respiratory syndrome coronavirus 2]
GYFKIYSKHTPINLVRDLPQGFSALEPLVDLPIGINITRFQTLLALHRSYLTPGDSSSGWTAGAAA
>QRW86495.1:56-94 surface glycoprotein, partial [Severe acute respiratory syndrome coronavirus 2]
LPFFSNVTWFHAIHVSGTNGTKRFDNPVLPFNDGVYFAS
>QRW86495.1:577-612 surface glycoprotein, partial [Severe acute respiratory syndrome coronavirus 2]
RDPQTLEILDITPCSFGGVSVITPGTNTSNQVAVLY
>QPK67491.1:199-264 surface glycoprotein, partial [Severe acute respiratory syndrome coronavirus 2]
GYFKIYSKHTPINLVRDLPQGFSALEPLVDLPIGINITRFQTLLALHRSYLTPGDSSSGWTAGAAA
>QPK67491.1:56-94 surface glycoprotein, partial [Severe acute respiratory syndrome coronavirus 2]
LPFFSNVTWFHAIHVSGTNGTKRFDNPVLPFNDGVYFAS
>QPK67491.1:577-612 surface glycoprotein, partial [Severe acute respiratory syndrome coronavirus 2]
RDPQTLEILDITPCSFGGVSVITPGTNTSNQVAVLY
>QPK67560.1:199-264 surface glycoprotein, partial [Severe acute respiratory syndrome coronavirus 2]
GYFKIYSKHTPINLVRDLPQGFSALEPLVDLPIGINITRFQTLLALHRSYLTPGDSSSGWTAGAAA
>QPK67560.1:56-94 surface glycoprotein, partial [Severe acute respiratory syndrome coronavirus 2]
LPFFSNVTWFHAIHVSGTNGTKRFDNPVLPFNDGVYFAS
>QPK67560.1:577-612 surface glycoprotein, partial [Severe acute respiratory syndrome coronavirus 2]
RDPQTLEILDITPCSFGGVSVITPGTNTSNQVAVLY
>QPK67560.1:199-264 surface glycoprotein, partial [Severe acute respiratory syndrome coronavirus 2]
GYFKIYSKHTPINLVRDLPQGFSALEPLVDLPIGINITRFQTLLALHRSYLTPGDSSSGWTAGAAA
>QPK67560.1:56-94 surface glycoprotein, partial [Severe acute respiratory syndrome coronavirus 2]
LPFFSNVTWFHAIHVSGTNGTKRFDNPVLPFNDGVYFAS
>QPK67560.1:577-612 surface glycoprotein, partial [Severe acute respiratory syndrome coronavirus 2]
RDPQTLEILDITPCSFGGVSVITPGTNTSNQVAVLY
>QRW66265.1:199-264 surface glycoprotein, partial [Severe acute respiratory syndrome coronavirus 2]
GYFKIYSKHTPINLVRDLPQGFSALEPLVDLPIGINITRFQTLLALHRSYLTPGDSSSGWTAGAAA
>QRW66265.1:56-94 surface glycoprotein, partial [Severe acute respiratory syndrome coronavirus 2]
LPFFSNVTWFHAIHVSGTNGTKRFDNPVLPFNDGVYFAS
>QRW66265.1:577-612 surface glycoprotein, partial [Severe acute respiratory syndrome coronavirus 2]
RDPQTLEILDITPCSFGGVSVITPGTNTSNQVAVLY
>QRX10750.1:199-264 surface glycoprotein, partial [Severe acute respiratory syndrome coronavirus 2]
GYFKIYSKHTPINLVRDLPQGFSALEPLVDLPIGINITRFQTLLALHRSYLTPGDSSSGWTAGAAA
>QRX10750.1:56-94 surface glycoprotein, partial [Severe acute respiratory syndrome coronavirus 2]
LPFFSNVTWFHVIHVSGTNGTKRFDNPVLPFNDGVYFAS
>QRX10750.1:577-612 surface glycoprotein, partial [Severe acute respiratory syndrome coronavirus 2]
RDPQTLEILDITPCSFGGVSVITPGTNTSNQVAVLY
>QRW83019.1:199-264 surface glycoprotein, partial [Severe acute respiratory syndrome coronavirus 2]
GYFKIYSKHTPINLVRDLPQGFSALEPLVDLPIGINITRFQTLLALHRSYLTPGDSSSGWTAGAAA
>QRW83019.1:56-94 surface glycoprotein, partial [Severe acute respiratory syndrome coronavirus 2]
LPFFSNVTWFHAIHVSGTNGTKRFDNPVLPFNDGVYFAS
>QRW83019.1:577-612 surface glycoprotein, partial [Severe acute respiratory syndrome coronavirus 2]
RDPQTLEILDITPCSFGGVSVITPGTNTSNQVAVLY
>QRW84012.1:199-264 surface glycoprotein, partial [Severe acute respiratory syndrome coronavirus 2]
GYFKIYSKHTPINLVRDLPQGFSALEPLVDLPIGINITRFQTLLALHRSYLTPGDSSSGWTAGAAA
>QRW84012.1:56-93 surface glycoprotein, partial [Severe acute respiratory syndrome coronavirus 2]
LPFFSNVTWFHAIHVSGTNGTKRFDNPVLPFNDGVYFA
>QRW84012.1:577-612 surface glycoprotein, partial [Severe acute respiratory syndrome coronavirus 2]
RDPQTLEILDITPCSFGGVSVITPGTNTSNQVAVLY
>QPK76035.1:199-264 surface glycoprotein, partial [Severe acute respiratory syndrome coronavirus 2]
GYFKIYSKHTPINLVRDLPQGFSALEPLVDLPIGINITRFQTLLALHRSYLTPGDSSSGWTAGAAA
>QPK76035.1:56-94 surface glycoprotein, partial [Severe acute respiratory syndrome coronavirus 2]
LPFFSNVTWFHAIHVSGTNGTKRFDNPVLPFNDGVYFAS
>QPK76035.1:577-612 surface glycoprotein, partial [Severe acute respiratory syndrome coronavirus 2]
RDPQTLEILDITPCSFGGVSVITPGTNTSNQVAVLY
>QPK76042.1:199-264 surface glycoprotein, partial [Severe acute respiratory syndrome coronavirus 2]
GYFKIYSKHTPINLVRDLPQGFSALEPLVDLPIGINITRFQTLLALHRSYLTPGDSSSGWTAGAAA
>QPK76042.1:56-94 surface glycoprotein, partial [Severe acute respiratory syndrome coronavirus 2]
LPFFSNVTWFHAIHVSGTNGTKRFYNPVLPFNDGVYFAS
>QPK76042.1:577-612 surface glycoprotein, partial [Severe acute respiratory syndrome coronavirus 2]
RDPQTLEILDITPCSFGGVSVITPGTNTSNQVAVLY
>QRW70607.1:199-264 surface glycoprotein, partial [Severe acute respiratory syndrome coronavirus 2]
GYFKIYSKHTPINLVRDLPQGFSALEPLVDLPIGINITRFQTLLALHRSYLTPGDSSSGWTAGAAA
>QRW70607.1:56-94 surface glycoprotein, partial [Severe acute respiratory syndrome coronavirus 2]
LPFFSNVTWFHAIHVSGTNGTKRFDNPVLPFNXGVYFAS
>QRW70607.1:577-612 surface glycoprotein, partial [Severe acute respiratory syndrome coronavirus 2]
RDPQTLEILDITPCSFGGVSVITPGTNTSNQVAVLY
>QRW87275.1:199-264 surface glycoprotein, partial [Severe acute respiratory syndrome coronavirus 2]
GYFKIYSKHTPINLVRDLPQGFSALEPLVDLPIGINITRFQTLLALHRSYLTPGDSSSGWTAGAAA
>QRW87275.1:56-94 surface glycoprotein, partial [Severe acute respiratory syndrome coronavirus 2]
LPFFSNVTWFHAIHVSGTNGTKRFDNPVLPFNDGVYFAS
>QRW87275.1:577-612 surface glycoprotein, partial [Severe acute respiratory syndrome coronavirus 2]
RDPQTLEILDITPCSFGGVSVITPGTNTSNQVAVLY
>QRW66346.1:199-264 surface glycoprotein, partial [Severe acute respiratory syndrome coronavirus 2]
GYFKIYSKHTPINLVRDLPQGFSALEPLVDLPIGINITRFQTLLALHRSYLTPGDSSSGWTAGAAA
>QRW66346.1:56-94 surface glycoprotein, partial [Severe acute respiratory syndrome coronavirus 2]
LPFFSNVTWFHAIHVSXTNGTKRFDNPVLPFNDGVYFAS
>QRW66346.1:577-612 surface glycoprotein, partial [Severe acute respiratory syndrome coronavirus 2]
RDPQTLEILDITPCSFGGVSVITPGTNTSNQVAVLY
>QRW85951.1:199-264 surface glycoprotein, partial [Severe acute respiratory syndrome coronavirus 2]
GYFKIYSKHTPINLVRDLPQGFSALEPLVDLPIGINITRFQTLLALHRSYLTPGDSSSGWTAGAAA
>QRW85951.1:56-94 surface glycoprotein, partial [Severe acute respiratory syndrome coronavirus 2]
LPFFSNVTWFHAIHVSGTNGTKRFDNPVLPFNDGVYFAS
>QRW85951.1:577-612 surface glycoprotein, partial [Severe acute respiratory syndrome coronavirus 2]
RDPQTLEILDITPCSFGGVSVITPGTNTSNQVAVLY
>QRX38077.1:199-264 surface glycoprotein, partial [Severe acute respiratory syndrome coronavirus 2]
GYFKIYSKHTPINLVRDLPQGFSALEPLVDLPIGINITRFQTLLALHRSYLTPGDSSSGWTAGAAA
>QRX38077.1:56-94 surface glycoprotein, partial [Severe acute respiratory syndrome coronavirus 2]
LPFFSNVTWFHAIHVSGTNGTKRFYNPVLPFNDGVYFAS
>QRX38077.1:577-612 surface glycoprotein, partial [Severe acute respiratory syndrome coronavirus 2]
RDPQTLEILDITPCSFGGVSVITPGTNTSNQVAVLY
>QRX30221.1:199-264 surface glycoprotein, partial [Severe acute respiratory syndrome coronavirus 2]
GYFKIYSKHTPINLVRDLPQGFSALEPLVDLPIGINITRFQTLLALHRSYLTPGDSSSGWTAGAAA
>QRX30221.1:56-94 surface glycoprotein, partial [Severe acute respiratory syndrome coronavirus 2]
LPFFSNVTWFHAIHVSGTNGTKRFDNPVLPFNDGVYFAS
>QRX30221.1:577-612 surface glycoprotein, partial [Severe acute respiratory syndrome coronavirus 2]
RDPQTLEILDITPCSFGXVSVITPGTNTSNQVAVLY
>QRW89106.1:199-264 surface glycoprotein, partial [Severe acute respiratory syndrome coronavirus 2]
GYFKIYSKHTPINLVRDLPQGFSALEPLVDLPIGINITRFQTLLALHRSYLTPGDSSSGWTAGAAA
>QRW89106.1:56-94 surface glycoprotein, partial [Severe acute respiratory syndrome coronavirus 2]
LPFFSNVTWFHAIHVSGTNGTKRFDNPVLPFSDGVYFAS
>QRW89106.1:577-612 surface glycoprotein, partial [Severe acute respiratory syndrome coronavirus 2]
RDPQTLEILDITPCSFGGVSVITPGTNTSNQVAVLY
>QRW66231.1:199-264 surface glycoprotein, partial [Severe acute respiratory syndrome coronavirus 2]
GYFKIYSKHTPINLVRDLPQGFSALEPLVDLPIGINITRFQTLLALHRSYLTPGDSSSGWTAGAAA
>QRW66231.1:56-94 surface glycoprotein, partial [Severe acute respiratory syndrome coronavirus 2]
LPFFSNVTWFHAIHVSGTNGTKRFDNPVLPFNDGVYFAS
>QRW66231.1:577-612 surface glycoprotein, partial [Severe acute respiratory syndrome coronavirus 2]
RDPQTLEILDITPCSFGGVSVITPGTNTSNQVAVLY
>QRW84263.1:197-262 surface glycoprotein, partial [Severe acute respiratory syndrome coronavirus 2]
GYFKIYSKHTPINLVRDLPQGFSALEPLVDLPIGINITRFQTLLALHRSYLTPGDSSSGWTAGAAA
>QRW84263.1:56-92 surface glycoprotein, partial [Severe acute respiratory syndrome coronavirus 2]
LPFFSNVTWFHAISGTNGTKRFDNPVLPFNDGVYFAS
>QRW84263.1:575-610 surface glycoprotein, partial [Severe acute respiratory syndrome coronavirus 2]
RDPQTLEILDITPCSFGGVSVITPGTNTSNQVAVLY
>QRW71433.1:195-260 surface glycoprotein, partial [Severe acute respiratory syndrome coronavirus 2]
GYFKIYSKHTPINLVRDLPQGFSALEPLVDLPIGINITRFQTLLALHRSYLTPGDSSSGWTAGAAA
>QRW71433.1:52-90 surface glycoprotein, partial [Severe acute respiratory syndrome coronavirus 2]
LPFFSNVTWFHAIHVSGTNGTKRFDNPVLPFNDGVYFAS
>QRW71433.1:573-608 surface glycoprotein, partial [Severe acute respiratory syndrome coronavirus 2]
RDPQTLEILDITPCSFGGVSVITPGTNTSNQVAVLY
>QRX35777.1:199-264 surface glycoprotein, partial [Severe acute respiratory syndrome coronavirus 2]
GYFKIYSKHTPINLVRDLPQGFSALEPLVDLPIGINITRFQTLLALHRSYLTPGDSSSGWTAGAAA
>QRX35777.1:56-94 surface glycoprotein, partial [Severe acute respiratory syndrome coronavirus 2]
LPFFSNVTWFHAIHVSGTNGTKRFDNPVLPFNDGVYFAS
>QRX35777.1:577-612 surface glycoprotein, partial [Severe acute respiratory syndrome coronavirus 2]
RDPQTLEILDITPCSFGGVSVITPGTNTSNQVAVLY
>QRW86209.1:199-264 surface glycoprotein, partial [Severe acute respiratory syndrome coronavirus 2]
GYFKIYSKHTPINLVRDLPQGFSALEPLVDLPIGINITRFQTLLALHRSYLTPGDSSSGWTAGAAA
>QRW86209.1:56-94 surface glycoprotein, partial [Severe acute respiratory syndrome coronavirus 2]
LPFFSNVTWFHAIHVSGTNGTKRFDNPVLPFNDGVYFAS
>QRW86209.1:577-612 surface glycoprotein, partial [Severe acute respiratory syndrome coronavirus 2]
RDPQTLEILDITPCSFGGVSVITPGTNTSNQVAVLY
>QRW87074.1:199-264 surface glycoprotein, partial [Severe acute respiratory syndrome coronavirus 2]
GYFKIYSKHTPINLVRDLPQGFSALEPLVDLPIGINITRFQTLLALHRSYLTPGDSSSGWTAGAAA
>QRW87074.1:56-94 surface glycoprotein, partial [Severe acute respiratory syndrome coronavirus 2]
LPFFSNVTWFHAIHVSGTNGTKRFDNPVLPFNDGVYFAS
>QRW87074.1:577-612 surface glycoprotein, partial [Severe acute respiratory syndrome coronavirus 2]
RDPQTLEILDITPCSFGGVSVITPGTNTSNQVAVLY
>QRX12127.1:199-264 surface glycoprotein, partial [Severe acute respiratory syndrome coronavirus 2]
GYFKIYSKHTPINLVRDLPQGFSALEPLVDLPIGINITRFQTLLALHRSYLTPGDSSSGWTAGAAA
>QRX12127.1:56-94 surface glycoprotein, partial [Severe acute respiratory syndrome coronavirus 2]
LPFFSNVTWFHAIHVSGTNGTKRFDNPVLPFNDGVYFAS
>QRX12127.1:577-612 surface glycoprotein, partial [Severe acute respiratory syndrome coronavirus 2]
RDPQTLEILDITPCSFGGVSVITPGTNTSNQVAVLY
>QRX12644.1:199-264 surface glycoprotein, partial [Severe acute respiratory syndrome coronavirus 2]
GYFKIYSKHTPINLVRDLPQGFSALEPLVDLPIGINITRFQTLLALHRSYLTPGDSSSGWTAGAAA
>QRX12644.1:56-94 surface glycoprotein, partial [Severe acute respiratory syndrome coronavirus 2]
LPFFSNVTWFHAIHVSXTXGTKRFDNPVLPFNDGVYFAS
>QRX12644.1:577-612 surface glycoprotein, partial [Severe acute respiratory syndrome coronavirus 2]
RDPQTLEILDITPCSFGGVSVITPGTNTSNQVAVLY
>QRW88501.1:199-264 surface glycoprotein, partial [Severe acute respiratory syndrome coronavirus 2]
GYFKIYSKHTPINLVRDLPQGFSALEPLVDLPIGINITRFQTLLALHRSYLTPGDSSSGWTAGAAA
>QRW88501.1:56-94 surface glycoprotein, partial [Severe acute respiratory syndrome coronavirus 2]
LPFFSNVTWFHAIHVSGTNGTKRFDNPVLPFNDGVYFAS
>QRW88501.1:577-612 surface glycoprotein, partial [Severe acute respiratory syndrome coronavirus 2]
RDPQTLEILDITPCSFGGVSVITPGTNTSNQVAVLY
>QRW90485.1:199-264 surface glycoprotein, partial [Severe acute respiratory syndrome coronavirus 2]
GYFKIYSKHTPINLVRDLPQGFSALEPLVDLPIGINITRFQTLLALHRSYLTPGDSSSGWTAGAAA
>QRW90485.1:56-94 surface glycoprotein, partial [Severe acute respiratory syndrome coronavirus 2]
LPFFSNVTWFHAIHVSGTNGTKRFDNPVLPFNDGVYFAS
>QRW90485.1:577-612 surface glycoprotein, partial [Severe acute respiratory syndrome coronavirus 2]
RDPQTLEILDITPCSFGGVSVITPGTNTSNQVAVLY
>QRW70708.1:199-264 surface glycoprotein, partial [Severe acute respiratory syndrome coronavirus 2]
GYFKIYSKHTPINLVRDLPQGFSALEPLVDLPIGINITRFQTLLALHRSYLTPGDSSSGWTAGAAA
>QRW70708.1:56-94 surface glycoprotein, partial [Severe acute respiratory syndrome coronavirus 2]
LPFFSNVTWFHAIHVSGTNGTKRFDNPVLPFNDGVYFAS
>QRW70708.1:577-612 surface glycoprotein, partial [Severe acute respiratory syndrome coronavirus 2]
RDPQTLEILDITPCSFGGVSVITPGTNTSNQVAVLY
>QRX11702.1:199-264 surface glycoprotein, partial [Severe acute respiratory syndrome coronavirus 2]
GYFKIYSKHTPINLVRDLPQGFSALEPLVDLPIGINITRFQTLLALHRSYLTPGDSSSGWTAGAAA
>QRX11702.1:56-94 surface glycoprotein, partial [Severe acute respiratory syndrome coronavirus 2]
LPFFSNVTWFHAIHVSGTNGTKRFDNPVLPFNDGVYFAS
>QRX11702.1:577-612 surface glycoprotein, partial [Severe acute respiratory syndrome coronavirus 2]
RDPQTLEILDITPCSFGGVSVITPGTNTSNQVAVLY
>QRW88014.1:199-264 surface glycoprotein, partial [Severe acute respiratory syndrome coronavirus 2]
GYFKIYSKHTPINLVRDLPQGFSALEPLVDLPIGINITRFQTLLALHRSYLTPGDSSSGWTAGAAA
>QRW88014.1:56-94 surface glycoprotein, partial [Severe acute respiratory syndrome coronavirus 2]
LPFFSNVTWFHAIHVSGTNGTKRFDNPVLPFNDGVYFAS
>QRW88014.1:577-612 surface glycoprotein, partial [Severe acute respiratory syndrome coronavirus 2]
RDPQTLEILDITPCSFGGVSVITPGTNTSNQVAVLY
>QRW84914.1:199-264 surface glycoprotein, partial [Severe acute respiratory syndrome coronavirus 2]
GYFKIYSKHTPINLVRDLPQGFSALEPLVDLPIGINITRFQTLLALHRSYLTPGDSSSGWTAGAAA
>QRW84914.1:56-94 surface glycoprotein, partial [Severe acute respiratory syndrome coronavirus 2]
LPFFSNVTWFHAIHVSRTNGTKRFDNPVLPFNDGVYFAS
>QRW84914.1:577-612 surface glycoprotein, partial [Severe acute respiratory syndrome coronavirus 2]
RDPQTLEILDITPCSFGGVSVITPGTNTSNQVAVLY
>QRX11983.1:199-264 surface glycoprotein, partial [Severe acute respiratory syndrome coronavirus 2]
GYFKIYSKHTPINLVRDLPQGFSALEPLVDLPIGINITRFQTLLALHRSYLTPGDSSSGWTAGAAA
>QRX11983.1:56-94 surface glycoprotein, partial [Severe acute respiratory syndrome coronavirus 2]
LPFFSNVTWFHAIHVSGTNGTKRFDNPVLPFNDGVYFAS
>QRX11983.1:577-612 surface glycoprotein, partial [Severe acute respiratory syndrome coronavirus 2]
RDPQTLEILDITPCSFGGVSVITPGTNTSNQVAVLY
>QRX14116.1:199-264 surface glycoprotein, partial [Severe acute respiratory syndrome coronavirus 2]
GYFKIYSKHTPINLVRDLPQGFSALEPLVDLPIGINITRFQTLLALHRSYLTPGDSSSGWTAGAAA
>QRX14116.1:56-94 surface glycoprotein, partial [Severe acute respiratory syndrome coronavirus 2]
LPFFSNVTWFHAIHVSGTNGTKRFDNPVLPFNDGVYFAS
>QRX14116.1:577-612 surface glycoprotein, partial [Severe acute respiratory syndrome coronavirus 2]
RDPQTLEILDITPCSFGGVSVITPGTNTSNQVAVLY
>QRW89153.1:199-264 surface glycoprotein, partial [Severe acute respiratory syndrome coronavirus 2]
GYFKIYSKHTPINLVRDLPQGFSALEPLVDLPIGINITRFQTLLALHRSYLTPGDSSSGWTAGAAA
>QRW89153.1:56-94 surface glycoprotein, partial [Severe acute respiratory syndrome coronavirus 2]
LPFFSNVTWFHAIHVSGTNGTKRFDNPVLPFNDGVYFAS
>QRW89153.1:577-612 surface glycoprotein, partial [Severe acute respiratory syndrome coronavirus 2]
RDPQTLEILDITPCSFGGVSVITPGTNTSNQVAVLY
>QRX36178.1:199-264 surface glycoprotein, partial [Severe acute respiratory syndrome coronavirus 2]
GYFKIYSKHTPINLVRDLPQGFSALEPLVDLPIGINITRFQTLLALHRSYLTPGDSSSGWTAGAAA
>QRX36178.1:56-94 surface glycoprotein, partial [Severe acute respiratory syndrome coronavirus 2]
LPFFSNVTWFHAIHVSGTNGTKRFDNPVLPFNDGVYFAS
>QRX36178.1:577-612 surface glycoprotein, partial [Severe acute respiratory syndrome coronavirus 2]
RDPQTLEILDITPCSFGGVSVITPGTNTSNQVAVLY
>QQN67583.1:209-274 secreted spike S1 subunit [Recombinant vector AAVCOVID19-3]
GYFKIYSKHTPINLVRDLPQGFSALEPLVDLPIGINITRFQTLLALHRSYLTPGDSSSGWTAGAAA
>QQN67583.1:66-104 secreted spike S1 subunit [Recombinant vector AAVCOVID19-3]
LPFFSNVTWFHAIHVSGTNGTKRFDNPVLPFNDGVYFAS
>QQN67583.1:587-622 secreted spike S1 subunit [Recombinant vector AAVCOVID19-3]
RDPQTLEILDITPCSFGGVSVITPGTNTSNQVAVLY
>QRX11516.1:199-264 surface glycoprotein, partial [Severe acute respiratory syndrome coronavirus 2]
GYFKIYSKHTPINLVRDLPQGFSALEPLVDLPIGINITRFQTLLALHRSYLTPGDSSSGWTAGAAA
>QRX11516.1:56-94 surface glycoprotein, partial [Severe acute respiratory syndrome coronavirus 2]
LPFFSNVTWFHAIHVSGTNGTKRFDNPVLPFNDGVYFAS
>QRX11516.1:577-612 surface glycoprotein, partial [Severe acute respiratory syndrome coronavirus 2]
RDPQTLEILDITPCSFGGVSVITPGTNTSNQVAVLY
>QRW66848.1:199-264 surface glycoprotein, partial [Severe acute respiratory syndrome coronavirus 2]
GYFKIYSKHTPINLVRDLPQGFSALEPLVDLPIGINITRFQTLLALHRSYLTPGDSSSGWTAGAAA
>QRW66848.1:56-94 surface glycoprotein, partial [Severe acute respiratory syndrome coronavirus 2]
LPFFSNVTWFHAIHVSGTNGTKRFDNPVLPFNDGVYFAS
>QRW66848.1:577-612 surface glycoprotein, partial [Severe acute respiratory syndrome coronavirus 2]
RDPQTLEILDITPCSFGGVSVITPGTNTSNQVAVLY
>QRW90798.1:199-264 surface glycoprotein, partial [Severe acute respiratory syndrome coronavirus 2]
GYFKIYSKHTPINLVRDLPQGFSALEPLVDLPIGINITRFQTLLALHRSYLTPGDSSSGWTAGAAA
>QRW90798.1:56-94 surface glycoprotein, partial [Severe acute respiratory syndrome coronavirus 2]
LPFFSNVTWFHAIHVSGTNGTKRFDNPVLPFNDGVYFAS
>QRW90798.1:577-612 surface glycoprotein, partial [Severe acute respiratory syndrome coronavirus 2]
RDPQTLEILDITPCSFGGVSVITPGTNTSNQVAVLY
>QRW71771.1:199-264 surface glycoprotein, partial [Severe acute respiratory syndrome coronavirus 2]
GYFKIYSKHTPINLVRDLPQGFSALEPLVDLPIGINITRFQTLLALHRSYLTPGDSSSGWTAGAAA
>QRW71771.1:56-94 surface glycoprotein, partial [Severe acute respiratory syndrome coronavirus 2]
LPFFSNVTWFHAIHVSGTNGTKRFDNPVLPFNDGVYFAS
>QRW71771.1:577-612 surface glycoprotein, partial [Severe acute respiratory syndrome coronavirus 2]
RDPQTLEILDITPCSFGGVSVITPGTNTSNQVAVLY
>QRX38269.1:199-264 surface glycoprotein, partial [Severe acute respiratory syndrome coronavirus 2]
GYFKIYSKHTPINLVRDLPQGFSALEPLVDLPIGINITRFQTLLALHRSYLTPGDSSSGWTAGAAA
>QRX38269.1:56-94 surface glycoprotein, partial [Severe acute respiratory syndrome coronavirus 2]
LPFFSNVTWFHAIHVSGTNGTKRFDNPVLPFNDGVYFAS
>QRX38269.1:577-612 surface glycoprotein, partial [Severe acute respiratory syndrome coronavirus 2]
RDPQTLEILDITPCSFGGVSVITPGTNTSNQVAVLY
>QRX30130.1:199-264 surface glycoprotein, partial [Severe acute respiratory syndrome coronavirus 2]
GYFKIYSKHTPINLVRDLPQGFSALEPLVDLPIGINITRFQTLLALHRSYLTPGDSSSGWTAGAAA
>QRX30130.1:56-94 surface glycoprotein, partial [Severe acute respiratory syndrome coronavirus 2]
LPFFSNVTWFHAIHVSGTNGTKRFDNPVLPFNDGVYFAS
>QRX30130.1:577-612 surface glycoprotein, partial [Severe acute respiratory syndrome coronavirus 2]
RDPQTLEILDITPCSFGGVSVITPGTNTSNQVAVLY
>QOL00502.1:199-264 surface glycoprotein, partial [Severe acute respiratory syndrome coronavirus 2]
GYFKIYSKHTPINLVRDLPQGFSALEPLVDLPIGINITRFQTLLALHRSYLTPGDSSSGWTAGAAA
>QOL00502.1:56-94 surface glycoprotein, partial [Severe acute respiratory syndrome coronavirus 2]
LPFFSNVTWFHAIHVSGTNGTNKFDNPVLPFNDGVYFAS
>QOL00502.1:577-612 surface glycoprotein, partial [Severe acute respiratory syndrome coronavirus 2]
RDPQTLEILDITPCSFGGVSVITPGTNTSNQVAVLY
>QPK76102.1:199-264 surface glycoprotein, partial [Severe acute respiratory syndrome coronavirus 2]
GYFKIYSKHTPINLVRDLPQGFSALEPLVDLPIGINITRFQTLLALHRSYLTPGDSSSGWTAGAAA
>QPK76102.1:56-94 surface glycoprotein, partial [Severe acute respiratory syndrome coronavirus 2]
LPFFSNVTWFHAIHVSGTNGTKRFDNPVLPFNDGVYFAS
>QPK76102.1:577-612 surface glycoprotein, partial [Severe acute respiratory syndrome coronavirus 2]
RDPQTLEILDITPCSFGGVSVITPGTNTSNQVAVLY
>QOK36767.1:199-264 surface glycoprotein, partial [Severe acute respiratory syndrome coronavirus 2]
GYFKIYSKHTPINLVRDLPQGFSALEPLVDLPIGINITRFQTLLALHRSYLTPGDSSSGWTAGAAA
>QOK36767.1:56-94 surface glycoprotein, partial [Severe acute respiratory syndrome coronavirus 2]
LPFFSNVTWFHAIHVSGTNGTKRFDNPVLPFNDGVYFAS
>QOK36767.1:577-612 surface glycoprotein, partial [Severe acute respiratory syndrome coronavirus 2]
RDPQTLEILDITPCSFGGVSVITPGTNTSNQVAVLY
>QRW70390.1:199-264 surface glycoprotein, partial [Severe acute respiratory syndrome coronavirus 2]
GYFKIYSKHTPINLVRDLPQGFSALEPLVDLPIGINITRFQTLLALHRSYLTPGDSSSGWTAGAAA
>QRW70390.1:577-612 surface glycoprotein, partial [Severe acute respiratory syndrome coronavirus 2]
RDPQTLEILDITPCSFGGVSVITPGTNTSNQVAVLY
>QRW70390.1:56-94 surface glycoprotein, partial [Severe acute respiratory syndrome coronavirus 2]
LPFFSXXTWXHAXXXXXTXGTXXXDNPVLPFNDGVYFAS
>QRX10936.1:199-264 surface glycoprotein, partial [Severe acute respiratory syndrome coronavirus 2]
GYFKIYSKHTPINLVRDLPQGFSALEPLVDLPIGINITRFQTLLALHRSYLTPGDSSSGWTAGAAA
>QRX10936.1:56-94 surface glycoprotein, partial [Severe acute respiratory syndrome coronavirus 2]
LPFFSNVTWFHAIHVXXTNGTKRFDNPVLPFNDGVYFAS
>QRX10936.1:577-612 surface glycoprotein, partial [Severe acute respiratory syndrome coronavirus 2]
RDPQTLEILDITPCSFGGVSVITPGTNTSNQVAVLY
>QRW82971.1:199-264 surface glycoprotein, partial [Severe acute respiratory syndrome coronavirus 2]
GYFKIYSKHTPINLVRDLPQGFSALEPLVDLPIGINITRFQTLLALHRSYLTPGDSSSGWTAGAAA
>QRW82971.1:56-94 surface glycoprotein, partial [Severe acute respiratory syndrome coronavirus 2]
LPFFSNVTWFHAIHVSGTNGTKRFDNPVLPFNDGVYFAS
>QRW82971.1:577-612 surface glycoprotein, partial [Severe acute respiratory syndrome coronavirus 2]
RDPQTLEILDITPCSFGGVSVITPGTNTSNQVAVLY
